# Supplementary material for: Biliverdin targeting TcdB-DRBD inhibits Clostridioides difficile virulence and restores gut microbiota in Mongolian gerbils (Meriones unguiculatus)
Source: Commun Biol. 2025 Nov 25;8:1663. doi: 10.1038/s42003-025-09059-8 (PMC12647718; doi:10.1038/s42003-025-09059-8)
Supplement: Supplementary file 3 — Supplementary data 1 [file 42003_2025_9059_MOESM3_ESM.xlsx]

## Sheet: TcdB1 docking results
	Supplementary Table 1. Virtual screening results of AutoDock Vina
	DrugBank_ID	Affinity (kcal/mol)
	DB12983	-9.7
	DB01051	-9.3
	DB13050	-9.2
	DB11369	-9
	DB11852	-8.8
	DB15328	-8.8
	DB01836	-8.8
	DB13953	-8.8
	DB04689	-8.8
	DB12381	-8.7
	DB03966	-8.7
	DB03712	-8.6
	DB12457	-8.5
	DB15688	-8.5
	DB12297	-8.5
	DB12794	-8.5
	DB05263	-8.5
	DB16347	-8.4
	DB02112	-8.4
	DB17197	-8.4
	DB01897	-8.4
	DB15137	-8.4
	DB11414	-8.4
	DB15006	-8.4
	DB16033	-8.4
	DB11822	-8.4
	DB14895	-8.3
	DB18025	-8.3
	DB00762	-8.3
	DB09143	-8.3
	DB01761	-8.3
	DB13640	-8.3
	DB06364	-8.3
	DB06925	-8.2
	DB03276	-8.2
	DB02551	-8.2
	DB06666	-8.2
	DB07326	-8.2
	DB02336	-8.2
	DB11913	-8.2
	DB12309	-8.2
	DB12973	-8.2
	DB08044	-8.2
	DB07975	-8.2
	DB18081	-8.1
	DB07189	-8.1
	DB06295	-8.1
	DB18012	-8.1
	DB16169	-8.1
	DB13947	-8.1
	DB07970	-8.1
	DB08006	-8.1
	DB13676	-8.1
	DB12432	-8.1
	DB11363	-8.1
	DB18373	-8
	DB14894	-8
	DB14766	-8
	DB04852	-8
	DB06229	-8
	DB08010	-8
	DB07247	-8
	DB15308	-8
	DB01395	-8
	DB14878	-7.9
	DB02741	-7.9
	DB14870	-7.9
	DB11734	-7.9
	DB12649	-7.9
	DB08164	-7.9
	DB16256	-7.9
	DB12724	-7.9
	DB13003	-7.9
	DB16883	-7.9
	DB17166	-7.9
	DB16226	-7.9
	DB04285	-7.9
	DB01990	-7.9
	DB14067	-7.8
	DB07837	-7.8
	DB00210	-7.8
	DB07307	-7.8
	DB06896	-7.8
	DB12042	-7.8
	DB07026	-7.8
	DB12101	-7.8
	DB07020	-7.8
	DB12108	-7.8
	DB14989	-7.8
	DB11611	-7.8
	DB11749	-7.8
	DB17131	-7.8
	DB01058	-7.8
	DB16119	-7.8
	DB06011	-7.8
	DB16846	-7.7
	DB18400	-7.7
	DB17191	-7.7
	DB06367	-7.7
	DB06080	-7.7
	DB17198	-7.7
	DB01126	-7.7
	DB12571	-7.7
	DB18578	-7.7
	DB07875	-7.7
	DB00590	-7.7
	DB12743	-7.7
	DB12492	-7.7
	DB15830	-7.7
	DB12640	-7.7
	DB00303	-7.7
	DB12408	-7.7
	DB12120	-7.7
	DB17041	-7.7
	DB11577	-7.7
	DB15568	-7.7
	DB02473	-7.6
	DB15238	-7.6
	DB00966	-7.6
	DB06350	-7.6
	DB12260	-7.6
	DB03453	-7.6
	DB03072	-7.6
	DB11830	-7.6
	DB11896	-7.6
	DB12368	-7.6
	DB06938	-7.6
	DB16824	-7.6
	DB14676	-7.6
	DB12149	-7.6
	DB07545	-7.6
	DB16344	-7.6
	DB00637	-7.6
	DB01267	-7.6
	DB07630	-7.6
	DB18052	-7.6
	DB12465	-7.6
	DB18463	-7.6
	DB07426	-7.6
	DB17180	-7.6
	DB18007	-7.6
	DB02449	-7.6
	DB00224	-7.6
	DB15189	-7.6
	DB11949	-7.5
	DB15177	-7.5
	DB05412	-7.5
	DB01259	-7.5
	DB15403	-7.5
	DB15408	-7.5
	DB05616	-7.5
	DB12427	-7.5
	DB11965	-7.5
	DB11891	-7.5
	DB03638	-7.5
	DB00568	-7.5
	DB13648	-7.5
	DB12598	-7.5
	DB06634	-7.5
	DB14035	-7.5
	DB13078	-7.5
	DB07156	-7.5
	DB16458	-7.5
	DB11745	-7.5
	DB08304	-7.5
	DB11986	-7.4
	DB11870	-7.4
	DB00549	-7.4
	DB04632	-7.4
	DB11942	-7.4
	DB08387	-7.4
	DB18478	-7.4
	DB14860	-7.4
	DB16122	-7.4
	DB07397	-7.4
	DB03336	-7.4
	DB13950	-7.4
	DB06997	-7.4
	DB12812	-7.4
	DB16162	-7.4
	DB16637	-7.4
	DB15346	-7.4
	DB06837	-7.4
	DB17269	-7.4
	DB07856	-7.4
	DB14017	-7.4
	DB16332	-7.4
	DB12121	-7.4
	DB15362	-7.4
	DB00820	-7.4
	DB07215	-7.4
	DB18302	-7.4
	DB16299	-7.4
	DB18063	-7.4
	DB04790	-7.4
	DB04575	-7.4
	DB00737	-7.4
	DB17016	-7.4
	DB02266	-7.4
	DB02545	-7.4
	DB06994	-7.4
	DB04703	-7.4
	DB07832	-7.4
	DB13223	-7.4
	DB08510	-7.4
	DB01588	-7.4
	DB16237	-7.4
	DB12130	-7.4
	DB04363	-5.1
	DB12892	-7.3
	DB06248	-7.3
	DB07809	-7.3
	DB11904	-7.3
	DB12491	-7.3
	DB00734	-7.3
	DB00481	-7.3
	DB18070	-7.3
	DB12341	-7.3
	DB12985	-7.3
	DB12128	-7.3
	DB16828	-7.3
	DB07144	-7.3
	DB16891	-7.3
	DB04796	-7.3
	DB16879	-7.3
	DB12054	-7.3
	DB06677	-7.3
	DB06558	-7.3
	DB12890	-7.3
	DB13606	-7.3
	DB12507	-7.3
	DB06148	-7.3
	DB07982	-7.3
	DB12376	-7.3
	DB12036	-7.3
	DB15579	-7.3
	DB09272	-7.3
	DB18537	-7.3
	DB11424	-7.3
	DB12888	-7.3
	DB03076	-7.3
	DB07976	-7.3
	DB04705	-7.3
	DB06673	-7.3
	DB12251	-7.3
	DB13764	-7.3
	DB09291	-7.2
	DB02877	-7.2
	DB18060	-7.2
	DB07031	-7.2
	DB08772	-7.2
	DB11769	-7.2
	DB12903	-7.2
	DB15157	-7.2
	DB08015	-7.2
	DB16045	-7.2
	DB07872	-7.2
	DB14918	-7.2
	DB08429	-7.2
	DB03044	-7.2
	DB08358	-7.2
	DB02651	-7.2
	DB04098	-7.2
	DB15048	-7.2
	DB07941	-7.2
	DB12725	-7.2
	DB08739	-7.2
	DB15197	-7.2
	DB09223	-7.2
	DB15588	-7.2
	DB01767	-7.2
	DB02491	-7.2
	DB04792	-7.2
	DB12522	-7.2
	DB15273	-7.2
	DB01410	-7.2
	DB02398	-7.2
	DB04791	-7.2
	DB04960	-7.2
	DB17543	-7.2
	DB12186	-7.2
	DB07944	-7.2
	DB05423	-7.2
	DB11987	-7.2
	DB14069	-7.2
	DB15287	-7.2
	DB08350	-7.2
	DB03903	-7.2
	DB07986	-7.2
	DB07415	-7.2
	DB07027	-7.2
	DB14821	-7.2
	DB06250	-7.2
	DB05861	-7.2
	DB07194	-7.2
	DB14717	-7.2
	DB01337	-7.2
	DB00546	-7.2
	DB04623	-7.2
	DB01009	-7.2
	DB02789	-7.2
	DB16068	-7.2
	DB08973	-7.2
	DB00253	-7.2
	DB16164	-7.2
	DB08099	-7.2
	DB14641	-7.2
	DB03460	-7.2
	DB01251	-7.1
	DB15035	-7.1
	DB15254	-7.1
	DB12850	-7.1
	DB16859	-7.1
	DB04971	-7.1
	DB12355	-7.1
	DB12843	-7.1
	DB07450	-7.1
	DB15460	-7.1
	DB15173	-7.1
	DB09030	-7.1
	DB16253	-7.1
	DB06581	-7.1
	DB16053	-7.1
	DB07430	-7.1
	DB08657	-7.1
	DB16296	-7.1
	DB11814	-7.1
	DB04330	-7.1
	DB07701	-7.1
	DB05255	-7.1
	DB07458	-7.1
	DB12369	-7.1
	DB17758	-7.1
	DB03231	-7.1
	DB09298	-7.1
	DB00450	-7.1
	DB05220	-7.1
	DB05532	-7.1
	DB17770	-7.1
	DB17033	-7.1
	DB09215	-7.1
	DB11910	-7.1
	DB08656	-7.1
	DB15569	-7.1
	DB12781	-7.1
	DB05511	-7.1
	DB07519	-7.1
	DB06717	-7.1
	DB13991	-7.1
	DB11656	-7.1
	DB04552	-7.1
	DB11763	-7.1
	DB08389	-7.1
	DB04645	-7.1
	DB16620	-7.1
	DB00910	-7.1
	DB15242	-7.1
	DB00673	-7.1
	DB18061	-7.1
	DB15406	-7.1
	DB07479	-7.1
	DB12095	-7.1
	DB08303	-7.1
	DB04059	-7.1
	DB00252	-7.1
	DB02567	-7.1
	DB12428	-7.1
	DB08905	-7.1
	DB04834	-7.1
	DB04821	-7.1
	DB03331	-7
	DB04477	-7
	DB16703	-7
	DB15268	-7
	DB15310	-7
	DB12742	-7
	DB07226	-7
	DB11487	-7
	DB08108	-7
	DB17027	-7
	DB07608	-7
	DB07605	-7
	DB07783	-7
	DB16221	-7
	DB12999	-7
	DB18304	-7
	DB13941	-7
	DB16878	-7
	DB08730	-7
	DB07521	-7
	DB15414	-7
	DB04350	-7
	DB11772	-7
	DB04154	-7
	DB16067	-7
	DB13756	-7
	DB06169	-7
	DB15358	-7
	DB06314	-7
	DB01016	-7
	DB16292	-7
	DB07263	-7
	DB12394	-7
	DB02008	-7
	DB12910	-7
	DB18048	-7
	DB04471	-7
	DB05137	-7
	DB18029	-7
	DB13002	-7
	DB08382	-7
	DB07649	-7
	DB01765	-7
	DB13943	-7
	DB12680	-7
	DB15675	-7
	DB01180	-7
	DB18151	-7
	DB18174	-7
	DB06410	-7
	DB02031	-7
	DB17170	-7
	DB02704	-7
	DB18036	-7
	DB12914	-7
	DB02483	-7
	DB14657	-7
	DB02479	-7
	DB09076	-7
	DB16200	-7
	DB08703	-7
	DB01503	-7
	DB09226	-7
	DB11450	-7
	DB08063	-7
	DB06228	-7
	DB13052	-7
	DB08903	-7
	DB12305	-7
	DB06624	-7
	DB12426	-7
	DB15209	-7
	DB00973	-7
	DB11789	-7
	DB14633	-7
	DB18539	-7
	DB15821	-7
	DB04042	-7
	DB00934	-7
	DB01038	-7
	DB06972	-7
	DB12307	-6.9
	DB15685	-6.9
	DB06945	-6.9
	DB15356	-6.9
	DB15437	-6.9
	DB14097	-6.9
	DB18057	-6.9
	DB12127	-6.9
	DB12647	-6.9
	DB16108	-6.9
	DB04432	-6.9
	DB13766	-6.9
	DB07146	-6.9
	DB07117	-6.9
	DB08828	-6.9
	DB04092	-6.9
	DB08561	-6.9
	DB12085	-6.9
	DB07765	-6.9
	DB13016	-6.9
	DB01026	-6.9
	DB16272	-6.9
	DB06249	-6.9
	DB08111	-6.9
	DB08536	-6.9
	DB12869	-6.9
	DB06871	-6.9
	DB06409	-6.9
	DB07147	-6.9
	DB14662	-6.9
	DB17414	-6.9
	DB13309	-6.9
	DB18514	-6.9
	DB06440	-6.9
	DB08173	-6.9
	DB00486	-6.9
	DB06117	-6.9
	DB07066	-6.9
	DB07091	-6.9
	DB12096	-6.9
	DB08990	-6.9
	DB07143	-6.9
	DB11793	-6.9
	DB09198	-6.9
	DB13125	-6.9
	DB03744	-6.9
	DB15446	-6.9
	DB06852	-6.9
	DB07716	-6.9
	DB08009	-6.9
	DB12573	-6.9
	DB09230	-6.9
	DB01338	-6.9
	DB13490	-6.9
	DB08362	-6.9
	DB00278	-6.9
	DB07216	-6.9
	DB07316	-6.9
	DB13725	-6.9
	DB01586	-6.9
	DB09083	-6.9
	DB15914	-6.9
	DB18095	-6.8
	DB12148	-6.8
	DB07434	-6.8
	DB08197	-6.8
	DB05936	-6.8
	DB14541	-6.8
	DB08242	-6.8
	DB03583	-6.8
	DB17115	-6.8
	DB01893	-6.8
	DB15229	-6.8
	DB15068	-6.8
	DB14845	-6.8
	DB12696	-6.8
	DB12744	-6.8
	DB04794	-6.8
	DB08423	-6.8
	DB07616	-6.8
	DB02341	-6.8
	DB16218	-6.8
	DB08607	-6.8
	DB00430	-6.8
	DB17247	-6.8
	DB09075	-6.8
	DB00858	-6.8
	DB12562	-6.8
	DB12651	-6.8
	DB04708	-6.8
	DB03742	-6.8
	DB15295	-6.8
	DB02558	-6.8
	DB14914	-6.8
	DB02669	-6.8
	DB08672	-6.8
	DB14736	-6.8
	DB07255	-6.8
	DB18073	-6.8
	DB07966	-6.8
	DB07882	-6.8
	DB04698	-6.8
	DB13185	-6.8
	DB05316	-6.8
	DB01336	-6.8
	DB01254	-6.8
	DB17760	-6.8
	DB08820	-6.8
	DB06518	-6.8
	DB16236	-6.8
	DB12066	-6.8
	DB08513	-6.8
	DB07535	-6.8
	DB00655	-6.8
	DB08635	-6.8
	DB06983	-6.8
	DB04850	-6.8
	DB11256	-6.8
	DB06346	-6.8
	DB00967	-6.8
	DB08244	-6.8
	DB07340	-6.8
	DB01451	-6.8
	DB15063	-6.8
	DB13548	-6.8
	DB13396	-6.8
	DB00834	-6.8
	DB00623	-6.8
	DB07252	-6.8
	DB13600	-6.8
	DB12174	-6.8
	DB08736	-6.8
	DB00896	-6.8
	DB04982	-6.8
	DB08486	-6.8
	DB09021	-6.8
	DB13717	-6.8
	DB04843	-6.8
	DB02854	-6.8
	DB14655	-6.8
	DB01889	-6.8
	DB04297	-6.8
	DB09219	-6.8
	DB03141	-6.8
	DB15499	-6.8
	DB08547	-6.8
	DB11971	-6.7
	DB11786	-6.7
	DB17992	-6.7
	DB08822	-6.7
	DB15333	-6.7
	DB06429	-6.7
	DB11423	-6.7
	DB15227	-6.7
	DB01691	-6.7
	DB13080	-6.7
	DB16300	-6.7
	DB14217	-6.7
	DB06163	-6.7
	DB04607	-6.7
	DB07567	-6.7
	DB17079	-6.7
	DB00287	-6.7
	DB07583	-6.7
	DB01834	-6.7
	DB08353	-6.7
	DB07548	-6.7
	DB11844	-6.7
	DB05992	-6.7
	DB02827	-6.7
	DB02540	-6.7
	DB12236	-6.7
	DB12823	-6.7
	DB15013	-6.7
	DB13089	-6.7
	DB00293	-6.7
	DB13371	-6.7
	DB08927	-6.7
	DB05105	-6.7
	DB13631	-6.7
	DB08834	-6.7
	DB07182	-6.7
	DB02010	-6.7
	DB11778	-6.7
	DB08537	-6.7
	DB06678	-6.7
	DB08057	-6.7
	DB06858	-6.7
	DB07891	-6.7
	DB07467	-6.7
	DB11978	-6.7
	DB07917	-6.7
	DB13240	-6.7
	DB17083	-6.7
	DB08239	-6.7
	DB03572	-6.7
	DB05015	-6.7
	DB16690	-6.7
	DB14627	-6.7
	DB14209	-6.7
	DB02026	-6.7
	DB12150	-6.7
	DB06879	-6.7
	DB07123	-6.7
	DB15219	-6.7
	DB11376	-6.7
	DB08609	-6.7
	DB00408	-6.7
	DB13457	-6.7
	DB13399	-6.7
	DB07024	-6.7
	DB12072	-6.7
	DB14584	-6.7
	DB01430	-6.7
	DB13351	-6.7
	DB02610	-6.7
	DB12282	-6.7
	DB07578	-6.7
	DB04574	-6.7
	DB12780	-6.7
	DB14071	-6.7
	DB06235	-6.7
	DB16625	-6.7
	DB14232	-6.7
	DB08698	-6.7
	DB13296	-6.7
	DB12569	-6.7
	DB00323	-6.7
	DB00611	-6.7
	DB15463	-6.7
	DB16102	-6.7
	DB02102	-6.7
	DB03449	-6.7
	DB12643	-6.7
	DB09063	-6.7
	DB06603	-6.7
	DB01264	-6.7
	DB13418	-6.7
	DB07220	-6.6
	DB16852	-6.6
	DB14916	-6.6
	DB16279	-6.6
	DB15047	-6.6
	DB12494	-6.6
	DB18064	-6.6
	DB09488	-6.6
	DB16851	-6.6
	DB08064	-6.6
	DB12001	-6.6
	DB04232	-6.6
	DB16047	-6.6
	DB08873	-6.6
	DB08460	-6.6
	DB07063	-6.6
	DB08962	-6.6
	DB12270	-6.6
	DB07595	-6.6
	DB16249	-6.6
	DB13088	-6.6
	DB08911	-6.6
	DB11765	-6.6
	DB08521	-6.6
	DB12385	-6.6
	DB01865	-6.6
	DB08762	-6.6
	DB12798	-6.6
	DB06444	-6.6
	DB11800	-6.6
	DB17105	-6.6
	DB03949	-6.6
	DB12941	-6.6
	DB00769	-6.6
	DB14673	-6.6
	DB18409	-6.6
	DB08538	-6.6
	DB07105	-6.6
	DB04215	-6.6
	DB17237	-6.6
	DB13032	-6.6
	DB07840	-6.6
	DB08402	-6.6
	DB14625	-6.6
	DB04693	-6.6
	DB06263	-6.6
	DB07322	-6.6
	DB01268	-6.6
	DB01029	-6.6
	DB12719	-6.6
	DB13292	-6.6
	DB00751	-6.6
	DB06321	-6.6
	DB16931	-6.6
	DB03507	-6.6
	DB16762	-6.6
	DB04014	-6.6
	DB16030	-6.6
	DB05546	-6.6
	DB14569	-6.6
	DB15418	-6.6
	DB03154	-6.6
	DB02998	-6.6
	DB12141	-6.6
	DB18146	-6.6
	DB03348	-6.6
	DB14735	-6.6
	DB08052	-6.6
	DB13551	-6.6
	DB08355	-6.6
	DB14631	-6.6
	DB16768	-6.6
	DB07323	-6.6
	DB01511	-6.6
	DB00275	-6.6
	DB12233	-6.6
	DB01063	-6.6
	DB03782	-6.6
	DB03496	-6.6
	DB15424	-6.6
	DB08371	-6.6
	DB07253	-6.6
	DB12474	-6.6
	DB07161	-6.6
	DB02936	-6.6
	DB17029	-6.6
	DB04348	-6.6
	DB16254	-6.6
	DB14055	-6.6
	DB11755	-6.6
	DB11783	-6.6
	DB17693	-6.6
	DB13491	-6.6
	DB07485	-6.6
	DB05767	-6.6
	DB01217	-6.6
	DB06594	-6.6
	DB00163	-6.6
	DB04778	-6.6
	DB11871	-6.5
	DB05608	-6.5
	DB15630	-6.5
	DB12302	-6.5
	DB07409	-6.5
	DB06833	-6.5
	DB11751	-6.5
	DB12253	-6.5
	DB12047	-6.5
	DB02882	-6.5
	DB12962	-6.5
	DB07594	-6.5
	DB08444	-6.5
	DB08248	-6.5
	DB03351	-6.5
	DB08865	-6.5
	DB08426	-6.5
	DB07812	-6.5
	DB01149	-6.5
	DB07493	-6.5
	DB08459	-6.5
	DB08012	-6.5
	DB12566	-6.5
	DB18707	-6.5
	DB13721	-6.5
	DB06670	-6.5
	DB08107	-6.5
	DB13930	-6.5
	DB05482	-6.5
	DB13395	-6.5
	DB04849	-6.5
	DB01443	-6.5
	DB12048	-6.5
	DB09383	-6.5
	DB16002	-6.5
	DB08753	-6.5
	DB00436	-6.5
	DB04114	-6.5
	DB15138	-6.5
	DB02573	-6.5
	DB08643	-6.5
	DB15945	-6.5
	DB04295	-6.5
	DB15163	-6.5
	DB14681	-6.5
	DB18282	-6.5
	DB11385	-6.5
	DB12129	-6.5
	DB08138	-6.5
	DB07889	-6.5
	DB06420	-6.5
	DB04983	-6.5
	DB17099	-6.5
	DB06936	-6.5
	DB13566	-6.5
	DB07289	-6.5
	DB00358	-6.5
	DB06710	-6.5
	DB04891	-6.5
	DB11903	-6.5
	DB11961	-6.5
	DB14770	-6.5
	DB07042	-6.5
	DB13616	-6.5
	DB12926	-6.5
	DB07119	-6.5
	DB00620	-6.5
	DB15690	-6.5
	DB08029	-6.5
	DB12924	-6.5
	DB12158	-6.5
	DB13451	-6.5
	DB08024	-6.5
	DB01493	-6.5
	DB07083	-6.5
	DB01393	-6.5
	DB08030	-6.5
	DB02429	-6.5
	DB16117	-6.5
	DB15038	-6.5
	DB07489	-6.5
	DB14660	-6.5
	DB11979	-6.5
	DB07702	-6.5
	DB07958	-6.5
	DB02191	-6.5
	DB08647	-6.5
	DB09095	-6.5
	DB01196	-6.5
	DB11833	-6.5
	DB08519	-6.5
	DB16331	-6.5
	DB00514	-6.5
	DB16028	-6.5
	DB06538	-6.5
	DB04652	-6.5
	DB07149	-6.5
	DB00461	-6.5
	DB15325	-6.5
	DB01625	-6.5
	DB15790	-6.5
	DB04461	-6.5
	DB07410	-6.4
	DB02830	-6.4
	DB08549	-6.4
	DB08568	-6.4
	DB16761	-6.4
	DB07271	-6.4
	DB12580	-6.4
	DB15055	-6.4
	DB07946	-6.4
	DB13993	-6.4
	DB12731	-6.4
	DB07186	-6.4
	DB03797	-6.4
	DB04716	-6.4
	DB07973	-6.4
	DB15669	-6.4
	DB07794	-6.4
	DB14993	-6.4
	DB03541	-6.4
	DB00485	-6.4
	DB13687	-6.4
	DB11811	-6.4
	DB01623	-6.4
	DB17047	-6.4
	DB08668	-6.4
	DB05422	-6.4
	DB03020	-6.4
	DB16897	-6.4
	DB12114	-6.4
	DB16114	-6.4
	DB14669	-6.4
	DB14898	-6.4
	DB12952	-6.4
	DB15208	-6.4
	DB00427	-6.4
	DB16629	-6.4
	DB12081	-6.4
	DB00897	-6.4
	DB04853	-6.4
	DB11582	-6.4
	DB07801	-6.4
	DB08093	-6.4
	DB14902	-6.4
	DB14014	-6.4
	DB07102	-6.4
	DB07268	-6.4
	DB06996	-6.4
	DB16351	-6.4
	DB03682	-6.4
	DB14654	-6.4
	DB01132	-6.4
	DB07423	-6.4
	DB12477	-6.4
	DB00813	-6.4
	DB17263	-6.4
	DB09006	-6.4
	DB13579	-6.4
	DB07792	-6.4
	DB06160	-6.4
	DB13665	-6.4
	DB13317	-6.4
	DB07967	-6.4
	DB17816	-6.4
	DB01479	-6.4
	DB12326	-6.4
	DB09292	-6.4
	DB04582	-6.4
	DB12218	-6.4
	DB11409	-6.4
	DB13308	-6.4
	DB15224	-6.4
	DB01748	-6.4
	DB09307	-6.4
	DB07021	-6.4
	DB14849	-6.4
	DB05100	-6.4
	DB16219	-6.4
	DB01554	-6.4
	DB11464	-6.4
	DB06264	-6.4
	DB06272	-6.4
	DB13793	-6.4
	DB13958	-6.4
	DB06622	-6.4
	DB13217	-6.4
	DB15931	-6.4
	DB00433	-6.4
	DB06751	-6.4
	DB01878	-6.4
	DB16031	-6.4
	DB11064	-6.4
	DB00652	-6.4
	DB00376	-6.4
	DB04838	-6.4
	DB13283	-6.4
	DB16896	-6.4
	DB00784	-6.4
	DB00672	-6.4
	DB13555	-6.4
	DB13153	-6.4
	DB08314	-6.4
	DB13655	-6.4
	DB04337	-6.4
	DB04421	-6.3
	DB08125	-6.3
	DB00694	-6.3
	DB07162	-6.3
	DB08463	-6.3
	DB00490	-6.3
	DB08446	-6.3
	DB08458	-6.3
	DB16288	-6.3
	DB08481	-6.3
	DB00656	-6.3
	DB11686	-6.3
	DB08659	-6.3
	DB16239	-6.3
	DB12675	-6.3
	DB01061	-6.3
	DB03081	-6.3
	DB18035	-6.3
	DB12434	-6.3
	DB06816	-6.3
	DB07469	-6.3
	DB08488	-6.3
	DB12547	-6.3
	DB08610	-6.3
	DB01690	-6.3
	DB07256	-6.3
	DB08013	-6.3
	DB02699	-6.3
	DB15391	-6.3
	DB07987	-6.3
	DB01661	-6.3
	DB12745	-6.3
	DB16911	-6.3
	DB04626	-6.3
	DB02812	-6.3
	DB01553	-6.3
	DB12068	-6.3
	DB00862	-6.3
	DB07934	-6.3
	DB04186	-6.3
	DB07547	-6.3
	DB07513	-6.3
	DB05772	-6.3
	DB08307	-6.3
	DB08530	-6.3
	DB05116	-6.3
	DB07538	-6.3
	DB04434	-6.3
	DB04010	-6.3
	DB08056	-6.3
	DB08095	-6.3
	DB15102	-6.3
	DB09378	-6.3
	DB07844	-6.3
	DB08385	-6.3
	DB12707	-6.3
	DB07920	-6.3
	DB12679	-6.3
	DB01838	-6.3
	DB08686	-6.3
	DB11958	-6.3
	DB00587	-6.3
	DB07584	-6.3
	DB04097	-6.3
	DB14635	-6.3
	DB07861	-6.3
	DB11672	-6.3
	DB08274	-6.3
	DB00377	-6.3
	DB14075	-6.3
	DB13507	-6.3
	DB13651	-6.3
	DB06766	-6.3
	DB01013	-6.3
	DB12555	-6.3
	DB13872	-6.3
	DB16147	-6.3
	DB01098	-6.3
	DB11701	-6.3
	DB03536	-6.3
	DB00983	-6.3
	DB13066	-6.3
	DB08000	-6.3
	DB06955	-6.3
	DB03808	-6.3
	DB13944	-6.3
	DB07714	-6.3
	DB04953	-6.3
	DB06970	-6.3
	DB04624	-6.3
	DB00635	-6.3
	DB03491	-6.3
	DB02316	-6.3
	DB14196	-6.3
	DB15932	-6.3
	DB12380	-6.3
	DB13023	-6.3
	DB07516	-6.3
	DB00676	-6.3
	DB08968	-6.3
	DB11785	-6.3
	DB07510	-6.3
	DB00328	-6.3
	DB00890	-6.3
	DB08725	-6.3
	DB07757	-6.3
	DB07308	-6.3
	DB04837	-6.3
	DB02458	-6.3
	DB16217	-6.2
	DB16707	-6.2
	DB17692	-6.2
	DB00997	-6.2
	DB02519	-6.2
	DB17507	-6.2
	DB04725	-6.2
	DB09175	-6.2
	DB07647	-6.2
	DB01659	-6.2
	DB15265	-6.2
	DB16097	-6.2
	DB12939	-6.2
	DB04044	-6.2
	DB12808	-6.2
	DB12833	-6.2
	DB00459	-6.2
	DB08491	-6.2
	DB07546	-6.2
	DB00445	-6.2
	DB13720	-6.2
	DB08042	-6.2
	DB17039	-6.2
	DB01177	-6.2
	DB13857	-6.2
	DB00348	-6.2
	DB08807	-6.2
	DB00213	-6.2
	DB16325	-6.2
	DB15971	-6.2
	DB02132	-6.2
	DB07870	-6.2
	DB01668	-6.2
	DB00805	-6.2
	DB13667	-6.2
	DB11721	-6.2
	DB14127	-6.2
	DB08671	-6.2
	DB17379	-6.2
	DB00923	-6.2
	DB14775	-6.2
	DB07113	-6.2
	DB02049	-6.2
	DB13044	-6.2
	DB06857	-6.2
	DB08993	-6.2
	DB14820	-6.2
	DB13867	-6.2
	DB06133	-6.2
	DB03860	-6.2
	DB11491	-6.2
	DB08559	-6.2
	DB08100	-6.2
	DB12605	-6.2
	DB15672	-6.2
	DB03777	-6.2
	DB07688	-6.2
	DB01569	-6.2
	DB08963	-6.2
	DB00238	-6.2
	DB12244	-6.2
	DB07348	-6.2
	DB00542	-6.2
	DB01142	-6.2
	DB02221	-6.2
	DB14750	-6.2
	DB09305	-6.2
	DB14122	-6.2
	DB12255	-6.2
	DB13713	-6.2
	DB08860	-6.2
	DB00465	-6.2
	DB17097	-6.2
	DB05289	-6.2
	DB07732	-6.2
	DB06726	-6.2
	DB15241	-6.2
	DB06465	-6.2
	DB01095	-6.2
	DB12203	-6.2
	DB14875	-6.2
	DB13618	-6.2
	DB09190	-6.2
	DB07876	-6.2
	DB08313	-6.2
	DB01820	-6.2
	DB06743	-6.2
	DB00838	-6.2
	DB07501	-6.2
	DB07365	-6.2
	DB09225	-6.2
	DB15911	-6.2
	DB13989	-6.2
	DB08984	-6.2
	DB13816	-6.2
	DB01239	-6.2
	DB11764	-6.2
	DB06890	-6.2
	DB12766	-6.2
	DB06989	-6.2
	DB11729	-6.2
	DB00257	-6.2
	DB06203	-6.2
	DB15323	-6.2
	DB01498	-6.2
	DB06910	-6.2
	DB00867	-6.2
	DB06959	-6.1
	DB14899	-6.1
	DB05154	-6.1
	DB12479	-6.1
	DB12463	-6.1
	DB06850	-6.1
	DB15791	-6.1
	DB15317	-6.1
	DB02732	-6.1
	DB12050	-6.1
	DB04612	-6.1
	DB12285	-6.1
	DB08087	-6.1
	DB08732	-6.1
	DB04071	-6.1
	DB08614	-6.1
	DB01782	-6.1
	DB07219	-6.1
	DB16242	-6.1
	DB18009	-6.1
	DB16938	-6.1
	DB02014	-6.1
	DB11453	-6.1
	DB16850	-6.1
	DB13422	-6.1
	DB15498	-6.1
	DB04741	-6.1
	DB08308	-6.1
	DB16893	-6.1
	DB08388	-6.1
	DB07319	-6.1
	DB01944	-6.1
	DB12612	-6.1
	DB01514	-6.1
	DB00808	-6.1
	DB14659	-6.1
	DB05187	-6.1
	DB14643	-6.1
	DB07163	-6.1
	DB08580	-6.1
	DB16944	-6.1
	DB08437	-6.1
	DB03549	-6.1
	DB08555	-6.1
	DB07531	-6.1
	DB06747	-6.1
	DB03368	-6.1
	DB17071	-6.1
	DB12058	-6.1
	DB00524	-6.1
	DB03093	-6.1
	DB13407	-6.1
	DB14903	-6.1
	DB09050	-6.1
	DB11805	-6.1
	DB07754	-6.1
	DB12840	-6.1
	DB03199	-6.1
	DB12980	-6.1
	DB00962	-6.1
	DB06257	-6.1
	DB12147	-6.1
	DB05252	-6.1
	DB08146	-6.1
	DB07015	-6.1
	DB02597	-6.1
	DB05035	-6.1
	DB06746	-6.1
	DB11443	-6.1
	DB14857	-6.1
	DB04651	-6.1
	DB13432	-6.1
	DB00817	-6.1
	DB07984	-6.1
	DB06188	-6.1
	DB09169	-6.1
	DB08936	-6.1
	DB13277	-6.1
	DB07540	-6.1
	DB09179	-6.1
	DB08752	-6.1
	DB11962	-6.1
	DB05884	-6.1
	DB07230	-6.1
	DB04829	-6.1
	DB08053	-6.1
	DB16403	-6.1
	DB08315	-6.1
	DB07981	-6.1
	DB04590	-6.1
	DB00861	-6.1
	DB08791	-6.1
	DB05779	-6.1
	DB07795	-6.1
	DB12468	-6.1
	DB01622	-6.1
	DB08758	-6.1
	DB06802	-6.1
	DB13978	-6.1
	DB04882	-6.1
	DB08416	-6.1
	DB01137	-6.1
	DB00701	-6.1
	DB08363	-6.1
	DB00383	-6.1
	DB07983	-6.1
	DB13012	-6.1
	DB12268	-6.1
	DB01252	-6.1
	DB01628	-6.1
	DB13727	-6.1
	DB12665	-6.1
	DB07345	-6.1
	DB02546	-6.1
	DB02717	-6.1
	DB00865	-6.1
	DB07165	-6
	DB08569	-6
	DB06873	-6
	DB08345	-6
	DB11875	-6
	DB04903	-6
	DB04873	-6
	DB12399	-6
	DB00276	-6
	DB02046	-6
	DB15949	-6
	DB01810	-6
	DB00327	-6
	DB14648	-6
	DB01531	-6
	DB14125	-6
	DB07620	-6
	DB06680	-6
	DB00628	-6
	DB03672	-6
	DB13778	-6
	DB06969	-6
	DB00365	-6
	DB08514	-6
	DB03239	-6
	DB15464	-6
	DB15903	-6
	DB11478	-6
	DB13461	-6
	DB04274	-6
	DB12009	-6
	DB03893	-6
	DB14768	-6
	DB08440	-6
	DB02075	-6
	DB05562	-6
	DB04278	-6
	DB16230	-6
	DB01418	-6
	DB11902	-6
	DB05475	-6
	DB08101	-6
	DB07473	-6
	DB12354	-6
	DB01864	-6
	DB07790	-6
	DB13649	-6
	DB07561	-6
	DB07679	-6
	DB01644	-6
	DB08663	-6
	DB06282	-6
	DB12000	-6
	DB00584	-6
	DB15221	-6
	DB06693	-6
	DB16259	-6
	DB00850	-6
	DB17020	-6
	DB12301	-6
	DB09212	-6
	DB04833	-6
	DB09039	-6
	DB02586	-6
	DB00641	-6
	DB07947	-6
	DB04503	-6
	DB08360	-6
	DB00574	-6
	DB09189	-6
	DB01953	-6
	DB07167	-6
	DB14583	-6
	DB06829	-6
	DB07108	-6
	DB09206	-6
	DB07115	-6
	DB01475	-6
	DB16745	-6
	DB00382	-6
	DB03262	-6
	DB12279	-6
	DB06150	-6
	DB06335	-6
	DB04854	-6
	DB01502	-6
	DB01319	-6
	DB00835	-6
	DB09313	-6
	DB08790	-6
	DB00412	-6
	DB00451	-6
	DB08449	-5.9
	DB16906	-5.9
	DB07187	-5.9
	DB14944	-5.9
	DB13132	-5.9
	DB13994	-5.9
	DB07775	-5.9
	DB16628	-5.9
	DB07648	-5.9
	DB07470	-5.9
	DB14881	-5.9
	DB18047	-5.9
	DB00203	-5.9
	DB07804	-5.9
	DB07988	-5.9
	DB07401	-5.9
	DB09227	-5.9
	DB08462	-5.9
	DB16085	-5.9
	DB05542	-5.9
	DB07128	-5.9
	DB00831	-5.9
	DB04336	-5.9
	DB12210	-5.9
	DB00247	-5.9
	DB07234	-5.9
	DB01228	-5.9
	DB12264	-5.9
	DB02819	-5.9
	DB06990	-5.9
	DB04807	-5.9
	DB02833	-5.9
	DB02164	-5.9
	DB03970	-5.9
	DB03376	-5.9
	DB08302	-5.9
	DB13708	-5.9
	DB01450	-5.9
	DB13213	-5.9
	DB05721	-5.9
	DB02804	-5.9
	DB12686	-5.9
	DB12241	-5.9
	DB18237	-5.9
	DB06266	-5.9
	DB06771	-5.9
	DB08435	-5.9
	DB13680	-5.9
	DB01954	-5.9
	DB11115	-5.9
	DB02588	-5.9
	DB08574	-5.9
	DB01240	-5.9
	DB01558	-5.9
	DB06967	-5.9
	DB07684	-5.9
	DB00567	-5.9
	DB01074	-5.9
	DB12923	-5.9
	DB04517	-5.9
	DB06517	-5.9
	DB01491	-5.9
	DB11155	-5.9
	DB09306	-5.9
	DB02587	-5.9
	DB02276	-5.9
	DB08720	-5.9
	DB14476	-5.9
	DB18102	-5.9
	DB13660	-5.9
	DB11547	-5.9
	DB07413	-5.9
	DB08254	-5.9
	DB08398	-5.9
	DB01192	-5.9
	DB07996	-5.9
	DB01165	-5.9
	DB07121	-5.9
	DB08208	-5.9
	DB11658	-5.9
	DB00957	-5.9
	DB02911	-5.9
	DB04202	-5.9
	DB06481	-5.9
	DB03299	-5.9
	DB04037	-5.9
	DB14013	-5.9
	DB07905	-5.9
	DB08151	-5.9
	DB01059	-5.9
	DB11540	-5.9
	DB01015	-5.9
	DB07911	-5.9
	DB07463	-5.9
	DB12608	-5.9
	DB04596	-5.9
	DB07635	-5.9
	DB03235	-5.9
	DB02696	-5.9
	DB02740	-5.9
	DB01620	-5.9
	DB01463	-5.9
	DB12749	-5.9
	DB02758	-5.9
	DB00925	-5.9
	DB16928	-5.8
	DB12436	-5.8
	DB12532	-5.8
	DB00162	-5.8
	DB07515	-5.8
	DB03478	-5.8
	DB09194	-5.8
	DB07602	-5.8
	DB13022	-5.8
	DB03467	-5.8
	DB03133	-5.8
	DB04259	-5.8
	DB12230	-5.8
	DB05298	-5.8
	DB12039	-5.8
	DB02170	-5.8
	DB13873	-5.8
	DB05903	-5.8
	DB05229	-5.8
	DB12163	-5.8
	DB00497	-5.8
	DB07503	-5.8
	DB02030	-5.8
	DB04565	-5.8
	DB12254	-5.8
	DB04226	-5.8
	DB04751	-5.8
	DB13136	-5.8
	DB03880	-5.8
	DB06579	-5.8
	DB07695	-5.8
	DB01295	-5.8
	DB00680	-5.8
	DB11395	-5.8
	DB01860	-5.8
	DB04373	-5.8
	DB12071	-5.8
	DB03602	-5.8
	DB11736	-5.8
	DB07705	-5.8
	DB07560	-5.8
	DB02104	-5.8
	DB13337	-5.8
	DB03222	-5.8
	DB11801	-5.8
	DB11784	-5.8
	DB04641	-5.8
	DB06685	-5.8
	DB07498	-5.8
	DB08941	-5.8
	DB12441	-5.8
	DB12572	-5.8
	DB01685	-5.8
	DB17939	-5.8
	DB02407	-5.8
	DB07951	-5.8
	DB08719	-5.8
	DB03573	-5.8
	DB12181	-5.8
	DB07032	-5.8
	DB07047	-5.8
	DB07462	-5.8
	DB06609	-5.8
	DB13692	-5.8
	DB13876	-5.8
	DB15335	-5.8
	DB16527	-5.8
	DB11221	-5.8
	DB01972	-5.8
	DB15147	-5.8
	DB01568	-5.8
	DB13320	-5.8
	DB11096	-5.8
	DB03103	-5.8
	DB13460	-5.8
	DB02220	-5.8
	DB12912	-5.8
	DB12161	-5.8
	DB07869	-5.8
	DB02278	-5.8
	DB13741	-5.8
	DB00366	-5.8
	DB02923	-5.8
	DB11837	-5.8
	DB12425	-5.8
	DB00279	-5.8
	DB11790	-5.8
	DB12338	-5.8
	DB14869	-5.8
	DB09250	-5.8
	DB15381	-5.7
	DB01791	-5.7
	DB03035	-5.7
	DB12112	-5.7
	DB12594	-5.7
	DB08582	-5.7
	DB07432	-5.7
	DB03086	-5.7
	DB04395	-5.7
	DB02889	-5.7
	DB07534	-5.7
	DB04194	-5.7
	DB08979	-5.7
	DB00338	-5.7
	DB01605	-5.7
	DB04213	-5.7
	DB02902	-5.7
	DB04659	-5.7
	DB11781	-5.7
	DB01322	-5.7
	DB08496	-5.7
	DB11909	-5.7
	DB01179	-5.7
	DB07829	-5.7
	DB12271	-5.7
	DB12906	-5.7
	DB08116	-5.7
	DB08694	-5.7
	DB08396	-5.7
	DB02623	-5.7
	DB09421	-5.7
	DB08399	-5.7
	DB08806	-5.7
	DB12476	-5.7
	DB03767	-5.7
	DB17138	-5.7
	DB16062	-5.7
	DB00682	-5.7
	DB00940	-5.7
	DB09180	-5.7
	DB13635	-5.7
	DB08910	-5.7
	DB06947	-5.7
	DB16834	-5.7
	DB08038	-5.7
	DB04640	-5.7
	DB07964	-5.7
	DB16831	-5.7
	DB01466	-5.7
	DB08235	-5.7
	DB07694	-5.7
	DB03812	-5.7
	DB07825	-5.7
	DB11378	-5.7
	DB13541	-5.7
	DB18298	-5.7
	DB07613	-5.7
	DB12007	-5.7
	DB13755	-5.7
	DB06403	-5.7
	DB08127	-5.7
	DB01324	-5.7
	DB04924	-5.7
	DB12378	-5.7
	DB13792	-5.7
	DB04310	-5.7
	DB08774	-5.7
	DB06803	-5.7
	DB11394	-5.7
	DB11967	-5.7
	DB04876	-5.7
	DB00532	-5.7
	DB02596	-5.7
	DB01036	-5.7
	DB01101	-5.7
	DB13203	-5.7
	DB04711	-5.7
	DB17074	-5.7
	DB07400	-5.7
	DB01118	-5.7
	DB11629	-5.7
	DB07082	-5.7
	DB02509	-5.7
	DB04505	-5.7
	DB07919	-5.7
	DB01697	-5.7
	DB12664	-5.7
	DB13406	-5.7
	DB11207	-5.7
	DB11504	-5.7
	DB04871	-5.7
	DB06368	-5.6
	DB03925	-5.6
	DB08011	-5.6
	DB12770	-5.6
	DB11817	-5.6
	DB11490	-5.6
	DB06697	-5.6
	DB04754	-5.6
	DB06911	-5.6
	DB04140	-5.6
	DB00283	-5.6
	DB01645	-5.6
	DB04883	-5.6
	DB07116	-5.6
	DB04509	-5.6
	DB08041	-5.6
	DB01125	-5.6
	DB03980	-5.6
	DB04366	-5.6
	DB08502	-5.6
	DB06397	-5.6
	DB06209	-5.6
	DB13845	-5.6
	DB03227	-5.6
	DB07863	-5.6
	DB07972	-5.6
	DB08330	-5.6
	DB17510	-5.6
	DB13836	-5.6
	DB03250	-5.6
	DB03755	-5.6
	DB08375	-5.6
	DB03530	-5.6
	DB07390	-5.6
	DB00140	-5.6
	DB03186	-5.6
	DB07380	-5.6
	DB03315	-5.6
	DB14544	-5.6
	DB09204	-5.6
	DB04488	-5.6
	DB08661	-5.6
	DB01071	-5.6
	DB18112	-5.6
	DB14732	-5.6
	DB00978	-5.6
	DB07017	-5.6
	DB04024	-5.6
	DB08078	-5.6
	DB07377	-5.6
	DB00439	-5.6
	DB04844	-5.6
	DB02796	-5.6
	DB04054	-5.6
	DB03464	-5.6
	DB07248	-5.6
	DB01113	-5.6
	DB08411	-5.6
	DB02607	-5.6
	DB08632	-5.6
	DB04513	-5.6
	DB02424	-5.6
	DB00318	-5.6
	DB04800	-5.6
	DB01931	-5.6
	DB01538	-5.6
	DB07251	-5.6
	DB08162	-5.6
	DB01394	-5.6
	DB02213	-5.6
	DB03841	-5.6
	DB01429	-5.6
	DB16892	-5.6
	DB07739	-5.6
	DB16932	-5.6
	DB03504	-5.6
	DB07749	-5.6
	DB06127	-5.6
	DB17043	-5.6
	DB00499	-5.6
	DB08320	-5.6
	DB08132	-5.6
	DB15764	-5.6
	DB11821	-5.6
	DB07176	-5.6
	DB11441	-5.6
	DB04840	-5.6
	DB06769	-5.6
	DB15457	-5.6
	DB09211	-5.6
	DB03575	-5.6
	DB09213	-5.6
	DB08788	-5.6
	DB14701	-5.6
	DB13805	-5.6
	DB13234	-5.6
	DB01618	-5.6
	DB04013	-5.6
	DB12074	-5.6
	DB13219	-5.6
	DB03372	-5.6
	DB07893	-5.6
	DB14754	-5.6
	DB08933	-5.6
	DB00797	-5.6
	DB17128	-5.6
	DB12666	-5.5
	DB13851	-5.5
	DB17050	-5.5
	DB03435	-5.5
	DB11505	-5.5
	DB12133	-5.5
	DB02346	-5.5
	DB08795	-5.5
	DB12314	-5.5
	DB13258	-5.5
	DB01150	-5.5
	DB12661	-5.5
	DB12802	-5.5
	DB12896	-5.5
	DB00802	-5.5
	DB00530	-5.5
	DB01951	-5.5
	DB02647	-5.5
	DB16008	-5.5
	DB08642	-5.5
	DB02566	-5.5
	DB13855	-5.5
	DB02229	-5.5
	DB02660	-5.5
	DB12146	-5.5
	DB18119	-5.5
	DB07625	-5.5
	DB11748	-5.5
	DB00192	-5.5
	DB09040	-5.5
	DB03708	-5.5
	DB03869	-5.5
	DB13405	-5.5
	DB00774	-5.5
	DB00195	-5.5
	DB02307	-5.5
	DB12017	-5.5
	DB03116	-5.5
	DB12300	-5.5
	DB15571	-5.5
	DB16863	-5.5
	DB13538	-5.5
	DB02036	-5.5
	DB02141	-5.5
	DB01959	-5.5
	DB06965	-5.5
	DB08967	-5.5
	DB11462	-5.5
	DB03641	-5.5
	DB00586	-5.5
	DB02876	-5.5
	DB12831	-5.5
	DB01547	-5.5
	DB07004	-5.5
	DB06951	-5.5
	DB02041	-5.5
	DB07195	-5.5
	DB03420	-5.5
	DB13609	-5.5
	DB04831	-5.5
	DB05223	-5.5
	DB00756	-5.5
	DB07060	-5.5
	DB08182	-5.5
	DB09000	-5.5
	DB07670	-5.5
	DB00235	-5.5
	DB00308	-5.5
	DB13354	-5.5
	DB11534	-5.5
	DB18689	-5.4
	DB02628	-5.4
	DB02547	-5.4
	DB00613	-5.4
	DB08680	-5.4
	DB00402	-5.4
	DB05596	-5.4
	DB06471	-5.4
	DB04163	-5.4
	DB13084	-5.4
	DB03751	-5.4
	DB05519	-5.4
	DB07446	-5.4
	DB11999	-5.4
	DB17884	-5.4
	DB17199	-5.4
	DB16335	-5.4
	DB01157	-5.4
	DB04176	-5.4
	DB08729	-5.4
	DB04954	-5.4
	DB03396	-5.4
	DB04158	-5.4
	DB18445	-5.4
	DB04857	-5.4
	DB08104	-5.4
	DB07050	-5.4
	DB08084	-5.4
	DB08275	-5.4
	DB04846	-5.4
	DB06201	-5.4
	DB06119	-5.4
	DB02502	-5.4
	DB13056	-5.4
	DB08952	-5.4
	DB07820	-5.4
	DB18588	-5.4
	DB03458	-5.4
	DB07803	-5.4
	DB02881	-5.4
	DB00582	-5.4
	DB02550	-5.4
	DB13938	-5.4
	DB07952	-5.4
	DB14136	-5.4
	DB13482	-5.4
	DB15288	-5.4
	DB13627	-5.4
	DB05680	-5.4
	DB08718	-5.4
	DB04537	-5.4
	DB12712	-5.4
	DB09351	-5.4
	DB05565	-5.4
	DB08681	-5.4
	DB00359	-5.4
	DB08808	-5.4
	DB13341	-5.4
	DB04276	-5.4
	DB16854	-5.4
	DB16683	-5.4
	DB07057	-5.4
	DB03217	-5.4
	DB08434	-5.4
	DB07632	-5.4
	DB13641	-5.4
	DB18244	-5.4
	DB08156	-5.4
	DB17064	-5.4
	DB00440	-5.4
	DB04393	-5.4
	DB13357	-5.4
	DB03296	-5.4
	DB12170	-5.4
	DB07506	-5.4
	DB12310	-5.4
	DB04236	-5.4
	DB16404	-5.4
	DB04275	-5.4
	DB02711	-5.4
	DB00335	-5.4
	DB15783	-5.4
	DB01704	-5.4
	DB05266	-5.4
	DB13438	-5.4
	DB01751	-5.4
	DB02093	-5.4
	DB04469	-5.4
	DB01522	-5.4
	DB07431	-5.4
	DB11649	-5.4
	DB01227	-5.4
	DB00489	-5.4
	DB09134	-5.4
	DB15901	-5.4
	DB02665	-5.4
	DB07520	-5.3
	DB03471	-5.3
	DB11757	-5.3
	DB04012	-5.3
	DB11520	-5.3
	DB00447	-5.3
	DB15642	-5.3
	DB03889	-5.3
	DB00571	-5.3
	DB07733	-5.3
	DB02128	-5.3
	DB06309	-5.3
	DB11717	-5.3
	DB08414	-5.3
	DB04096	-5.3
	DB07927	-5.3
	DB13918	-5.3
	DB07953	-5.3
	DB11899	-5.3
	DB01325	-5.3
	DB08570	-5.3
	DB02247	-5.3
	DB08163	-5.3
[truncated: 1,077 more rows]

## Sheet: TcdB2 docking results
	Supplementary Table 1. Virtual screening results of AutoDock Vina
	DrugBank_ID	Affinity (kcal/mol)
	DB12983	-8.5
	DB17197	-8.4
	DB11369	-8.1
	DB13050	-8
	DB01897	-8
	DB15328	-8
	DB15688	-7.9
	DB14895	-7.9
	DB13003	-7.9
	DB07837	-7.8
	DB13947	-7.8
	DB16162	-7.8
	DB18373	-7.7
	DB14870	-7.7
	DB07026	-7.7
	DB12457	-7.6
	DB11986	-7.6
	DB14878	-7.6
	DB03276	-7.6
	DB11852	-7.5
	DB02112	-7.5
	DB02741	-7.5
	DB14894	-7.5
	DB07307	-7.5
	DB07872	-7.5
	DB17166	-7.5
	DB18052	-7.5
	DB11822	-7.5
	DB14067	-7.4
	DB14766	-7.4
	DB04852	-7.4
	DB06837	-7.4
	DB12121	-7.4
	DB13766	-7.4
	DB16299	-7.4
	DB13089	-7.4
	DB18081	-7.3
	DB12381	-7.3
	DB17191	-7.3
	DB06925	-7.3
	DB12260	-7.3
	DB18025	-7.3
	DB06666	-7.3
	DB01836	-7.3
	DB16637	-7.3
	DB11891	-7.3
	DB12341	-7.3
	DB12580	-7.3
	DB12465	-7.3
	DB12744	-7.3
	DB04790	-7.3
	DB07493	-7.3
	DB11745	-7.3
	DB11734	-7.2
	DB08010	-7.2
	DB15254	-7.2
	DB11904	-7.2
	DB08387	-7.2
	DB06938	-7.2
	DB18478	-7.2
	DB01259	-7.2
	DB03044	-7.2
	DB18070	-7.2
	DB04330	-7.2
	DB01051	-7.2
	DB00762	-7.2
	DB11363	-7.2
	DB07144	-7.2
	DB15308	-7.2
	DB04792	-7.2
	DB12651	-7.2
	DB16347	-7.1
	DB12892	-7.1
	DB11949	-7.1
	DB18400	-7.1
	DB06367	-7.1
	DB11971	-7.1
	DB07031	-7.1
	DB15310	-7.1
	DB08006	-7.1
	DB07397	-7.1
	DB14676	-7.1
	DB07605	-7.1
	DB15408	-7.1
	DB11913	-7.1
	DB06163	-7.1
	DB16828	-7.1
	DB07117	-7.1
	DB15197	-7.1
	DB03231	-7.1
	DB01761	-7.1
	DB16292	-7.1
	DB17033	-7.1
	DB01410	-7.1
	DB08044	-7.1
	DB16458	-7.1
	DB08382	-7.1
	DB03903	-7.1
	DB01029	-7.1
	DB12408	-7.1
	DB12096	-7.1
	DB11793	-7.1
	DB18146	-7.1
	DB02473	-7
	DB07189	-7
	DB07220	-7
	DB11870	-7
	DB12794	-7
	DB04632	-7
	DB00966	-7
	DB01126	-7
	DB06896	-7
	DB11414	-7
	DB07970	-7
	DB16824	-7
	DB12843	-7
	DB12571	-7
	DB02336	-7
	DB16221	-7
	DB15173	-7
	DB12427	-7
	DB08358	-7
	DB13676	-7
	DB00637	-7
	DB16108	-7
	DB00568	-7
	DB15055	-7
	DB04098	-7
	DB07215	-7
	DB04607	-7
	DB12369	-7
	DB12743	-7
	DB02519	-7
	DB07548	-7
	DB13640	-7
	DB18007	-7
	DB17131	-7
	DB12507	-7
	DB15830	-7
	DB18409	-7
	DB09076	-7
	DB11256	-7
	DB14770	-7
	DB09230	-7
	DB01338	-7
	DB04348	-7
	DB16846	-6.9
	DB12297	-6.9
	DB06229	-6.9
	DB16703	-6.9
	DB00210	-6.9
	DB12649	-6.9
	DB15035	-6.9
	DB11896	-6.9
	DB16859	-6.9
	DB12042	-6.9
	DB16256	-6.9
	DB16253	-6.9
	DB03966	-6.9
	DB03583	-6.9
	DB15068	-6.9
	DB16033	-6.9
	DB12725	-6.9
	DB11772	-6.9
	DB12598	-6.9
	DB14989	-6.9
	DB06634	-6.9
	DB12309	-6.9
	DB08446	-6.9
	DB12492	-6.9
	DB11778	-6.9
	DB13606	-6.9
	DB07966	-6.9
	DB05423	-6.9
	DB04849	-6.9
	DB14069	-6.9
	DB16119	-6.9
	DB02547	-6.9
	DB17170	-6.9
	DB15189	-6.9
	DB03076	-6.9
	DB12158	-6.9
	DB08973	-6.9
	DB15914	-6.9
	DB04363	-6.9
	DB03331	-6.8
	DB18095	-6.8
	DB01251	-6.8
	DB07809	-6.8
	DB06350	-6.8
	DB03712	-6.8
	DB11786	-6.8
	DB16169	-6.8
	DB12368	-6.8
	DB16045	-6.8
	DB13950	-6.8
	DB06997	-6.8
	DB18578	-6.8
	DB00481	-6.8
	DB15403	-6.8
	DB13080	-6.8
	DB12724	-6.8
	DB16878	-6.8
	DB11814	-6.8
	DB16300	-6.8
	DB07856	-6.8
	DB15414	-6.8
	DB07946	-6.8
	DB16047	-6.8
	DB07567	-6.8
	DB17758	-6.8
	DB18302	-6.8
	DB09298	-6.8
	DB07765	-6.8
	DB05220	-6.8
	DB15013	-6.8
	DB12394	-6.8
	DB13371	-6.8
	DB00430	-6.8
	DB04791	-6.8
	DB01395	-6.8
	DB08656	-6.8
	DB04708	-6.8
	DB17543	-6.8
	DB04044	-6.8
	DB04285	-6.8
	DB11978	-6.8
	DB04703	-6.8
	DB04014	-6.8
	DB08703	-6.8
	DB12426	-6.8
	DB13490	-6.8
	DB06248	-6.7
	DB07247	-6.7
	DB11769	-6.7
	DB11830	-6.7
	DB02551	-6.7
	DB15685	-6.7
	DB12903	-6.7
	DB06429	-6.7
	DB11487	-6.7
	DB08164	-6.7
	DB00734	-6.7
	DB14918	-6.7
	DB06945	-6.7
	DB15460	-6.7
	DB15346	-6.7
	DB08242	-6.7
	DB07875	-6.7
	DB07020	-6.7
	DB07545	-6.7
	DB07430	-6.7
	DB17269	-6.7
	DB16296	-6.7
	DB03638	-6.7
	DB16883	-6.7
	DB14217	-6.7
	DB11751	-6.7
	DB13953	-6.7
	DB04432	-6.7
	DB07630	-6.7
	DB04232	-6.7
	DB11611	-6.7
	DB04794	-6.7
	DB01016	-6.7
	DB07186	-6.7
	DB18063	-6.7
	DB08248	-6.7
	DB02491	-6.7
	DB07616	-6.7
	DB12823	-6.7
	DB16272	-6.7
	DB18689	-6.7
	DB03541	-6.7
	DB12186	-6.7
	DB03326	-6.7
	DB08389	-6.7
	DB07256	-6.7
	DB00224	-6.7
	DB13930	-6.7
	DB07917	-6.7
	DB13240	-6.7
	DB08350	-6.7
	DB02031	-6.7
	DB06518	-6.7
	DB09272	-6.7
	DB12952	-6.7
	DB07194	-6.7
	DB04434	-6.7
	DB06852	-6.7
	DB08510	-6.7
	DB01514	-6.7
	DB07024	-6.7
	DB15102	-6.7
	DB07340	-6.7
	DB07042	-6.7
	DB14654	-6.7
	DB00620	-6.7
	DB06228	-6.7
	DB09006	-6.7
	DB12573	-6.7
	DB08903	-6.7
	DB04705	-6.7
	DB03782	-6.7
	DB08362	-6.7
	DB11789	-6.7
	DB02804	-6.7
	DB04834	-6.7
	DB03460	-6.7
	DB05412	-6.6
	DB06295	-6.6
	DB03453	-6.6
	DB17992	-6.6
	DB15006	-6.6
	DB07326	-6.6
	DB07608	-6.6
	DB07783	-6.6
	DB12999	-6.6
	DB16053	-6.6
	DB12302	-6.6
	DB12108	-6.6
	DB11965	-6.6
	DB08730	-6.6
	DB07701	-6.6
	DB14017	-6.6
	DB16332	-6.6
	DB13648	-6.6
	DB07941	-6.6
	DB04350	-6.6
	DB07458	-6.6
	DB16891	-6.6
	DB09143	-6.6
	DB15588	-6.6
	DB15358	-6.6
	DB08423	-6.6
	DB14035	-6.6
	DB00450	-6.6
	DB13078	-6.6
	DB04796	-6.6
	DB02540	-6.6
	DB05532	-6.6
	DB03351	-6.6
	DB07426	-6.6
	DB07263	-6.6
	DB02398	-6.6
	DB02008	-6.6
	DB01026	-6.6
	DB04575	-6.6
	DB18048	-6.6
	DB07519	-6.6
	DB13991	-6.6
	DB07975	-6.6
	DB08732	-6.6
	DB15675	-6.6
	DB18174	-6.6
	DB06410	-6.6
	DB00303	-6.6
	DB16236	-6.6
	DB12066	-6.6
	DB05861	-6.6
	DB15446	-6.6
	DB08609	-6.6
	DB11450	-6.6
	DB12477	-6.6
	DB13052	-6.6
	DB12282	-6.6
	DB16768	-6.6
	DB00275	-6.6
	DB00278	-6.6
	DB17029	-6.6
	DB00635	-6.6
	DB12380	-6.6
	DB01586	-6.6
	DB04477	-6.5
	DB03072	-6.5
	DB18012	-6.5
	DB08772	-6.5
	DB12491	-6.5
	DB14860	-6.5
	DB16279	-6.5
	DB01691	-6.5
	DB15437	-6.5
	DB02651	-6.5
	DB08657	-6.5
	DB12127	-6.5
	DB01267	-6.5
	DB07521	-6.5
	DB08569	-6.5
	DB16851	-6.5
	DB08064	-6.5
	DB07146	-6.5
	DB08770	-6.5
	DB07583	-6.5
	DB15317	-6.5
	DB01834	-6.5
	DB06314	-6.5
	DB12054	-6.5
	DB04716	-6.5
	DB02341	-6.5
	DB08865	-6.5
	DB13016	-6.5
	DB16218	-6.5
	DB17770	-6.5
	DB08962	-6.5
	DB15273	-6.5
	DB17247	-6.5
	DB12562	-6.5
	DB06249	-6.5
	DB00737	-6.5
	DB03742	-6.5
	DB08834	-6.5
	DB12939	-6.5
	DB06816	-6.5
	DB03949	-6.5
	DB02449	-6.5
	DB12566	-6.5
	DB07255	-6.5
	DB07649	-6.5
	DB12808	-6.5
	DB18707	-6.5
	DB06409	-6.5
	DB04698	-6.5
	DB07546	-6.5
	DB12036	-6.5
	DB01177	-6.5
	DB01336	-6.5
	DB16911	-6.5
	DB02573	-6.5
	DB02704	-6.5
	DB06117	-6.5
	DB08513	-6.5
	DB02026	-6.5
	DB15242	-6.5
	DB07143	-6.5
	DB03507	-6.5
	DB08308	-6.5
	DB15219	-6.5
	DB07479	-6.5
	DB04891	-6.5
	DB00365	-6.5
	DB09378	-6.5
	DB01430	-6.5
	DB08437	-6.5
	DB07792	-6.5
	DB17041	-6.5
	DB00834	-6.5
	DB07688	-6.5
	DB01569	-6.5
	DB06624	-6.5
	DB04623	-6.5
	DB16237	-6.5
	DB15568	-6.5
	DB07323	-6.5
	DB07489	-6.5
	DB12428	-6.5
	DB11979	-6.5
	DB06955	-6.5
	DB06622	-6.5
	DB07501	-6.5
	DB01264	-6.5
	DB13012	-6.5
	DB03235	-6.5
	DB15238	-6.4
	DB15177	-6.4
	DB02877	-6.4
	DB18060	-6.4
	DB12742	-6.4
	DB05608	-6.4
	DB07226	-6.4
	DB07165	-6.4
	DB08015	-6.4
	DB15630	-6.4
	DB02830	-6.4
	DB09030	-6.4
	DB08429	-6.4
	DB18304	-6.4
	DB06581	-6.4
	DB05616	-6.4
	DB13941	-6.4
	DB18057	-6.4
	DB12985	-6.4
	DB12494	-6.4
	DB06833	-6.4
	DB18064	-6.4
	DB16928	-6.4
	DB00820	-6.4
	DB08739	-6.4
	DB04154	-6.4
	DB09223	-6.4
	DB17079	-6.4
	DB06850	-6.4
	DB06169	-6.4
	DB08444	-6.4
	DB12085	-6.4
	DB01767	-6.4
	DB02827	-6.4
	DB08345	-6.4
	DB08659	-6.4
	DB08927	-6.4
	DB12270	-6.4
	DB09075	-6.4
	DB11910	-6.4
	DB15569	-6.4
	DB12798	-6.4
	DB18029	-6.4
	DB02010	-6.4
	DB07794	-6.4
	DB11656	-6.4
	DB08488	-6.4
	DB12399	-6.4
	DB07882	-6.4
	DB06871	-6.4
	DB11763	-6.4
	DB12640	-6.4
	DB14673	-6.4
	DB07147	-6.4
	DB13943	-6.4
	DB04071	-6.4
	DB07891	-6.4
	DB14662	-6.4
	DB08402	-6.4
	DB08239	-6.4
	DB09383	-6.4
	DB08820	-6.4
	DB06263	-6.4
	DB07986	-6.4
	DB14898	-6.4
	DB00910	-6.4
	DB15945	-6.4
	DB16850	-6.4
	DB12068	-6.4
	DB07091	-6.4
	DB06250	-6.4
	DB11424	-6.4
	DB14681	-6.4
	DB13667	-6.4
	DB08304	-6.4
	DB17099	-6.4
	DB06680	-6.4
	DB12095	-6.4
	DB07268	-6.4
	DB11903	-6.4
	DB08244	-6.4
	DB13616	-6.4
	DB01503	-6.4
	DB08063	-6.4
	DB03777	-6.4
	DB01393	-6.4
	DB14633	-6.4
	DB15424	-6.4
	DB07216	-6.4
	DB15821	-6.4
	DB08860	-6.4
	DB01864	-6.4
	DB12241	-6.4
	DB13764	-6.4
	DB11962	-6.4
	DB06272	-6.4
	DB09219	-6.4
	DB06011	-6.4
	DB00652	-6.4
	DB09063	-6.4
	DB13418	-6.4
	DB11871	-6.3
	DB00549	-6.3
	DB12307	-6.3
	DB07434	-6.3
	DB07410	-6.3
	DB16122	-6.3
	DB17027	-6.3
	DB03336	-6.3
	DB12101	-6.3
	DB16217	-6.3
	DB16344	-6.3
	DB17115	-6.3
	DB12128	-6.3
	DB12001	-6.3
	DB15362	-6.3
	DB13756	-6.3
	DB08828	-6.3
	DB04092	-6.3
	DB11686	-6.3
	DB07156	-6.3
	DB08426	-6.3
	DB16249	-6.3
	DB07647	-6.3
	DB08521	-6.3
	DB04471	-6.3
	DB05137	-6.3
	DB07812	-6.3
	DB05511	-6.3
	DB12434	-6.3
	DB17105	-6.3
	DB12869	-6.3
	DB06148	-6.3
	DB07982	-6.3
	DB06678	-6.3
	DB08057	-6.3
	DB12376	-6.3
	DB13185	-6.3
	DB08538	-6.3
	DB04215	-6.3
	DB05316	-6.3
	DB15287	-6.3
	DB13857	-6.3
	DB08614	-6.3
	DB15391	-6.3
	DB01254	-6.3
	DB18514	-6.3
	DB16690	-6.3
	DB14627	-6.3
	DB07027	-6.3
	DB14669	-6.3
	DB08173	-6.3
	DB12719	-6.3
	DB11453	-6.3
	DB01668	-6.3
	DB04853	-6.3
	DB06879	-6.3
	DB07832	-6.3
	DB12120	-6.3
	DB03086	-6.3
	DB06983	-6.3
	DB06710	-6.3
	DB06346	-6.3
	DB08303	-6.3
	DB08095	-6.3
	DB01337	-6.3
	DB11491	-6.3
	DB03348	-6.3
	DB08686	-6.3
	DB11958	-6.3
	DB13451	-6.3
	DB08024	-6.3
	DB07584	-6.3
	DB04574	-6.3
	DB16117	-6.3
	DB08274	-6.3
	DB00896	-6.3
	DB08486	-6.3
	DB06257	-6.3
	DB12555	-6.3
	DB09095	-6.3
	DB11701	-6.3
	DB16219	-6.3
	DB02102	-6.3
	DB14732	-6.3
	DB00861	-6.3
	DB04882	-6.3
	DB09083	-6.3
	DB15499	-6.3
	DB04461	-6.3
	DB15137	-6.2
	DB12850	-6.2
	DB08197	-6.2
	DB15047	-6.2
	DB12647	-6.2
	DB08125	-6.2
	DB12253	-6.2
	DB15229	-6.2
	DB07162	-6.2
	DB15791	-6.2
	DB08561	-6.2
	DB08353	-6.2
	DB08460	-6.2
	DB16879	-6.2
	DB00293	-6.2
	DB08607	-6.2
	DB12910	-6.2
	DB12973	-6.2
	DB06558	-6.2
	DB00858	-6.2
	DB17180	-6.2
	DB13088	-6.2
	DB18035	-6.2
	DB12781	-6.2
	DB15295	-6.2
	DB16097	-6.2
	DB13002	-6.2
	DB14993	-6.2
	DB11800	-6.2
	DB06717	-6.2
	DB17016	-6.2
	DB04873	-6.2
	DB07515	-6.2
	DB02046	-6.2
	DB12547	-6.2
	DB07105	-6.2
	DB02545	-6.2
	DB17083	-6.2
	DB16620	-6.2
	DB12745	-6.2
	DB18151	-6.2
	DB14625	-6.2
	DB07415	-6.2
	DB15138	-6.2
	DB12914	-6.2
	DB16938	-6.2
	DB02014	-6.2
	DB15208	-6.2
	DB00673	-6.2
	DB15163	-6.2
	DB12081	-6.2
	DB08138	-6.2
	DB05903	-6.2
	DB00655	-6.2
	DB16030	-6.2
	DB07889	-6.2
	DB15418	-6.2
	DB06936	-6.2
	DB02998	-6.2
	DB07102	-6.2
	DB04395	-6.2
	DB13778	-6.2
	DB13223	-6.2
	DB00967	-6.2
	DB07716	-6.2
	DB07844	-6.2
	DB08052	-6.2
	DB03368	-6.2
	DB02610	-6.2
	DB08355	-6.2
	DB12058	-6.2
	DB07252	-6.2
	DB07083	-6.2
	DB09050	-6.2
	DB04982	-6.2
	DB11781	-6.2
	DB07702	-6.2
	DB06673	-6.2
	DB00253	-6.2
	DB04843	-6.2
	DB14655	-6.2
	DB11115	-6.2
	DB01554	-6.2
	DB16259	-6.2
	DB01095	-6.2
	DB04652	-6.2
	DB14875	-6.2
	DB08360	-6.2
	DB14641	-6.2
	DB12468	-6.2
	DB00957	-6.2
	DB03141	-6.2
	DB06972	-6.2
	DB01633	-6.2
	DB11764	-6.2
	DB08151	-6.2
	DB00890	-6.2
	DB12665	-6.2
	DB01922	-6.2
	DB15268	-6.1
	DB17198	-6.1
	DB14916	-6.1
	DB04971	-6.1
	DB15356	-6.1
	DB08549	-6.1
	DB07450	-6.1
	DB00590	-6.1
	DB07409	-6.1
	DB14899	-6.1
	DB01893	-6.1
	DB15048	-6.1
	DB14845	-6.1
	DB00694	-6.1
	DB08463	-6.1
	DB16226	-6.1
	DB07594	-6.1
	DB05992	-6.1
	DB00656	-6.1
	DB06677	-6.1
	DB05105	-6.1
	DB12890	-6.1
	DB01061	-6.1
	DB08911	-6.1
	DB04960	-6.1
	DB14914	-6.1
	DB08459	-6.1
	DB08537	-6.1
	DB12941	-6.1
	DB18073	-6.1
	DB07944	-6.1
	DB01765	-6.1
	DB04645	-6.1
	DB01623	-6.1
	DB12680	-6.1
	DB14944	-6.1
	DB16628	-6.1
	DB03467	-6.1
	DB07840	-6.1
	DB03133	-6.1
	DB05422	-6.1
	DB03020	-6.1
	DB16002	-6.1
	DB12114	-6.1
	DB06994	-6.1
	DB14821	-6.1
	DB16325	-6.1
	DB07804	-6.1
	DB18537	-6.1
	DB07066	-6.1
	DB14657	-6.1
	DB12888	-6.1
	DB12129	-6.1
	DB05229	-6.1
	DB08388	-6.1
	DB03744	-6.1
	DB05546	-6.1
	DB14775	-6.1
	DB04850	-6.1
	DB00358	-6.1
	DB07988	-6.1
	DB02049	-6.1
	DB06996	-6.1
	DB01990	-6.1
	DB08385	-6.1
	DB04059	-6.1
	DB01228	-6.1
	DB15690	-6.1
	DB00813	-6.1
	DB06160	-6.1
	DB07578	-6.1
	DB12009	-6.1
	DB17816	-6.1
	DB16068	-6.1
	DB01479	-6.1
	DB03376	-6.1
	DB13507	-6.1
	DB03980	-6.1
	DB08905	-6.1
	DB18539	-6.1
	DB12130	-6.1
	DB06766	-6.1
	DB12218	-6.1
	DB14232	-6.1
	DB13308	-6.1
	DB07015	-6.1
	DB02623	-6.1
	DB04042	-6.1
	DB06771	-6.1
	DB05100	-6.1
	DB13680	-6.1
	DB08663	-6.1
	DB03250	-6.1
	DB14055	-6.1
	DB13491	-6.1
	DB14196	-6.1
	DB18298	-6.1
	DB00838	-6.1
	DB08758	-6.1
	DB06829	-6.1
	DB04768	-6.1
	DB13816	-6.1
	DB15325	-6.1
	DB13555	-6.1
	DB06080	-6
	DB08822	-6
	DB05263	-6
	DB12355	-6
	DB14097	-6
	DB15381	-6
	DB16761	-6
	DB12047	-6
	DB02882	-6
	DB12479	-6
	DB16067	-6
	DB00997	-6
	DB12532	-6
	DB03797	-6
	DB11844	-6
	DB17507	-6
	DB18463	-6
	DB08481	-6
	DB07995	-6
	DB12522	-6
	DB11749	-6
	DB13631	-6
	DB11765	-6
	DB12385	-6
	DB12285	-6
	DB01149	-6
	DB11875	-6
	DB07469	-6
	DB08111	-6
	DB00276	-6
	DB12833	-6
	DB00485	-6
	DB08610	-6
	DB00769	-6
	DB07338	-6
	DB13395	-6
	DB03035	-6
	DB17039	-6
	DB16897	-6
	DB05015	-6
	DB16114	-6
	DB00436	-6
	DB04114	-6
	DB05298	-6
	DB18036	-6
	DB14209	-6
	DB02483	-6
	DB12039	-6
	DB15498	-6
	DB16629	-6
	DB06321	-6
	DB02479	-6
	DB16762	-6
	DB16200	-6
	DB14902	-6
	DB15406	-6
	DB09227	-6
	DB07538	-6
	DB01944	-6
	DB03672	-6
	DB16351	-6
	DB07119	-6
	DB01451	-6
	DB12707	-6
	DB07920	-6
	DB12924	-6
	DB12264	-6
	DB17263	-6
	DB13396	-6
	DB13551	-6
	DB04751	-6
	DB11577	-6
	DB02429	-6
	DB08041	-6
	DB02075	-6
	DB12326	-6
	DB14075	-6
	DB02567	-6
	DB14660	-6
	DB02221	-6
	DB13708	-6
	DB04582	-6
	DB16230	-6
	DB12255	-6
	DB13213	-6
	DB05252	-6
	DB07253	-6
	DB07958	-6
	DB17097	-6
	DB12474	-6
	DB07161	-6
	DB01098	-6
	DB00323	-6
	DB06188	-6
	DB08936	-6
	DB03755	-6
	DB15463	-6
	DB07540	-6
	DB15241	-6
	DB03222	-6
	DB03486	-6
	DB06517	-6
	DB01491	-6
	DB01038	-6
	DB07951	-6
	DB06743	-6
	DB05779	-6
	DB07795	-6
	DB07905	-6
	DB12279	-6
	DB06127	-6
	DB12912	-6
	DB11729	-6
	DB00257	-6
	DB15333	-5.9
	DB11423	-5.9
	DB15227	-5.9
	DB12812	-5.9
	DB00490	-5.9
	DB12463	-5.9
	DB06873	-5.9
	DB03925	-5.9
	DB07973	-5.9
	DB16239	-5.9
	DB07595	-5.9
	DB03081	-5.9
	DB08762	-5.9
	DB04903	-5.9
	DB02669	-5.9
	DB01058	-5.9
	DB12666	-5.9
	DB11811	-5.9
	DB08491	-5.9
	DB07602	-5.9
	DB06670	-5.9
	DB07467	-5.9
	DB05482	-5.9
	DB00445	-5.9
	DB15949	-5.9
	DB08042	-5.9
	DB17414	-5.9
	DB11987	-5.9
	DB13022	-5.9
	DB01782	-5.9
	DB12048	-5.9
	DB17760	-5.9
	DB18047	-5.9
	DB12230	-5.9
	DB01268	-5.9
	DB02812	-5.9
	DB08990	-5.9
	DB04186	-5.9
	DB04295	-5.9
	DB00897	-5.9
	DB11721	-5.9
	DB07123	-5.9
	DB07513	-5.9
	DB13873	-5.9
	DB08093	-5.9
	DB11376	-5.9
	DB04983	-5.9
	DB00923	-5.9
	DB14569	-5.9
	DB03154	-5.9
	DB13566	-5.9
	DB07289	-5.9
	DB07113	-5.9
	DB05116	-5.9
	DB12141	-5.9
	DB04010	-5.9
	DB12612	-5.9
	DB13867	-5.9
	DB12072	-5.9
	DB14659	-5.9
	DB00831	-5.9
	DB09226	-5.9
	DB12210	-5.9
	DB07163	-5.9
	DB07423	-5.9
	DB01838	-5.9
	DB00252	-5.9
	DB13579	-5.9
	DB07116	-5.9
	DB04213	-5.9
	DB04097	-5.9
	DB00623	-5.9
	DB13407	-5.9
	DB13600	-5.9
	DB12305	-5.9
	DB14631	-5.9
	DB00447	-5.9
	DB14903	-5.9
	DB15038	-5.9
	DB12780	-5.9
	DB15209	-5.9
	DB01142	-5.9
	DB08496	-5.9
	DB13713	-5.9
	DB01748	-5.9
	DB08116	-5.9
	DB08694	-5.9
	DB08698	-5.9
	DB12354	-5.9
	DB03227	-5.9
	DB16164	-5.9
	DB07021	-5.9
	DB02936	-5.9
	DB11395	-5.9
	DB01196	-5.9
	DB00983	-5.9
	DB02854	-5.9
	DB11833	-5.9
	DB00682	-5.9
	DB12569	-5.9
	DB07984	-5.9
	DB06947	-5.9
	DB13944	-5.9
	DB04176	-5.9
	DB01889	-5.9
	DB06282	-5.9
	DB00611	-5.9
	DB08519	-5.9
	DB16331	-5.9
	DB04953	-5.9
	DB00567	-5.9
	DB16028	-5.9
	DB06538	-5.9
	DB17300	-5.9
	DB13217	-5.9
	DB09039	-5.9
	DB00978	-5.9
	DB16403	-5.9
	DB18445	-5.9
	DB07017	-5.9
	DB04503	-5.9
	DB07981	-5.9
	DB04590	-5.9
	DB03464	-5.9
	DB07121	-5.9
	DB08208	-5.9
	DB06802	-5.9
	DB07032	-5.9
	DB07485	-5.9
	DB00701	-5.9
	DB04037	-5.9
	DB05767	-5.9
	DB13023	-5.9
	DB11967	-5.9
	DB00382	-5.9
	DB07739	-5.9
	DB08547	-5.9
	DB01252	-5.9
	DB04596	-5.9
	DB04778	-5.9
	DB01697	-5.9
	DB15157	-5.8
	DB17692	-5.8
	DB13993	-5.8
	DB05154	-5.8
	DB07063	-5.8
	DB09215	-5.8
	DB04725	-5.8
	DB09175	-5.8
	DB01865	-5.8
	DB08449	-5.8
	DB16906	-5.8
	DB08012	-5.8
	DB14736	-5.8
	DB03478	-5.8
	DB07187	-5.8
	DB13687	-5.8
	DB00459	-5.8
	DB17047	-5.8
	DB02266	-5.8
	DB13994	-5.8
	DB07775	-5.8
	DB13720	-5.8
	DB17237	-5.8
	DB01443	-5.8
	DB07648	-5.8
	DB13309	-5.8
	DB03572	-5.8
	DB07987	-5.8
	DB04693	-5.8
	DB13292	-5.8
	DB07535	-5.8
	DB07547	-5.8
	DB11385	-5.8
	DB02170	-5.8
	DB08307	-5.8
	DB01531	-5.8
	DB08635	-5.8
	DB08056	-5.8
	DB02889	-5.8
	DB08514	-5.8
	DB00808	-5.8
	DB05542	-5.8
	DB14717	-5.8
	DB08009	-5.8
	DB14735	-5.8
	DB00247	-5.8
	DB03549	-5.8
	DB15063	-5.8
	DB07531	-5.8
	DB06747	-5.8
	DB12254	-5.8
	DB13351	-5.8
	DB00524	-5.8
	DB04509	-5.8
	DB01493	-5.8
	DB04274	-5.8
	DB08736	-5.8
	DB07861	-5.8
	DB04807	-5.8
	DB11805	-5.8
	DB06235	-5.8
	DB03880	-5.8
	DB02789	-5.8
	DB12233	-5.8
	DB01063	-5.8
	DB08302	-5.8
	DB03496	-5.8
	DB13651	-5.8
	DB14750	-5.8
	DB01450	-5.8
	DB01418	-5.8
	DB02191	-5.8
	DB12686	-5.8
	DB13872	-5.8
	DB00680	-5.8
	DB18237	-5.8
	DB05035	-5.8
	DB07790	-5.8
	DB14849	-5.8
	DB08000	-5.8
	DB07561	-5.8
	DB07679	-5.8
	DB14857	-5.8
	DB12896	-5.8
	DB16254	-5.8
	DB09169	-5.8
	DB15221	-5.8
	DB11425	-5.8
	DB07046	-5.8
	DB01074	-5.8
	DB17020	-5.8
	DB12301	-5.8
	DB13958	-5.8
	DB03396	-5.8
	DB02566	-5.8
	DB04833	-5.8
	DB08661	-5.8
	DB03115	-5.8
	DB12441	-5.8
	DB07876	-5.8
	DB04024	-5.8
	DB01192	-5.8
	DB17939	-5.8
	DB13725	-5.8
	DB01820	-5.8
	DB11748	-5.8
	DB14583	-5.8
	DB00192	-5.8
	DB12181	-5.8
	DB07047	-5.8
	DB02911	-5.8
	DB13692	-5.8
	DB02424	-5.8
	DB14013	-5.8
	DB12268	-5.8
	DB03262	-5.8
	DB01628	-5.8
	DB06335	-5.8
	DB07869	-5.8
	DB13356	-5.8
	DB09062	-5.8
	DB00412	-5.8
	DB06910	-5.8
	DB16852	-5.7
	DB06959	-5.7
	DB05936	-5.7
	DB16707	-5.7
	DB12432	-5.7
	DB09488	-5.7
	DB12962	-5.7
	DB12050	-5.7
	DB16288	-5.7
	DB12675	-5.7
	DB01659	-5.7
	DB06444	-5.7
	DB08536	-5.7
	DB04552	-5.7
	DB02628	-5.7
	DB07470	-5.7
	DB04259	-5.7
	DB01180	-5.7
	DB00213	-5.7
	DB08753	-5.7
	DB01810	-5.7
	DB04626	-5.7
	DB08643	-5.7
	DB07870	-5.7
	DB07934	-5.7
	DB18282	-5.7
	DB14127	-5.7
	DB16893	-5.7
	DB08671	-5.7
	DB07319	-5.7
	DB14014	-5.7
	DB00613	-5.7
	DB12163	-5.7
	DB00497	-5.7
	DB00628	-5.7
	DB08993	-5.7
	DB11961	-5.7
	DB03682	-5.7
	DB12926	-5.7
	DB08580	-5.7
	DB01132	-5.7
	DB08559	-5.7
	DB06471	-5.7
	DB12605	-5.7
	DB03239	-5.7
	DB00587	-5.7
	DB15672	-5.7
	DB11478	-5.7
	DB13665	-5.7
	DB06990	-5.7
	DB08963	-5.7
	DB07967	-5.7
	DB04163	-5.7
	DB15642	-5.7
	DB03893	-5.7
	DB03970	-5.7
	DB00962	-5.7
	DB11909	-5.7
	DB08371	-5.7
	DB07829	-5.7
	DB09021	-5.7
	DB13717	-5.7
	DB01150	-5.7
	DB09421	-5.7
	DB07101	-5.7
	DB13066	-5.7
	DB01954	-5.7
	DB04373	-5.7
	DB12661	-5.7
	DB11443	-5.7
	DB13432	-5.7
	DB09180	-5.7
	DB08910	-5.7
	DB16834	-5.7
	DB11464	-5.7
	DB11801	-5.7
	DB11784	-5.7
	DB06970	-5.7
	DB05884	-5.7
	DB13793	-5.7
	DB07927	-5.7
	DB11155	-5.7
	DB00934	-5.7
	DB02660	-5.7
	DB04488	-5.7
	DB14476	-5.7
	DB09190	-5.7
	DB01622	-5.7
	DB01165	-5.7
	DB07167	-5.7
	DB06609	-5.7
	DB03869	-5.7
	DB08416	-5.7
	DB04924	-5.7
	DB08984	-5.7
	DB07251	-5.7
	DB00383	-5.7
	DB07983	-5.7
	DB12766	-5.7
	DB05680	-5.7
	DB03217	-5.7
	DB03575	-5.7
	DB13805	-5.7
	DB04421	-5.6
	DB07271	-5.6
	DB12696	-5.6
	DB08873	-5.6
	DB14720	-5.6
	DB02732	-5.6
	DB15669	-5.6
	DB01791	-5.6
	DB12604	-5.6
	DB08668	-5.6
	DB08107	-5.6
	DB13132	-5.6
	DB15579	-5.6
	DB00862	-5.6
	DB13422	-5.6
	DB00427	-5.6
	DB00751	-5.6
	DB18061	-5.6
	DB00327	-5.6
	DB07801	-5.6
	DB06420	-5.6
	DB08530	-5.6
	DB08462	-5.6
	DB06857	-5.6
	DB07128	-5.6
	DB05187	-5.6
	DB14584	-5.6
	DB04336	-5.6
	DB14643	-5.6
	DB16944	-5.6
	DB01645	-5.6
	DB07234	-5.6
	DB08029	-5.6
	DB05596	-5.6
	DB01588	-5.6
	DB03435	-5.6
	DB07976	-5.6
	DB02819	-5.6
	DB00338	-5.6
	DB15903	-5.6
	DB04226	-5.6
	DB01605	-5.6
	DB13136	-5.6
	DB01388	-5.6
	DB07348	-5.6
	DB00546	-5.6
	DB13461	-5.6
	DB08030	-5.6
	DB00542	-5.6
	DB01009	-5.6
	DB02833	-5.6
	DB14768	-5.6
	DB05973	-5.6
	DB00377	-5.6
	DB03751	-5.6
	DB03199	-5.6
	DB09305	-5.6
	DB13512	-5.6
	DB01013	-5.6
	DB07446	-5.6
	DB08146	-5.6
	DB05475	-5.6
	DB09307	-5.6
	DB07473	-5.6
	DB08399	-5.6
	DB12476	-5.6
	DB06746	-5.6
	DB01860	-5.6
	DB00817	-5.6
	DB06309	-5.6
	DB11717	-5.6
	DB06726	-5.6
	DB12000	-5.6
	DB09179	-5.6
	DB02647	-5.6
	DB12203	-5.6
	DB03530	-5.6
	DB16831	-5.6
	DB11755	-5.6
	DB01466	-5.6
	DB04517	-5.6
	DB07230	-5.6
	DB16008	-5.6
	DB07316	-5.6
	DB08642	-5.6
	DB08053	-5.6
	DB03186	-5.6
	DB02587	-5.6
	DB09204	-5.6
	DB07953	-5.6
	DB01071	-5.6
	DB11378	-5.6
	DB18102	-5.6
	DB08315	-5.6
	DB07149	-5.6
	DB11547	-5.6
	DB12146	-5.6
	DB00439	-5.6
	DB02796	-5.6
	DB07625	-5.6
	DB08313	-5.6
	DB08791	-5.6
	DB03458	-5.6
	DB02881	-5.6
	DB01137	-5.6
	DB09206	-5.6
	DB08774	-5.6
	DB07115	-5.6
	DB06803	-5.6
	DB00376	-5.6
	DB04838	-5.6
	DB13087	-5.6
	DB01475	-5.6
	DB13283	-5.6
	DB02213	-5.6
	DB04691	-5.6
	DB11221	-5.6
	DB08968	-5.6
	DB01568	-5.6
	DB06150	-5.6
	DB13482	-5.6
	DB00784	-5.6
	DB08202	-5.6
	DB08320	-5.6
	DB14933	-5.6
	DB12161	-5.6
	DB11629	-5.6
	DB07082	-5.6
	DB02690	-5.6
	DB07635	-5.6
	DB01319	-5.6
	DB12664	-5.6
	DB12008	-5.6
	DB01618	-5.6
	DB03296	-5.6
	DB08804	-5.6
	DB09291	-5.5
	DB11942	-5.5
	DB08108	-5.5
	DB14541	-5.5
	DB08458	-5.5
	DB08087	-5.5
	DB08013	-5.5
	DB13032	-5.5
	DB08011	-5.5
	DB07219	-5.5
	DB16242	-5.5
	DB00203	-5.5
	DB15971	-5.5
	DB01553	-5.5
	DB00805	-5.5
	DB11490	-5.5
	DB16931	-5.5
	DB04741	-5.5
	DB11582	-5.5
	DB07432	-5.5
	DB17379	-5.5
	DB06911	-5.5
	DB13044	-5.5
	DB04140	-5.5
	DB13399	-5.5
	DB13548	-5.5
	DB14635	-5.5
	DB13317	-5.5
	DB03889	-5.5
	DB14071	-5.5
	DB11672	-5.5
	DB00973	-5.5
	DB13258	-5.5
	DB04366	-5.5
	DB16625	-5.5
	DB05562	-5.5
	DB08502	-5.5
	DB12147	-5.5
	DB06209	-5.5
	DB11999	-5.5
	DB00465	-5.5
	DB08396	-5.5
	DB01895	-5.5
	DB04821	-5.5
	DB03536	-5.5
	DB13649	-5.5
	DB17138	-5.5
	DB04651	-5.5
	DB01644	-5.5
	DB06575	-5.5
	DB07732	-5.5
	DB03602	-5.5
	DB02104	-5.5
	DB00802	-5.5
	DB04689	-5.5
	DB00514	-5.5
	DB06685	-5.5
	DB02984	-5.5
	DB04297	-5.5
	DB04954	-5.5
	DB04158	-5.5
	DB00641	-5.5
	DB13618	-5.5
	DB08720	-5.5
	DB02316	-5.5
	DB11899	-5.5
	DB06751	-5.5
	DB08078	-5.5
	DB01685	-5.5
	DB07377	-5.5
	DB02957	-5.5
	DB09189	-5.5
	DB12643	-5.5
	DB04846	-5.5
	DB12007	-5.5
	DB04425	-5.5
	DB11658	-5.5
	DB17226	-5.5
	DB09040	-5.5
	DB07462	-5.5
	DB06481	-5.5
	DB12378	-5.5
	DB15911	-5.5
	DB02620	-5.5
	DB07108	-5.5
	DB15335	-5.5
	DB00318	-5.5
	DB06603	-5.5
	DB03841	-5.5
	DB02916	-5.5
	DB01429	-5.5
	DB04876	-5.5
	DB01972	-5.5
	DB15147	-5.5
	DB11785	-5.5
	DB02596	-5.5
	DB01036	-5.5
	DB02220	-5.5
	DB00328	-5.5
	DB05938	-5.5
	DB00499	-5.5
	DB12608	-5.5
	DB12712	-5.5
	DB12831	-5.5
	DB07195	-5.5
	DB01625	-5.5
	DB00662	-5.5
	DB15457	-5.5
	DB05513	-5.5
	DB13609	-5.5
	DB18536	-5.5
	DB05223	-5.5
	DB08788	-5.5
	DB08182	-5.5
	DB12425	-5.5
	DB15686	-5.5
	DB03304	-5.5
	DB04337	-5.5
	DB06368	-5.4
	DB12436	-5.4
	DB04612	-5.4
	DB09194	-5.4
	DB06858	-5.4
	DB14881	-5.4
	DB00348	-5.4
	DB07520	-5.4
	DB07322	-5.4
	DB18009	-5.4
	DB12594	-5.4
	DB12150	-5.4
	DB04754	-5.4
	DB05772	-5.4
	DB13125	-5.4
	DB00408	-5.4
	DB06969	-5.4
	DB14820	-5.4
	DB02030	-5.4
	DB06133	-5.4
	DB07534	-5.4
	DB03860	-5.4
	DB08979	-5.4
	DB12679	-5.4
	DB00402	-5.4
	DB08100	-5.4
	DB15464	-5.4
	DB11520	-5.4
	DB12244	-5.4
	DB02902	-5.4
	DB13084	-5.4
	DB12314	-5.4
	DB01511	-5.4
	DB04278	-5.4
	DB11409	-5.4
	DB01877	-5.4
	DB12251	-5.4
	DB05721	-5.4
	DB08647	-5.4
	DB06266	-5.4
	DB02128	-5.4
	DB16147	-5.4
	DB08806	-5.4
	DB07972	-5.4
	DB08435	-5.4
	DB08330	-5.4
	DB16062	-5.4
	DB02588	-5.4
	DB00940	-5.4
	DB13635	-5.4
	DB11676	-5.4
	DB07705	-5.4
	DB01157	-5.4
	DB07560	-5.4
	DB13277	-5.4
	DB00584	-5.4
	DB08414	-5.4
	DB13337	-5.4
	DB06693	-5.4
	DB04641	-5.4
	DB04624	-5.4
	DB08099	-5.4
	DB17693	-5.4
	DB13918	-5.4
	DB03812	-5.4
	DB13660	-5.4
	DB12572	-5.4
	DB08398	-5.4
	DB16031	-5.4
	DB02407	-5.4
	DB15932	-5.4
	DB01953	-5.4
	DB06201	-5.4
	DB03137	-5.4
	DB01113	-5.4
	DB07365	-5.4
	DB06403	-5.4
	DB08430	-5.4
	DB01324	-5.4
	DB13978	-5.4
	DB02607	-5.4
	DB04202	-5.4
	DB04975	-5.4
	DB00774	-5.4
	DB16745	-5.4
	DB03504	-5.4
	DB13320	-5.4
	DB03413	-5.4
	DB00794	-5.4
	DB07510	-5.4
	DB01101	-5.4
	DB13627	-5.4
	DB02036	-5.4
	DB02281	-5.4
	DB07463	-5.4
	DB04537	-5.4
	DB07757	-5.4
	DB13727	-5.4
	DB00586	-5.4
	DB02986	-5.4
	DB11441	-5.4
	DB17733	-5.4
	DB04840	-5.4
	DB02041	-5.4
	DB15323	-5.4
	DB08434	-5.4
	DB02772	-5.4
	DB00756	-5.4
	DB03881	-5.4
	DB09313	-5.4
	DB04013	-5.4
	DB03716	-5.4
	DB03013	-5.4
	DB00335	-5.4
	DB01203	-5.4
	DB03740	-5.4
	DB12149	-5.3
	DB08568	-5.3
	DB12236	-5.3
	DB00162	-5.3
	DB07182	-5.3
	DB15265	-5.3
	DB02558	-5.3
	DB01690	-5.3
	DB02699	-5.3
	DB06440	-5.3
	DB12112	-5.3
	DB11817	-5.3
	DB02132	-5.3
	DB06697	-5.3
	DB07620	-5.3
	DB17050	-5.3
	DB11757	-5.3
	DB08555	-5.3
	DB11505	-5.3
	DB03093	-5.3
	DB16930	-5.3
	DB12174	-5.3
	DB09292	-5.3
	DB01322	-5.3
	DB14122	-5.3
	DB01179	-5.3
	DB06397	-5.3
	DB13845	-5.3
	DB11902	-5.3
	DB17884	-5.3
	DB05289	-5.3
	DB12071	-5.3
	DB12802	-5.3
	DB11736	-5.3
	DB01558	-5.3
	DB08752	-5.3
	DB06967	-5.3
	DB04640	-5.3
	DB01024	-5.3
	DB12846	-5.3
	DB07498	-5.3
	DB01615	-5.3
	DB12923	-5.3
	DB04829	-5.3
	DB13855	-5.3
	DB14544	-5.3
	DB00433	-5.3
	DB03491	-5.3
	DB01651	-5.3
	DB13541	-5.3
	DB00461	-5.3
	DB01878	-5.3
	DB18119	-5.3
	DB07613	-5.3
	DB07996	-5.3
	DB08275	-5.3
	DB11064	-5.3
	DB07248	-5.3
	DB02502	-5.3
	DB08411	-5.3
	DB01062	-5.3
	DB02550	-5.3
	DB01538	-5.3
	DB08363	-5.3
	DB16527	-5.3
	DB01059	-5.3
	DB12300	-5.3
	DB16892	-5.3
	DB11096	-5.3
	DB00532	-5.3
	DB06594	-5.3
	DB11540	-5.3
	DB15288	-5.3
	DB13460	-5.3
	DB08718	-5.3
	DB08432	-5.3
	DB08132	-5.3
	DB08725	-5.3
	DB11821	-5.3
	DB07176	-5.3
	DB17151	-5.3
	DB06203	-5.3
	DB04055	-5.3
	DB04276	-5.3
	DB01547	-5.3
	DB02923	-5.3
	DB07057	-5.3
	DB03420	-5.3
	DB03780	-5.3
	DB13641	-5.3
	DB18244	-5.3
	DB09211	-5.3
	DB02240	-5.3
	DB08314	-5.3
	DB00194	-5.3
	DB04546	-5.3
	DB02855	-5.3
	DB12061	-5.3
	DB02711	-5.3
	DB00168	-5.3
	DB03259	-5.3
	DB02474	-5.3
	DB02286	-5.3
	DB04469	-5.3
	DB00494	-5.3
	DB14869	-5.3
	DB03511	-5.3
	DB04029	-5.3
	DB04539	-5.3
	DB12806	-5.2
	DB12770	-5.2
	DB00486	-5.2
	DB13851	-5.2
	DB14648	-5.2
	DB14125	-5.2
	DB13457	-5.2
	DB07503	-5.2
	DB04565	-5.2
	DB04883	-5.2
	DB04663	-5.2
	DB12840	-5.2
	DB05519	-5.2
	DB07695	-5.2
	DB08021	-5.2
	DB13836	-5.2
	DB08574	-5.2
	DB04465	-5.2
	DB00530	-5.2
	DB15152	-5.2
	DB01951	-5.2
	DB07714	-5.2
	DB07390	-5.2
	DB00140	-5.2
	DB08235	-5.2
	DB07694	-5.2
	DB09212	-5.2
	DB02586	-5.2
	DB02229	-5.2
	DB17298	-5.2
	DB08581	-5.2
	DB02276	-5.2
	DB02814	-5.2
	DB08254	-5.2
	DB08104	-5.2
	DB02762	-5.2
	DB04844	-5.2
	DB02247	-5.2
	DB06288	-5.2
	DB01172	-5.2
	DB07803	-5.2
	DB04513	-5.2
	DB00918	-5.2
	DB13792	-5.2
	DB04310	-5.2
	DB01945	-5.2
	DB03116	-5.2
	DB01931	-5.2
	DB02598	-5.2
	DB16932	-5.2
	DB07749	-5.2
	DB03103	-5.2
	DB01190	-5.2
	DB01015	-5.2
	DB02934	-5.2
	DB02798	-5.2
	DB01163	-5.2
	DB05824	-5.2
	DB08347	-5.2
	DB08210	-5.2
	DB08623	-5.2
	DB02278	-5.2
	DB08316	-5.2
	DB03641	-5.2
	DB04634	-5.2
	DB01667	-5.2
	DB00827	-5.2
	DB07614	-5.2
	DB00359	-5.2
	DB08651	-5.2
	DB08895	-5.2
	DB07308	-5.2
	DB01297	-5.2
	DB11501	-5.2
	DB09010	-5.2
	DB04324	-5.2
	DB03416	-5.2
	DB16683	-5.2
	DB08777	-5.2
	DB07060	-5.2
	DB14701	-5.2
	DB02061	-5.2
	DB04837	-5.2
	DB12343	-5.2
	DB15326	-5.2
	DB12074	-5.2
	DB07738	-5.2
	DB05262	-5.2
	DB01498	-5.2
	DB01096	-5.2
	DB01204	-5.2
	DB02933	-5.2
	DB01522	-5.2
	DB00235	-5.2
	DB04476	-5.2
	DB01227	-5.2
	DB04292	-5.2
	DB02717	-5.2
	DB03092	-5.2
	DB13597	-5.2
	DB00355	-5.1
	DB08582	-5.1
	DB07401	-5.1
	DB04211	-5.1
	DB08795	-5.1
	DB04659	-5.1
	DB08440	-5.1
	DB01125	-5.1
	DB00955	-5.1
	DB12271	-5.1
	DB15224	-5.1
	DB12906	-5.1
	DB08101	-5.1
	DB07863	-5.1
	DB17510	-5.1
	DB01240	-5.1
	DB02430	-5.1
	DB06465	-5.1
	DB08038	-5.1
	DB08375	-5.1
	DB00850	-5.1
	DB06264	-5.1
	DB16839	-5.1
	DB01139	-5.1
	DB09306	-5.1
	DB07380	-5.1
	DB07825	-5.1
	DB07797	-5.1
	DB07413	-5.1
	DB03739	-5.1
	DB08571	-5.1
	DB07050	-5.1
	DB08570	-5.1
	DB15671	-5.1
	DB04970	-5.1
	DB08719	-5.1
	DB00456	-5.1
	DB13056	-5.1
	DB18588	-5.1
	DB00582	-5.1
	DB03708	-5.1
	DB08632	-5.1
	DB12575	-5.1
	DB02307	-5.1
	DB04555	-5.1
	DB04800	-5.1
	DB13938	-5.1
	DB11394	-5.1
	DB00676	-5.1
	DB03718	-5.1
	DB13294	-5.1
	DB08162	-5.1
	DB07281	-5.1
	DB14063	-5.1
	DB01394	-5.1
	DB02890	-5.1
	DB12145	-5.1
	DB01217	-5.1
	DB12531	-5.1
	DB07952	-5.1
	DB03450	-5.1
	DB03257	-5.1
	DB03677	-5.1
	DB13538	-5.1
	DB01515	-5.1
	DB17043	-5.1
	DB09118	-5.1
	DB07400	-5.1
	DB02141	-5.1
	DB01959	-5.1
	DB02642	-5.1
	DB13153	-5.1
	DB03171	-5.1
	DB00441	-5.1
	DB02696	-5.1
	DB02454	-5.1
	DB09252	-5.1
	DB13741	-5.1
	DB15991	-5.1
	DB03717	-5.1
	DB15664	-5.1
	DB04831	-5.1
	DB12838	-5.1
[truncated: 1,077 more rows]

## Sheet: TcdB3 docking results
	Supplementary Table 1. Virtual screening results of AutoDock Vina
	DrugBank_ID	Affinity (kcal/mol)
	DB12983	-9.3
	DB17197	-9.2
	DB11822	-9.2
	DB15688	-9
	DB07837	-9
	DB03276	-8.9
	DB18081	-8.8
	DB18400	-8.8
	DB13640	-8.8
	DB08010	-8.7
	DB17166	-8.7
	DB04285	-8.7
	DB11369	-8.6
	DB14878	-8.6
	DB14894	-8.6
	DB14766	-8.6
	DB00210	-8.6
	DB18025	-8.6
	DB11852	-8.5
	DB02112	-8.5
	DB15006	-8.5
	DB16253	-8.5
	DB00762	-8.5
	DB07189	-8.4
	DB02741	-8.4
	DB01897	-8.4
	DB12381	-8.4
	DB04852	-8.4
	DB00966	-8.4
	DB01126	-8.4
	DB06666	-8.4
	DB13003	-8.4
	DB09143	-8.4
	DB16703	-8.3
	DB09030	-8.3
	DB13953	-8.3
	DB04703	-8.3
	DB13050	-8.2
	DB15137	-8.2
	DB02877	-8.2
	DB18012	-8.2
	DB08015	-8.2
	DB08358	-8.2
	DB16878	-8.2
	DB12580	-8.2
	DB12973	-8.2
	DB11986	-8.1
	DB14870	-8.1
	DB11734	-8.1
	DB00549	-8.1
	DB12307	-8.1
	DB06925	-8.1
	DB03712	-8.1
	DB02551	-8.1
	DB18478	-8.1
	DB12571	-8.1
	DB13676	-8.1
	DB17170	-8.1
	DB12457	-8
	DB02473	-8
	DB12892	-8
	DB12794	-8
	DB07307	-8
	DB17198	-8
	DB15035	-8
	DB06896	-8
	DB16169	-8
	DB12368	-8
	DB07970	-8
	DB06429	-8
	DB07605	-8
	DB06997	-8
	DB16162	-8
	DB04098	-8
	DB11363	-8
	DB18052	-8
	DB15308	-8
	DB00430	-8
	DB17543	-8
	DB16347	-7.9
	DB04632	-7.9
	DB06080	-7.9
	DB11904	-7.9
	DB11830	-7.9
	DB01259	-7.9
	DB03966	-7.9
	DB16637	-7.9
	DB12598	-7.9
	DB01761	-7.9
	DB07426	-7.9
	DB08607	-7.9
	DB04575	-7.9
	DB18537	-7.9
	DB13490	-7.9
	DB18373	-7.8
	DB11949	-7.8
	DB14895	-7.8
	DB08387	-7.8
	DB15328	-7.8
	DB14676	-7.8
	DB12042	-7.8
	DB12101	-7.8
	DB16256	-7.8
	DB06581	-7.8
	DB16053	-7.8
	DB08730	-7.8
	DB12725	-7.8
	DB04607	-7.8
	DB14989	-7.8
	DB03231	-7.8
	DB16218	-7.8
	DB13991	-7.8
	DB17131	-7.8
	DB11745	-7.8
	DB12640	-7.8
	DB02545	-7.8
	DB02704	-7.8
	DB18539	-7.8
	DB04477	-7.7
	DB06229	-7.7
	DB06367	-7.7
	DB07247	-7.7
	DB17992	-7.7
	DB11896	-7.7
	DB14916	-7.7
	DB08006	-7.7
	DB16824	-7.7
	DB12843	-7.7
	DB02336	-7.7
	DB16221	-7.7
	DB15408	-7.7
	DB11913	-7.7
	DB03044	-7.7
	DB16296	-7.7
	DB16300	-7.7
	DB01051	-7.7
	DB04154	-7.7
	DB11611	-7.7
	DB16226	-7.7
	DB18302	-7.7
	DB18063	-7.7
	DB02341	-7.7
	DB00293	-7.7
	DB12651	-7.7
	DB01395	-7.7
	DB03081	-7.7
	DB06717	-7.7
	DB08239	-7.7
	DB17760	-7.7
	DB15242	-7.7
	DB03348	-7.7
	DB06624	-7.7
	DB03331	-7.6
	DB05263	-7.6
	DB14860	-7.6
	DB15356	-7.6
	DB15403	-7.6
	DB15437	-7.6
	DB13080	-7.6
	DB18304	-7.6
	DB07430	-7.6
	DB17269	-7.6
	DB12432	-7.6
	DB17115	-7.6
	DB16033	-7.6
	DB07144	-7.6
	DB11772	-7.6
	DB14035	-7.6
	DB04796	-7.6
	DB02491	-7.6
	DB13089	-7.6
	DB17180	-7.6
	DB04708	-7.6
	DB16272	-7.6
	DB05423	-7.6
	DB12408	-7.6
	DB06346	-7.6
	DB01990	-7.6
	DB15568	-7.6
	DB03496	-7.6
	DB15177	-7.5
	DB15268	-7.5
	DB03072	-7.5
	DB16859	-7.5
	DB07397	-7.5
	DB00734	-7.5
	DB13950	-7.5
	DB18070	-7.5
	DB07545	-7.5
	DB16761	-7.5
	DB11814	-7.5
	DB16883	-7.5
	DB08064	-7.5
	DB14017	-7.5
	DB15229	-7.5
	DB07215	-7.5
	DB16047	-7.5
	DB07186	-7.5
	DB05220	-7.5
	DB13016	-7.5
	DB17033	-7.5
	DB02398	-7.5
	DB11800	-7.5
	DB07493	-7.5
	DB11778	-7.5
	DB15830	-7.5
	DB13943	-7.5
	DB05482	-7.5
	DB07123	-7.5
	DB09076	-7.5
	DB08703	-7.5
	DB03141	-7.5
	DB16846	-7.4
	DB07220	-7.4
	DB14067	-7.4
	DB11870	-7.4
	DB18095	-7.4
	DB06248	-7.4
	DB11786	-7.4
	DB12491	-7.4
	DB06938	-7.4
	DB07226	-7.4
	DB12903	-7.4
	DB04971	-7.4
	DB07872	-7.4
	DB07026	-7.4
	DB12999	-7.4
	DB02651	-7.4
	DB01267	-7.4
	DB12647	-7.4
	DB12341	-7.4
	DB16332	-7.4
	DB16928	-7.4
	DB06163	-7.4
	DB16828	-7.4
	DB16891	-7.4
	DB12743	-7.4
	DB15358	-7.4
	DB02519	-7.4
	DB16299	-7.4
	DB12823	-7.4
	DB11686	-7.4
	DB01410	-7.4
	DB16249	-7.4
	DB18048	-7.4
	DB12385	-7.4
	DB08834	-7.4
	DB14993	-7.4
	DB08057	-7.4
	DB00224	-7.4
	DB01177	-7.4
	DB13857	-7.4
	DB06440	-7.4
	DB12096	-7.4
	DB08510	-7.4
	DB14770	-7.4
	DB17041	-7.4
	DB06523	-7.4
	DB15914	-7.4
	DB03460	-7.4
	DB04363	-7.4
	DB17191	-7.3
	DB01251	-7.3
	DB11971	-7.3
	DB07031	-7.3
	DB05608	-7.3
	DB11414	-7.3
	DB13947	-7.3
	DB07165	-7.3
	DB08164	-7.3
	DB15630	-7.3
	DB14918	-7.3
	DB18578	-7.3
	DB14541	-7.3
	DB12149	-7.3
	DB14097	-7.3
	DB05616	-7.3
	DB07020	-7.3
	DB12724	-7.3
	DB16344	-7.3
	DB00637	-7.3
	DB06837	-7.3
	DB12985	-7.3
	DB04330	-7.3
	DB03583	-7.3
	DB06833	-7.3
	DB12121	-7.3
	DB12309	-7.3
	DB12744	-7.3
	DB12085	-7.3
	DB03541	-7.3
	DB06410	-7.3
	DB06518	-7.3
	DB12066	-7.3
	DB11424	-7.3
	DB11793	-7.3
	DB08609	-7.3
	DB07716	-7.3
	DB11450	-7.3
	DB12174	-7.3
	DB01338	-7.3
	DB16068	-7.3
	DB04982	-7.3
	DB08547	-7.3
	DB11871	-7.2
	DB06350	-7.2
	DB15310	-7.2
	DB16045	-7.2
	DB01836	-7.2
	DB07783	-7.2
	DB15460	-7.2
	DB08429	-7.2
	DB12427	-7.2
	DB07409	-7.2
	DB08569	-7.2
	DB15414	-7.2
	DB12731	-7.2
	DB07458	-7.2
	DB06634	-7.2
	DB12369	-7.2
	DB06169	-7.2
	DB08828	-7.2
	DB08561	-7.2
	DB08423	-7.2
	DB16879	-7.2
	DB15013	-7.2
	DB17247	-7.2
	DB05137	-7.2
	DB04960	-7.2
	DB07519	-7.2
	DB02449	-7.2
	DB13606	-7.2
	DB16458	-7.2
	DB12186	-7.2
	DB18073	-7.2
	DB13185	-7.2
	DB07147	-7.2
	DB07546	-7.2
	DB14069	-7.2
	DB15579	-7.2
	DB08820	-7.2
	DB18174	-7.2
	DB09272	-7.2
	DB12719	-7.2
	DB12888	-7.2
	DB12129	-7.2
	DB02998	-7.2
	DB01944	-7.2
	DB00834	-7.2
	DB13717	-7.2
	DB06955	-7.2
	DB12380	-7.2
	DB06603	-7.2
	DB06295	-7.1
	DB18060	-7.1
	DB12260	-7.1
	DB11769	-7.1
	DB12742	-7.1
	DB15685	-7.1
	DB16279	-7.1
	DB07608	-7.1
	DB02830	-7.1
	DB07450	-7.1
	DB12812	-7.1
	DB08242	-7.1
	DB12108	-7.1
	DB16108	-7.1
	DB00568	-7.1
	DB16851	-7.1
	DB12253	-7.1
	DB12001	-7.1
	DB15068	-7.1
	DB07630	-7.1
	DB13648	-7.1
	DB15362	-7.1
	DB15048	-7.1
	DB07146	-7.1
	DB12465	-7.1
	DB07117	-7.1
	DB15197	-7.1
	DB07567	-7.1
	DB09298	-7.1
	DB11844	-7.1
	DB04716	-7.1
	DB12522	-7.1
	DB04612	-7.1
	DB07156	-7.1
	DB13371	-7.1
	DB12562	-7.1
	DB11910	-7.1
	DB06249	-7.1
	DB05511	-7.1
	DB06444	-7.1
	DB04903	-7.1
	DB17016	-7.1
	DB07255	-7.1
	DB07975	-7.1
	DB08538	-7.1
	DB14944	-7.1
	DB16119	-7.1
	DB14627	-7.1
	DB18151	-7.1
	DB07986	-7.1
	DB00910	-7.1
	DB14821	-7.1
	DB06117	-7.1
	DB06420	-7.1
	DB07479	-7.1
	DB03672	-7.1
	DB01514	-7.1
	DB01337	-7.1
	DB18146	-7.1
	DB08100	-7.1
	DB09230	-7.1
	DB02789	-7.1
	DB12218	-7.1
	DB17029	-7.1
	DB14655	-7.1
	DB09063	-7.1
	DB07809	-7
	DB15254	-7
	DB11423	-7
	DB15157	-7
	DB16122	-7
	DB07326	-7
	DB08549	-7
	DB00481	-7
	DB00590	-7
	DB12494	-7
	DB12128	-7
	DB07856	-7
	DB14845	-7
	DB00820	-7
	DB13993	-7
	DB02882	-7
	DB04092	-7
	DB04794	-7
	DB00450	-7
	DB02827	-7
	DB02540	-7
	DB03351	-7
	DB08865	-7
	DB07263	-7
	DB17770	-7
	DB15273	-7
	DB04791	-7
	DB00858	-7
	DB04790	-7
	DB18007	-7
	DB13631	-7
	DB08521	-7
	DB12781	-7
	DB02010	-7
	DB07794	-7
	DB08044	-7
	DB12507	-7
	DB08389	-7
	DB06409	-7
	DB04215	-7
	DB11987	-7
	DB16620	-7
	DB03903	-7
	DB06263	-7
	DB15138	-7
	DB16938	-7
	DB00673	-7
	DB15189	-7
	DB15446	-7
	DB03076	-7
	DB17099	-7
	DB03154	-7
	DB07289	-7
	DB00358	-7
	DB07102	-7
	DB11256	-7
	DB07268	-7
	DB16351	-7
	DB00247	-7
	DB06228	-7
	DB11577	-7
	DB12426	-7
	DB03782	-7
	DB14660	-7
	DB11979	-7
	DB00253	-7
	DB01095	-7
	DB06972	-7
	DB15238	-6.9
	DB05412	-6.9
	DB08822	-6.9
	DB07434	-6.9
	DB15047	-6.9
	DB01691	-6.9
	DB17027	-6.9
	DB15173	-6.9
	DB12302	-6.9
	DB11891	-6.9
	DB04432	-6.9
	DB13766	-6.9
	DB08463	-6.9
	DB09223	-6.9
	DB15791	-6.9
	DB15588	-6.9
	DB08353	-6.9
	DB01016	-6.9
	DB16292	-6.9
	DB04792	-6.9
	DB07973	-6.9
	DB12492	-6.9
	DB02008	-6.9
	DB12910	-6.9
	DB12270	-6.9
	DB06558	-6.9
	DB08656	-6.9
	DB12798	-6.9
	DB07812	-6.9
	DB08459	-6.9
	DB12869	-6.9
	DB07966	-6.9
	DB00276	-6.9
	DB12808	-6.9
	DB06871	-6.9
	DB01765	-6.9
	DB08610	-6.9
	DB00459	-6.9
	DB04698	-6.9
	DB18409	-6.9
	DB04849	-6.9
	DB15675	-6.9
	DB01443	-6.9
	DB13240	-6.9
	DB01254	-6.9
	DB16897	-6.9
	DB03572	-6.9
	DB12114	-6.9
	DB02014	-6.9
	DB16236	-6.9
	DB08513	-6.9
	DB07091	-6.9
	DB06250	-6.9
	DB07194	-6.9
	DB16629	-6.9
	DB04014	-6.9
	DB16030	-6.9
	DB09227	-6.9
	DB04891	-6.9
	DB07024	-6.9
	DB07844	-6.9
	DB07119	-6.9
	DB01451	-6.9
	DB11491	-6.9
	DB01132	-6.9
	DB12264	-6.9
	DB01569	-6.9
	DB16237	-6.9
	DB00973	-6.9
	DB02567	-6.9
	DB08362	-6.9
	DB12474	-6.9
	DB08698	-6.9
	DB07984	-6.9
	DB11755	-6.9
	DB08772	-6.8
	DB07410	-6.8
	DB12850	-6.8
	DB05936	-6.8
	DB15346	-6.8
	DB07875	-6.8
	DB18057	-6.8
	DB12127	-6.8
	DB07701	-6.8
	DB08125	-6.8
	DB15055	-6.8
	DB07946	-6.8
	DB07941	-6.8
	DB12436	-6.8
	DB16067	-6.8
	DB15317	-6.8
	DB17758	-6.8
	DB13078	-6.8
	DB08248	-6.8
	DB07616	-6.8
	DB07995	-6.8
	DB12054	-6.8
	DB12394	-6.8
	DB08962	-6.8
	DB16239	-6.8
	DB01026	-6.8
	DB15569	-6.8
	DB11875	-6.8
	DB04873	-6.8
	DB11656	-6.8
	DB12566	-6.8
	DB12941	-6.8
	DB03326	-6.8
	DB07649	-6.8
	DB07882	-6.8
	DB12547	-6.8
	DB07982	-6.8
	DB12666	-6.8
	DB07256	-6.8
	DB07891	-6.8
	DB15949	-6.8
	DB11978	-6.8
	DB12036	-6.8
	DB08350	-6.8
	DB17083	-6.8
	DB01180	-6.8
	DB05015	-6.8
	DB16690	-6.8
	DB16002	-6.8
	DB12914	-6.8
	DB12068	-6.8
	DB02479	-6.8
	DB07513	-6.8
	DB12120	-6.8
	DB03744	-6.8
	DB14775	-6.8
	DB12095	-6.8
	DB06710	-6.8
	DB12141	-6.8
	DB03860	-6.8
	DB04336	-6.8
	DB01430	-6.8
	DB08063	-6.8
	DB15690	-6.8
	DB00813	-6.8
	DB13451	-6.8
	DB03777	-6.8
	DB07578	-6.8
	DB07252	-6.8
	DB13600	-6.8
	DB04574	-6.8
	DB01493	-6.8
	DB01393	-6.8
	DB04623	-6.8
	DB04705	-6.8
	DB15209	-6.8
	DB02804	-6.8
	DB16164	-6.8
	DB16254	-6.8
	DB11962	-6.8
	DB04829	-6.8
	DB01264	-6.8
	DB03235	-6.8
	DB15227	-6.7
	DB03336	-6.7
	DB06945	-6.7
	DB16217	-6.7
	DB14899	-6.7
	DB09488	-6.7
	DB05255	-6.7
	DB00694	-6.7
	DB04350	-6.7
	DB13756	-6.7
	DB07583	-6.7
	DB05992	-6.7
	DB17507	-6.7
	DB06677	-6.7
	DB12890	-6.7
	DB08911	-6.7
	DB07647	-6.7
	DB00737	-6.7
	DB04471	-6.7
	DB18029	-6.7
	DB16097	-6.7
	DB13002	-6.7
	DB17105	-6.7
	DB14914	-6.7
	DB03949	-6.7
	DB07469	-6.7
	DB08537	-6.7
	DB08111	-6.7
	DB08536	-6.7
	DB01336	-6.7
	DB13022	-6.7
	DB07917	-6.7
	DB07840	-6.7
	DB15391	-6.7
	DB18514	-6.7
	DB16911	-6.7
	DB00303	-6.7
	DB06994	-6.7
	DB01268	-6.7
	DB07027	-6.7
	DB08643	-6.7
	DB16850	-6.7
	DB07066	-6.7
	DB12952	-6.7
	DB15498	-6.7
	DB07143	-6.7
	DB11721	-6.7
	DB11582	-6.7
	DB08304	-6.7
	DB07832	-6.7
	DB08138	-6.7
	DB08635	-6.7
	DB14569	-6.7
	DB06983	-6.7
	DB15406	-6.7
	DB12612	-6.7
	DB08303	-6.7
	DB00808	-6.7
	DB14654	-6.7
	DB12924	-6.7
	DB17263	-6.7
	DB07976	-6.7
	DB08686	-6.7
	DB08052	-6.7
	DB08024	-6.7
	DB12573	-6.7
	DB03368	-6.7
	DB16768	-6.7
	DB12009	-6.7
	DB07489	-6.7
	DB00377	-6.7
	DB08486	-6.7
	DB00278	-6.7
	DB12428	-6.7
	DB12130	-6.7
	DB08101	-6.7
	DB04834	-6.7
	DB02128	-6.7
	DB16147	-6.7
	DB05035	-6.7
	DB01889	-6.7
	DB16028	-6.7
	DB12301	-6.7
	DB13217	-6.7
	DB02102	-6.7
	DB14196	-6.7
	DB07981	-6.7
	DB00957	-6.7
	DB15325	-6.7
	DB13418	-6.7
	DB17064	-6.7
	DB16852	-6.6
	DB11942	-6.6
	DB15333	-6.6
	DB08197	-6.6
	DB11487	-6.6
	DB08108	-6.6
	DB12355	-6.6
	DB04421	-6.6
	DB13941	-6.6
	DB08657	-6.6
	DB11965	-6.6
	DB18064	-6.6
	DB14217	-6.6
	DB11751	-6.6
	DB12696	-6.6
	DB01834	-6.6
	DB06314	-6.6
	DB07063	-6.6
	DB02732	-6.6
	DB07548	-6.6
	DB07765	-6.6
	DB03797	-6.6
	DB16288	-6.6
	DB09075	-6.6
	DB07595	-6.6
	DB12675	-6.6
	DB11749	-6.6
	DB11765	-6.6
	DB03742	-6.6
	DB01149	-6.6
	DB15295	-6.6
	DB04044	-6.6
	DB01058	-6.6
	DB12399	-6.6
	DB08087	-6.6
	DB11763	-6.6
	DB08732	-6.6
	DB14673	-6.6
	DB12680	-6.6
	DB14662	-6.6
	DB15287	-6.6
	DB01782	-6.6
	DB04693	-6.6
	DB07322	-6.6
	DB01029	-6.6
	DB00486	-6.6
	DB13292	-6.6
	DB04853	-6.6
	DB07801	-6.6
	DB15219	-6.6
	DB00655	-6.6
	DB17379	-6.6
	DB14902	-6.6
	DB04850	-6.6
	DB13044	-6.6
	DB07538	-6.6
	DB00408	-6.6
	DB04434	-6.6
	DB06852	-6.6
	DB13223	-6.6
	DB11903	-6.6
	DB00967	-6.6
	DB12072	-6.6
	DB08095	-6.6
	DB14659	-6.6
	DB08009	-6.6
	DB04059	-6.6
	DB08029	-6.6
	DB07531	-6.6
	DB07792	-6.6
	DB11958	-6.6
	DB07584	-6.6
	DB06160	-6.6
	DB12282	-6.6
	DB04213	-6.6
	DB14631	-6.6
	DB04274	-6.6
	DB08030	-6.6
	DB09050	-6.6
	DB04807	-6.6
	DB00896	-6.6
	DB11789	-6.6
	DB15424	-6.6
	DB08973	-6.6
	DB13708	-6.6
	DB16230	-6.6
	DB01418	-6.6
	DB07216	-6.6
	DB07253	-6.6
	DB13308	-6.6
	DB04042	-6.6
	DB04821	-6.6
	DB04348	-6.6
	DB01136	-6.6
	DB09169	-6.6
	DB06272	-6.6
	DB06517	-6.6
	DB11155	-6.6
	DB14875	-6.6
	DB13491	-6.6
	DB12441	-6.6
	DB16031	-6.6
	DB07501	-6.6
	DB04882	-6.6
	DB09083	-6.6
	DB04461	-6.6
	DB12297	-6.5
	DB07271	-6.5
	DB01893	-6.5
	DB07162	-6.5
	DB08739	-6.5
	DB08770	-6.5
	DB06506	-6.5
	DB17079	-6.5
	DB08444	-6.5
	DB08446	-6.5
	DB14720	-6.5
	DB08345	-6.5
	DB03925	-6.5
	DB08927	-6.5
	DB05105	-6.5
	DB01061	-6.5
	DB13088	-6.5
	DB12434	-6.5
	DB16906	-6.5
	DB02669	-6.5
	DB08672	-6.5
	DB14736	-6.5
	DB08382	-6.5
	DB04645	-6.5
	DB01623	-6.5
	DB06670	-6.5
	DB08011	-6.5
	DB09383	-6.5
	DB18047	-6.5
	DB14625	-6.5
	DB16114	-6.5
	DB12112	-6.5
	DB14898	-6.5
	DB08173	-6.5
	DB11453	-6.5
	DB00862	-6.5
	DB01668	-6.5
	DB15208	-6.5
	DB13422	-6.5
	DB14681	-6.5
	DB08308	-6.5
	DB13873	-6.5
	DB08093	-6.5
	DB13566	-6.5
	DB06680	-6.5
	DB08462	-6.5
	DB13399	-6.5
	DB15102	-6.5
	DB00831	-6.5
	DB14584	-6.5
	DB14735	-6.5
	DB03549	-6.5
	DB00620	-6.5
	DB12679	-6.5
	DB12158	-6.5
	DB13579	-6.5
	DB13396	-6.5
	DB13317	-6.5
	DB12305	-6.5
	DB08736	-6.5
	DB02429	-6.5
	DB17816	-6.5
	DB08905	-6.5
	DB16625	-6.5
	DB13213	-6.5
	DB15821	-6.5
	DB08860	-6.5
	DB01748	-6.5
	DB00465	-6.5
	DB11701	-6.5
	DB04373	-6.5
	DB08663	-6.5
	DB14055	-6.5
	DB04689	-6.5
	DB06693	-6.5
	DB04953	-6.5
	DB04624	-6.5
	DB08099	-6.5
	DB13793	-6.5
	DB07230	-6.5
	DB00635	-6.5
	DB04652	-6.5
	DB07316	-6.5
	DB09219	-6.5
	DB02316	-6.5
	DB14641	-6.5
	DB12468	-6.5
	DB14583	-6.5
	DB01586	-6.5
	DB11764	-6.5
	DB00163	-6.5
	DB11501	-6.5
	DB12074	-6.5
	DB12080	-6.5
	DB12148	-6.4
	DB04232	-6.4
	DB07594	-6.4
	DB08460	-6.4
	DB08481	-6.4
	DB00162	-6.4
	DB08659	-6.4
	DB01865	-6.4
	DB07182	-6.4
	DB08449	-6.4
	DB06816	-6.4
	DB08488	-6.4
	DB18707	-6.4
	DB06678	-6.4
	DB12376	-6.4
	DB11811	-6.4
	DB07105	-6.4
	DB07467	-6.4
	DB07338	-6.4
	DB00445	-6.4
	DB13994	-6.4
	DB08042	-6.4
	DB05316	-6.4
	DB02699	-6.4
	DB13032	-6.4
	DB07470	-6.4
	DB05422	-6.4
	DB02031	-6.4
	DB08753	-6.4
	DB00436	-6.4
	DB14669	-6.4
	DB18009	-6.4
	DB16325	-6.4
	DB00203	-6.4
	DB02483	-6.4
	DB08990	-6.4
	DB02026	-6.4
	DB11490	-6.4
	DB14657	-6.4
	DB18061	-6.4
	DB07547	-6.4
	DB06879	-6.4
	DB05229	-6.4
	DB14125	-6.4
	DB07889	-6.4
	DB07319	-6.4
	DB02049	-6.4
	DB06969	-6.4
	DB08244	-6.4
	DB11961	-6.4
	DB01503	-6.4
	DB09378	-6.4
	DB05187	-6.4
	DB09226	-6.4
	DB08385	-6.4
	DB01838	-6.4
	DB13551	-6.4
	DB15672	-6.4
	DB02610	-6.4
	DB07688	-6.4
	DB08903	-6.4
	DB07861	-6.4
	DB11672	-6.4
	DB11805	-6.4
	DB08274	-6.4
	DB07754	-6.4
	DB02075	-6.4
	DB01479	-6.4
	DB03199	-6.4
	DB06766	-6.4
	DB04582	-6.4
	DB12354	-6.4
	DB02936	-6.4
	DB07790	-6.4
	DB01196	-6.4
	DB08000	-6.4
	DB13944	-6.4
	DB01554	-6.4
	DB08519	-6.4
	DB00514	-6.4
	DB12846	-6.4
	DB07876	-6.4
	DB15932	-6.4
	DB12007	-6.4
	DB00652	-6.4
	DB11658	-6.4
	DB08416	-6.4
	DB04768	-6.4
	DB15499	-6.4
	DB06910	-6.4
	DB09291	-6.3
	DB06959	-6.3
	DB12962	-6.3
	DB00287	-6.3
	DB06873	-6.3
	DB00997	-6.3
	DB01767	-6.3
	DB05532	-6.3
	DB00656	-6.3
	DB08426	-6.3
	DB15669	-6.3
	DB09175	-6.3
	DB02558	-6.3
	DB08012	-6.3
	DB09194	-6.3
	DB07944	-6.3
	DB08491	-6.3
	DB13721	-6.3
	DB02266	-6.3
	DB17237	-6.3
	DB17039	-6.3
	DB07648	-6.3
	DB08402	-6.3
	DB03133	-6.3
	DB13309	-6.3
	DB07987	-6.3
	DB15945	-6.3
	DB07535	-6.3
	DB08582	-6.3
	DB15163	-6.3
	DB18282	-6.3
	DB13667	-6.3
	DB12081	-6.3
	DB03507	-6.3
	DB16762	-6.3
	DB08307	-6.3
	DB05546	-6.3
	DB07113	-6.3
	DB08680	-6.3
	DB00628	-6.3
	DB06857	-6.3
	DB00365	-6.3
	DB16085	-6.3
	DB14717	-6.3
	DB06133	-6.3
	DB16944	-6.3
	DB12707	-6.3
	DB07423	-6.3
	DB12477	-6.3
	DB01228	-6.3
	DB00252	-6.3
	DB00587	-6.3
	DB08355	-6.3
	DB13136	-6.3
	DB12058	-6.3
	DB00542	-6.3
	DB01009	-6.3
	DB07323	-6.3
	DB12780	-6.3
	DB14071	-6.3
	DB06235	-6.3
	DB00275	-6.3
	DB05562	-6.3
	DB06257	-6.3
	DB08496	-6.3
	DB07695	-6.3
	DB07702	-6.3
	DB07446	-6.3
	DB13872	-6.3
	DB08647	-6.3
	DB09095	-6.3
	DB02854	-6.3
	DB13649	-6.3
	DB11833	-6.3
	DB13764	-6.3
	DB00817	-6.3
	DB16834	-6.3
	DB00530	-6.3
	DB07540	-6.3
	DB06970	-6.3
	DB06685	-6.3
	DB05884	-6.3
	DB06622	-6.3
	DB00641	-6.3
	DB08398	-6.3
	DB05779	-6.3
	DB01217	-6.3
	DB13482	-6.3
	DB00328	-6.3
	DB07057	-6.3
	DB12649	-6.2
	DB16707	-6.2
	DB06368	-6.2
	DB06850	-6.2
	DB12050	-6.2
	DB12236	-6.2
	DB09215	-6.2
	DB04725	-6.2
	DB07515	-6.2
	DB02046	-6.2
	DB01690	-6.2
	DB13395	-6.2
	DB13720	-6.2
	DB17414	-6.2
	DB03467	-6.2
	DB14881	-6.2
	DB07219	-6.2
	DB07415	-6.2
	DB14209	-6.2
	DB12594	-6.2
	DB07934	-6.2
	DB04186	-6.2
	DB16931	-6.2
	DB04741	-6.2
	DB11385	-6.2
	DB05772	-6.2
	DB16200	-6.2
	DB06936	-6.2
	DB08530	-6.2
	DB14014	-6.2
	DB04010	-6.2
	DB13778	-6.2
	DB14820	-6.2
	DB07128	-6.2
	DB06996	-6.2
	DB07163	-6.2
	DB07920	-6.2
	DB08555	-6.2
	DB09006	-6.2
	DB13351	-6.2
	DB13665	-6.2
	DB17071	-6.2
	DB04097	-6.2
	DB00623	-6.2
	DB07967	-6.2
	DB04163	-6.2
	DB07083	-6.2
	DB15038	-6.2
	DB03893	-6.2
	DB02833	-6.2
	DB05973	-6.2
	DB01063	-6.2
	DB12840	-6.2
	DB13507	-6.2
	DB14750	-6.2
	DB05252	-6.2
	DB15224	-6.2
	DB12555	-6.2
	DB07015	-6.2
	DB17097	-6.2
	DB04843	-6.2
	DB00680	-6.2
	DB07021	-6.2
	DB13066	-6.2
	DB08330	-6.2
	DB07561	-6.2
	DB07679	-6.2
	DB11443	-6.2
	DB00682	-6.2
	DB12802	-6.2
	DB00323	-6.2
	DB15221	-6.2
	DB09179	-6.2
	DB16831	-6.2
	DB13618	-6.2
	DB14732	-6.2
	DB16403	-6.2
	DB08315	-6.2
	DB01192	-6.2
	DB00861	-6.2
	DB01820	-6.2
	DB08791	-6.2
	DB03137	-6.2
	DB08208	-6.2
	DB06802	-6.2
	DB06609	-6.2
	DB15911	-6.2
	DB04838	-6.2
	DB13816	-6.2
	DB04037	-6.2
	DB07983	-6.2
	DB03262	-6.2
	DB01252	-6.2
	DB02220	-6.2
	DB06989	-6.2
	DB08725	-6.2
	DB11729	-6.2
	DB09313	-6.2
	DB01204	-6.2
	DB05154	-6.1
	DB08458	-6.1
	DB18689	-6.1
	DB01791	-6.1
	DB12285	-6.1
	DB03478	-6.1
	DB04552	-6.1
	DB00485	-6.1
	DB02628	-6.1
	DB00769	-6.1
	DB07602	-6.1
	DB04071	-6.1
	DB17047	-6.1
	DB08107	-6.1
	DB13930	-6.1
	DB08013	-6.1
	DB18036	-6.1
	DB05861	-6.1
	DB12150	-6.1
	DB00751	-6.1
	DB14127	-6.1
	DB09198	-6.1
	DB14648	-6.1
	DB11376	-6.1
	DB15418	-6.1
	DB04395	-6.1
	DB04140	-6.1
	DB08056	-6.1
	DB08993	-6.1
	DB08514	-6.1
	DB13867	-6.1
	DB07534	-6.1
	DB03682	-6.1
	DB01645	-6.1
	DB15063	-6.1
	DB03239	-6.1
	DB12254	-6.1
	DB08282	-6.1
	DB04751	-6.1
	DB08963	-6.1
	DB16930	-6.1
	DB14903	-6.1
	DB16117	-6.1
	DB03880	-6.1
	DB08302	-6.1
	DB01125	-6.1
	DB01142	-6.1
	DB02221	-6.1
	DB12251	-6.1
	DB05475	-6.1
	DB07863	-6.1
	DB07161	-6.1
	DB06266	-6.1
	DB11395	-6.1
	DB14849	-6.1
	DB13432	-6.1
	DB01644	-6.1
	DB16219	-6.1
	DB03250	-6.1
	DB00611	-6.1
	DB11464	-6.1
	DB06967	-6.1
	DB16259	-6.1
	DB04297	-6.1
	DB13958	-6.1
	DB01491	-6.1
	DB17693	-6.1
	DB04503	-6.1
	DB08360	-6.1
	DB02814	-6.1
	DB03449	-6.1
	DB17939	-6.1
	DB02796	-6.1
	DB07625	-6.1
	DB00838	-6.1
	DB07795	-6.1
	DB06829	-6.1
	DB14677	-6.1
	DB02620	-6.1
	DB00376	-6.1
	DB00701	-6.1
	DB14013	-6.1
	DB07905	-6.1
	DB07251	-6.1
	DB08162	-6.1
	DB16896	-6.1
	DB12268	-6.1
	DB02934	-6.1
	DB01628	-6.1
	DB07082	-6.1
	DB04778	-6.1
	DB01502	-6.1
	DB01319	-6.1
	DB07670	-6.1
	DB02717	-6.1
	DB04337	-6.1
	DB17692	-6
	DB07521	-6
	DB12047	-6
	DB12479	-6
	DB12463	-6
	DB08762	-6
	DB15265	-6
	DB07187	-6
	DB08668	-6
	DB07775	-6
	DB16628	-6
	DB08614	-6
	DB12770	-6
	DB07520	-6
	DB01810	-6
	DB04114	-6
	DB05298	-6
	DB02573	-6
	DB02812	-6
	DB07804	-6
	DB07870	-6
	DB04295	-6
	DB00427	-6
	DB00327	-6
	DB05903	-6
	DB03086	-6
	DB00923	-6
	DB06911	-6
	DB05116	-6
	DB12163	-6
	DB13457	-6
	DB17050	-6
	DB08580	-6
	DB11757	-6
	DB11478	-6
	DB07116	-6
	DB04509	-6
	DB00546	-6
	DB06579	-6
	DB03751	-6
	DB14633	-6
	DB12980	-6
	DB03980	-6
	DB11781	-6
	DB09305	-6
	DB05519	-6
	DB14122	-6
	DB12147	-6
	DB08371	-6
	DB06673	-6
	DB12271	-6
	DB02191	-6
	DB08116	-6
	DB08694	-6
	DB07473	-6
	DB12241	-6
	DB06364	-6
	DB00983	-6
	DB05100	-6
	DB07972	-6
	DB13680	-6
	DB12071	-6
	DB12569	-6
	DB09180	-6
	DB06188	-6
	DB06947	-6
	DB08936	-6
	DB03808	-6
	DB01157	-6
	DB13277	-6
	DB12000	-6
	DB00584	-6
	DB08038	-6
	DB16331	-6
	DB07964	-6
	DB12203	-6
	DB12923	-6
	DB08235	-6
	DB13946	-6
	DB08941	-6
	DB15931	-6
	DB00934	-6
	DB02586	-6
	DB04488	-6
	DB06011	-6
	DB06751	-6
	DB01038	-6
	DB12146	-6
	DB18298	-6
	DB18119	-6
	DB04590	-6
	DB08313	-6
	DB07248	-6
	DB02911	-6
	DB04202	-6
	DB04975	-6
	DB04924	-6
	DB06481	-6
	DB02424	-6
	DB08151	-6
	DB08968	-6
	DB01972	-6
	DB06594	-6
	DB03103	-6
	DB00890	-6
	DB07400	-6
	DB12608	-6
	DB12665	-6
	DB13805	-6
	DB07018	-6
	DB00867	-6
	DB00865	-6
	DB12806	-5.9
	DB03638	-5.9
	DB00490	-5.9
	DB18035	-5.9
	DB01659	-5.9
	DB12604	-5.9
	DB12939	-5.9
	DB13687	-5.9
	DB03035	-5.9
	DB08807	-5.9
	DB03020	-5.9
	DB12048	-5.9
	DB16242	-5.9
	DB12745	-5.9
	DB15971	-5.9
	DB11817	-5.9
	DB00805	-5.9
	DB12039	-5.9
	DB06321	-5.9
	DB00897	-5.9
	DB07432	-5.9
	DB01531	-5.9
	DB08388	-5.9
	DB07620	-5.9
	DB07988	-5.9
	DB00613	-5.9
	DB02889	-5.9
	DB13616	-5.9
	DB12926	-5.9
	DB12210	-5.9
	DB03471	-5.9
	DB08979	-5.9
	DB08559	-5.9
	DB06747	-5.9
	DB01605	-5.9
	DB12133	-5.9
	DB13407	-5.9
	DB12244	-5.9
	DB00447	-5.9
	DB15642	-5.9
	DB01511	-5.9
	DB03376	-5.9
	DB14075	-5.9
	DB13651	-5.9
	DB00962	-5.9
	DB01450	-5.9
	DB13512	-5.9
	DB14232	-5.9
	DB12255	-5.9
	DB01013	-5.9
	DB06397	-5.9
	DB07958	-5.9
	DB01150	-5.9
	DB12686	-5.9
	DB08399	-5.9
	DB01098	-5.9
	DB07101	-5.9
	DB06771	-5.9
	DB05289	-5.9
	DB03536	-5.9
	DB08435	-5.9
	DB03767	-5.9
	DB14857	-5.9
	DB11115	-5.9
	DB00940	-5.9
	DB13635	-5.9
	DB03755	-5.9
	DB07560	-5.9
	DB06282	-5.9
	DB01240	-5.9
	DB06726	-5.9
	DB08752	-5.9
	DB07714	-5.9
	DB11784	-5.9
	DB03486	-5.9
	DB00567	-5.9
	DB07927	-5.9
	DB17300	-5.9
	DB07694	-5.9
	DB04833	-5.9
	DB03186	-5.9
	DB03315	-5.9
	DB01071	-5.9
	DB08720	-5.9
	DB14476	-5.9
	DB12572	-5.9
	DB08078	-5.9
	DB07613	-5.9
	DB07951	-5.9
	DB09189	-5.9
	DB01953	-5.9
	DB11064	-5.9
	DB08758	-5.9
	DB07365	-5.9
	DB06403	-5.9
	DB07167	-5.9
	DB07032	-5.9
	DB07462	-5.9
	DB02881	-5.9
	DB03869	-5.9
	DB12378	-5.9
	DB07485	-5.9
	DB09206	-5.9
	DB08774	-5.9
	DB15335	-5.9
	DB08984	-5.9
	DB05767	-5.9
	DB13023	-5.9
	DB11394	-5.9
	DB00676	-5.9
	DB08363	-5.9
	DB14063	-5.9
	DB01394	-5.9
	DB00383	-5.9
	DB07526	-5.9
	DB01568	-5.9
	DB12766	-5.9
	DB00784	-5.9
	DB01101	-5.9
	DB08320	-5.9
	DB13727	-5.9
	DB00257	-5.9
	DB11441	-5.9
	DB15323	-5.9
	DB16854	-5.9
	DB01697	-5.9
	DB08788	-5.9
	DB15686	-5.9
	DB15381	-5.8
	DB08873	-5.8
	DB18463	-5.8
	DB12833	-5.8
	DB06858	-5.8
	DB13132	-5.8
	DB00348	-5.8
	DB12230	-5.8
	DB01553	-5.8
	DB02132	-5.8
	DB08671	-5.8
	DB07401	-5.8
	DB00497	-5.8
	DB02030	-5.8
	DB07042	-5.8
	DB14643	-5.8
	DB08437	-5.8
	DB07234	-5.8
	DB04012	-5.8
	DB01588	-5.8
	DB06471	-5.8
	DB06990	-5.8
	DB14635	-5.8
	DB01388	-5.8
	DB07348	-5.8
	DB02346	-5.8
	DB04659	-5.8
	DB03970	-5.8
	DB14768	-5.8
	DB12233	-5.8
	DB04366	-5.8
	DB01295	-5.8
	DB01877	-5.8
	DB09021	-5.8
	DB08146	-5.8
	DB06209	-5.8
	DB11902	-5.8
	DB05721	-5.8
	DB17884	-5.8
	DB09307	-5.8
	DB18237	-5.8
	DB08021	-5.8
	DB08806	-5.8
	DB12661	-5.8
	DB04651	-5.8
	DB02588	-5.8
	DB08574	-5.8
	DB07732	-5.8
	DB04465	-5.8
	DB15463	-5.8
	DB15152	-5.8
	DB15241	-5.8
	DB03222	-5.8
	DB07046	-5.8
	DB01074	-5.8
	DB01466	-5.8
	DB09212	-5.8
	DB13855	-5.8
	DB03812	-5.8
	DB03115	-5.8
	DB00978	-5.8
	DB04116	-5.8
	DB00461	-5.8
	DB07172	-5.8
	DB12643	-5.8
	DB01324	-5.8
	DB07047	-5.8
	DB18588	-5.8
	DB03458	-5.8
	DB07108	-5.8
	DB06803	-5.8
	DB01239	-5.8
	DB01429	-5.8
	DB03413	-5.8
	DB01036	-5.8
	DB12912	-5.8
	DB13555	-5.8
	DB04596	-5.8
	DB07869	-5.8
	DB11629	-5.8
	DB07757	-5.8
	DB12231	-5.8
	DB03641	-5.8
	DB03717	-5.8
	DB18244	-5.8
	DB03881	-5.8
	DB01922	-5.8
	DB08568	-5.7
	DB12532	-5.7
	DB04259	-5.7
	DB02170	-5.7
	DB07503	-5.7
	DB05542	-5.7
	DB04194	-5.7
	DB00283	-5.7
	DB15464	-5.7
	DB00338	-5.7
	DB00524	-5.7
	DB00238	-5.7
	DB13461	-5.7
	DB08795	-5.7
	DB12314	-5.7
	DB02164	-5.7
	DB08440	-5.7
	DB09292	-5.7
	DB13258	-5.7
	DB01322	-5.7
	DB08502	-5.7
	DB11409	-5.7
	DB07829	-5.7
	DB13713	-5.7
	DB13845	-5.7
	DB04694	-5.7
	DB11999	-5.7
	DB00571	-5.7
	DB01895	-5.7
	DB03227	-5.7
	DB12476	-5.7
	DB06746	-5.7
	DB01954	-5.7
	DB12896	-5.7
	DB07705	-5.7
	DB02104	-5.7
	DB00850	-5.7
	DB06264	-5.7
	DB06538	-5.7
	DB17020	-5.7
	DB11783	-5.7
	DB04954	-5.7
	DB03396	-5.7
	DB08642	-5.7
	DB13918	-5.7
	DB09039	-5.7
	DB02587	-5.7
	DB00433	-5.7
	DB18112	-5.7
	DB09190	-5.7
	DB18102	-5.7
	DB11899	-5.7
	DB07149	-5.7
	DB13660	-5.7
	DB11547	-5.7
	DB08254	-5.7
	DB04857	-5.7
	DB11468	-5.7
	DB00439	-5.7
	DB15671	-5.7
	DB04054	-5.7
	DB04846	-5.7
	DB02247	-5.7
	DB01622	-5.7
	DB13755	-5.7
	DB01113	-5.7
	DB08127	-5.7
	DB08411	-5.7
	DB09225	-5.7
	DB02607	-5.7
	DB04513	-5.7
	DB00918	-5.7
	DB00318	-5.7
	DB11967	-5.7
	DB16880	-5.7
	DB02916	-5.7
	DB13012	-5.7
	DB04876	-5.7
	DB07739	-5.7
	DB03450	-5.7
	DB12279	-5.7
	DB07510	-5.7
	DB01190	-5.7
	DB13203	-5.7
	DB02798	-5.7
	DB04711	-5.7
	DB17074	-5.7
	DB01515	-5.7
	DB06335	-5.7
	DB07463	-5.7
	DB04537	-5.7
	DB12712	-5.7
	DB12161	-5.7
	DB06203	-5.7
	DB02876	-5.7
	DB07308	-5.7
	DB13356	-5.7
	DB01547	-5.7
	DB04854	-5.7
	DB01625	-5.7
	DB13609	-5.7
	DB03575	-5.7
	DB08182	-5.7
	DB12170	-5.7
	DB12310	-5.7
	DB13629	-5.7
	DB03172	-5.7
	DB08804	-5.7
	DB01203	-5.7
	DB02933	-5.7
	DB01227	-5.7
	DB04754	-5.6
	DB13125	-5.6
	DB04211	-5.6
	DB03435	-5.6
	DB02819	-5.6
	DB13084	-5.6
	DB00955	-5.6
	DB11909	-5.6
	DB08396	-5.6
	DB02623	-5.6
	DB17199	-5.6
	DB13836	-5.6
	DB16062	-5.6
	DB01603	-5.6
	DB11676	-5.6
	DB08910	-5.6
	DB03602	-5.6
	DB11736	-5.6
	DB11425	-5.6
	DB02647	-5.6
	DB01024	-5.6
	DB07498	-5.6
	DB01615	-5.6
	DB16008	-5.6
	DB00140	-5.6
	DB08053	-5.6
	DB07953	-5.6
	DB11378	-5.6
	DB07017	-5.6
	DB07413	-5.6
	DB08104	-5.6
	DB07377	-5.6
	DB02407	-5.6
	DB02957	-5.6
	DB07996	-5.6
	DB06743	-5.6
	DB00192	-5.6
	DB13978	-5.6
	DB09040	-5.6
	DB03708	-5.6
	DB12575	-5.6
	DB02550	-5.6
	DB01137	-5.6
	DB02307	-5.6
	DB13692	-5.6
	DB13989	-5.6
	DB13876	-5.6
	DB06836	-5.6
	DB13938	-5.6
	DB01633	-5.6
	DB13283	-5.6
	DB02890	-5.6
	DB06045	-5.6
	DB03841	-5.6
	DB12531	-5.6
	DB11221	-5.6
	DB01059	-5.6
	DB03677	-5.6
	DB11096	-5.6
	DB11785	-5.6
	DB15288	-5.6
	DB02036	-5.6
	DB08347	-5.6
	DB17043	-5.6
	DB00499	-5.6
	DB01118	-5.6
	DB00586	-5.6
	DB17733	-5.6
	DB04505	-5.6
	DB02391	-5.6
	DB03416	-5.6
	DB00662	-5.6
	DB15457	-5.6
	DB03217	-5.6
	DB05223	-5.6
	DB04546	-5.6
	DB02061	-5.6
	DB12425	-5.6
	DB09234	-5.6
	DB00279	-5.6
	DB04013	-5.6
	DB11790	-5.6
	DB03716	-5.6
	DB13219	-5.6
	DB00412	-5.6
	DB13868	-5.6
	DB01096	-5.6
	DB00451	-5.6
	DB07893	-5.6
	DB00975	-5.6
	DB08933	-5.6
	DB01522	-5.6
	DB03628	-5.6
	DB08271	-5.6
	DB02299	-5.6
	DB03453	-5.5
	DB00355	-5.5
	DB06697	-5.5
	DB13851	-5.5
	DB16893	-5.5
	DB11520	-5.5
	DB12326	-5.5
	DB04278	-5.5
	DB01179	-5.5
	DB12906	-5.5
	DB01864	-5.5
	DB01860	-5.5
	DB07903	-5.5
	DB06309	-5.5
	DB02430	-5.5
	DB04096	-5.5
	DB06465	-5.5
	DB11801	-5.5
	DB04640	-5.5
	DB07390	-5.5
	DB08729	-5.5
	DB01139	-5.5
	DB04158	-5.5
	DB09306	-5.5
	DB08581	-5.5
	DB18445	-5.5
	DB01878	-5.5
	DB04024	-5.5
	DB01685	-5.5
	DB04844	-5.5
	DB08275	-5.5
	DB08719	-5.5
	DB01165	-5.5
	DB07121	-5.5
	DB11748	-5.5
	DB12181	-5.5
	DB01062	-5.5
	DB06614	-5.5
	DB13792	-5.5
	DB06200	-5.5
	DB04310	-5.5
	DB01945	-5.5
	DB07115	-5.5
	DB07516	-5.5
	DB00382	-5.5
	DB07952	-5.5
	DB12300	-5.5
	DB15147	-5.5
	DB03504	-5.5
	DB07749	-5.5
	DB11540	-5.5
	DB00672	-5.5
	DB05824	-5.5
	DB01959	-5.5
	DB02441	-5.5
	DB08967	-5.5
	DB13153	-5.5
	DB07635	-5.5
	DB02740	-5.5
	DB04840	-5.5
	DB07195	-5.5
	DB03649	-5.5
	DB04831	-5.5
	DB00756	-5.5
	DB07060	-5.5
	DB11837	-5.5
	DB07345	-5.5
	DB01618	-5.5
	DB04837	-5.5
	DB00649	-5.5
	DB03013	-5.5
	DB01731	-5.5
	DB00335	-5.5
	DB07738	-5.5
	DB14869	-5.5
	DB00213	-5.4
	DB04626	-5.4
	DB00402	-5.4
	DB13052	-5.4
	DB00473	-5.4
	DB08041	-5.4
	DB02950	-5.4
	DB09421	-5.4
	DB17138	-5.4
	DB04176	-5.4
	DB08414	-5.4
	DB16102	-5.4
	DB03530	-5.4
	DB01812	-5.4
	DB07380	-5.4
	DB14544	-5.4
	DB02660	-5.4
	DB08661	-5.4
	DB02276	-5.4
	DB07825	-5.4
	DB07947	-5.4
	DB13541	-5.4
	DB07050	-5.4
	DB08084	-5.4
	DB13725	-5.4
	DB03464	-5.4
	DB06201	-5.4
	DB02502	-5.4
	DB03573	-5.4
	DB08430	-5.4
	DB00582	-5.4
	DB00195	-5.4
	DB04555	-5.4
	DB13353	-5.4
	DB04800	-5.4
	DB01931	-5.4
	DB01538	-5.4
	DB01475	-5.4
	DB02213	-5.4
	DB16745	-5.4
	DB16527	-5.4
	DB16892	-5.4
	DB06890	-5.4
	DB13538	-5.4
	DB02281	-5.4
	DB06127	-5.4
	DB08210	-5.4
	DB14933	-5.4
	DB06965	-5.4
	DB15764	-5.4
	DB11462	-5.4
	DB11821	-5.4
	DB06619	-5.4
	DB02509	-5.4
	DB07614	-5.4
	DB08165	-5.4
	DB02135	-5.4
	DB07004	-5.4
	DB07919	-5.4
	DB09211	-5.4
	DB02240	-5.4
	DB12664	-5.4
	DB13603	-5.4
	DB13406	-5.4
	DB03296	-5.4
	DB00255	-5.4
	DB12061	-5.4
	DB02546	-5.4
	DB11823	-5.4
	DB04878	-5.4
	DB00261	-5.4
	DB02304	-5.4
	DB01751	-5.4
	DB17022	-5.4
	DB00494	-5.4
	DB07431	-5.4
	DB01187	-5.4
	DB01661	-5.3
	DB07340	-5.3
[truncated: 1,077 more rows]

## Sheet: TcdB4 docking results
	Supplementary Table 1. Virtual screening results of AutoDock Vina
	DrugBank ID	Affinity (kcal/mol)
	DB04363	-9.5
	DB03276	-8.7
	DB13947	-8.7
	DB11369	-8.5
	DB14766	-8.5
	DB15688	-8.5
	DB16347	-8.4
	DB18081	-8.4
	DB07970	-8.4
	DB07837	-8.3
	DB11822	-8.3
	DB12983	-8.2
	DB13050	-8.2
	DB04852	-8.2
	DB03072	-8.2
	DB03712	-8.2
	DB03966	-8.2
	DB11363	-8.2
	DB15197	-8.2
	DB17033	-8.2
	DB07189	-8.1
	DB03331	-8.1
	DB15137	-8.1
	DB11414	-8.1
	DB18373	-8
	DB11852	-8
	DB02112	-8
	DB16703	-8
	DB11904	-8
	DB11896	-8
	DB08015	-8
	DB12571	-8
	DB13003	-8
	DB14870	-7.9
	DB07220	-7.9
	DB18400	-7.9
	DB11871	-7.9
	DB00210	-7.9
	DB07307	-7.9
	DB18012	-7.9
	DB01836	-7.9
	DB02336	-7.9
	DB15403	-7.9
	DB08358	-7.9
	DB13676	-7.9
	DB12580	-7.9
	DB02741	-7.8
	DB14894	-7.8
	DB06248	-7.8
	DB00549	-7.8
	DB12649	-7.8
	DB07397	-7.8
	DB07608	-7.8
	DB15308	-7.8
	DB16218	-7.8
	DB06858	-7.8
	DB12457	-7.7
	DB02473	-7.7
	DB17197	-7.7
	DB12381	-7.7
	DB06925	-7.7
	DB18025	-7.7
	DB12903	-7.7
	DB15328	-7.7
	DB08164	-7.7
	DB01259	-7.7
	DB16253	-7.7
	DB11913	-7.7
	DB07630	-7.7
	DB11611	-7.7
	DB03231	-7.7
	DB11978	-7.7
	DB12892	-7.6
	DB11949	-7.6
	DB14878	-7.6
	DB01251	-7.6
	DB12297	-7.6
	DB08010	-7.6
	DB11942	-7.6
	DB08772	-7.6
	DB07247	-7.6
	DB16169	-7.6
	DB07026	-7.6
	DB15437	-7.6
	DB08730	-7.6
	DB01051	-7.6
	DB11745	-7.6
	DB08389	-7.6
	DB12036	-7.6
	DB09076	-7.6
	DB11986	-7.5
	DB14067	-7.5
	DB11870	-7.5
	DB05412	-7.5
	DB01126	-7.5
	DB06896	-7.5
	DB15310	-7.5
	DB11830	-7.5
	DB06938	-7.5
	DB14860	-7.5
	DB06666	-7.5
	DB16824	-7.5
	DB06997	-7.5
	DB16256	-7.5
	DB07545	-7.5
	DB16883	-7.5
	DB13953	-7.5
	DB15068	-7.5
	DB15414	-7.5
	DB16891	-7.5
	DB12743	-7.5
	DB06850	-7.5
	DB18063	-7.5
	DB16879	-7.5
	DB04285	-7.5
	DB06670	-7.5
	DB12141	-7.5
	DB04477	-7.4
	DB06229	-7.4
	DB06295	-7.4
	DB14895	-7.4
	DB12794	-7.4
	DB06367	-7.4
	DB18060	-7.4
	DB17198	-7.4
	DB12260	-7.4
	DB12742	-7.4
	DB02551	-7.4
	DB18478	-7.4
	DB14676	-7.4
	DB16045	-7.4
	DB18578	-7.4
	DB09030	-7.4
	DB02651	-7.4
	DB17269	-7.4
	DB12341	-7.4
	DB04330	-7.4
	DB00762	-7.4
	DB01761	-7.4
	DB16292	-7.4
	DB04708	-7.4
	DB00737	-7.4
	DB02449	-7.4
	DB07066	-7.4
	DB12129	-7.4
	DB15238	-7.3
	DB17191	-7.3
	DB06080	-7.3
	DB11769	-7.3
	DB05263	-7.3
	DB12491	-7.3
	DB14916	-7.3
	DB16637	-7.3
	DB05616	-7.3
	DB07430	-7.3
	DB06837	-7.3
	DB01267	-7.3
	DB11891	-7.3
	DB16108	-7.3
	DB12432	-7.3
	DB17166	-7.3
	DB04432	-7.3
	DB12121	-7.3
	DB13766	-7.3
	DB18052	-7.3
	DB18463	-7.3
	DB04790	-7.3
	DB08044	-7.3
	DB07982	-7.3
	DB08057	-7.3
	DB18409	-7.3
	DB04703	-7.3
	DB16236	-7.3
	DB08703	-7.3
	DB13490	-7.3
	DB16846	-7.2
	DB01897	-7.2
	DB07031	-7.2
	DB15035	-7.2
	DB11786	-7.2
	DB15333	-7.2
	DB12368	-7.2
	DB16279	-7.2
	DB04971	-7.2
	DB15006	-7.2
	DB12042	-7.2
	DB02830	-7.2
	DB07605	-7.2
	DB07783	-7.2
	DB16221	-7.2
	DB15460	-7.2
	DB12149	-7.2
	DB08429	-7.2
	DB08242	-7.2
	DB13941	-7.2
	DB12427	-7.2
	DB07020	-7.2
	DB18070	-7.2
	DB08568	-7.2
	DB12108	-7.2
	DB16296	-7.2
	DB08569	-7.2
	DB12001	-7.2
	DB07215	-7.2
	DB07144	-7.2
	DB12598	-7.2
	DB06634	-7.2
	DB02827	-7.2
	DB05220	-7.2
	DB13371	-7.2
	DB02008	-7.2
	DB01026	-7.2
	DB04575	-7.2
	DB01395	-7.2
	DB18048	-7.2
	DB08521	-7.2
	DB13002	-7.2
	DB11656	-7.2
	DB07944	-7.2
	DB15830	-7.2
	DB05423	-7.2
	DB05482	-7.2
	DB09272	-7.2
	DB07091	-7.2
	DB17041	-7.2
	DB07252	-7.2
	DB00278	-7.2
	DB09219	-7.2
	DB03460	-7.2
	DB15177	-7.1
	DB00966	-7.1
	DB16852	-7.1
	DB17992	-7.1
	DB08006	-7.1
	DB11487	-7.1
	DB00734	-7.1
	DB03044	-7.1
	DB12127	-7.1
	DB00568	-7.1
	DB16300	-7.1
	DB14017	-7.1
	DB04098	-7.1
	DB16828	-7.1
	DB12725	-7.1
	DB07458	-7.1
	DB12465	-7.1
	DB12369	-7.1
	DB06169	-7.1
	DB08353	-7.1
	DB05992	-7.1
	DB02341	-7.1
	DB17180	-7.1
	DB07595	-7.1
	DB08656	-7.1
	DB12385	-7.1
	DB14993	-7.1
	DB14069	-7.1
	DB01180	-7.1
	DB03572	-7.1
	DB06410	-7.1
	DB18537	-7.1
	DB12096	-7.1
	DB12888	-7.1
	DB00831	-7.1
	DB08686	-7.1
	DB00973	-7.1
	DB02877	-7
	DB11971	-7
	DB06350	-7
	DB08387	-7
	DB07434	-7
	DB12850	-7
	DB16122	-7
	DB12355	-7
	DB17027	-7
	DB13950	-7
	DB06945	-7
	DB05936	-7
	DB00481	-7
	DB16162	-7
	DB18304	-7
	DB00637	-7
	DB16878	-7
	DB11814	-7
	DB07521	-7
	DB16928	-7
	DB16033	-7
	DB07941	-7
	DB04350	-7
	DB07117	-7
	DB14989	-7
	DB13756	-7
	DB09143	-7
	DB06314	-7
	DB08460	-7
	DB07063	-7
	DB00450	-7
	DB17507	-7
	DB13640	-7
	DB04716	-7
	DB17770	-7
	DB13089	-7
	DB15273	-7
	DB06677	-7
	DB09075	-7
	DB18007	-7
	DB12651	-7
	DB16272	-7
	DB18029	-7
	DB08834	-7
	DB11800	-7
	DB06816	-7
	DB16458	-7
	DB07255	-7
	DB07882	-7
	DB12808	-7
	DB12547	-7
	DB15949	-7
	DB16897	-7
	DB17170	-7
	DB12719	-7
	DB07716	-7
	DB07340	-7
	DB15914	-7
	DB11734	-6.9
	DB04632	-6.9
	DB15047	-6.9
	DB15630	-6.9
	DB07326	-6.9
	DB12724	-6.9
	DB12302	-6.9
	DB03583	-6.9
	DB05255	-6.9
	DB12253	-6.9
	DB08064	-6.9
	DB16332	-6.9
	DB08739	-6.9
	DB04232	-6.9
	DB16047	-6.9
	DB15588	-6.9
	DB07583	-6.9
	DB18302	-6.9
	DB16299	-6.9
	DB08248	-6.9
	DB01767	-6.9
	DB12054	-6.9
	DB12492	-6.9
	DB07263	-6.9
	DB08426	-6.9
	DB03081	-6.9
	DB12798	-6.9
	DB11875	-6.9
	DB03541	-6.9
	DB17543	-6.9
	DB08087	-6.9
	DB11763	-6.9
	DB07467	-6.9
	DB18174	-6.9
	DB02704	-6.9
	DB08173	-6.9
	DB12408	-6.9
	DB02483	-6.9
	DB15208	-6.9
	DB11793	-6.9
	DB15446	-6.9
	DB01944	-6.9
	DB06346	-6.9
	DB14659	-6.9
	DB01338	-6.9
	DB08274	-6.9
	DB02567	-6.9
	DB08362	-6.9
	DB08973	-6.9
	DB11979	-6.9
	DB08647	-6.9
	DB16008	-6.9
	DB08822	-6.8
	DB06429	-6.8
	DB15157	-6.8
	DB08197	-6.8
	DB01691	-6.8
	DB14918	-6.8
	DB07450	-6.8
	DB14541	-6.8
	DB15408	-6.8
	DB07875	-6.8
	DB18057	-6.8
	DB08657	-6.8
	DB11965	-6.8
	DB12494	-6.8
	DB16851	-6.8
	DB15229	-6.8
	DB13648	-6.8
	DB07146	-6.8
	DB04607	-6.8
	DB08463	-6.8
	DB17079	-6.8
	DB12744	-6.8
	DB08444	-6.8
	DB15358	-6.8
	DB09298	-6.8
	DB01016	-6.8
	DB07548	-6.8
	DB13078	-6.8
	DB03351	-6.8
	DB07995	-6.8
	DB08865	-6.8
	DB11686	-6.8
	DB02398	-6.8
	DB12910	-6.8
	DB06558	-6.8
	DB16249	-6.8
	DB12285	-6.8
	DB07519	-6.8
	DB17131	-6.8
	DB04044	-6.8
	DB11778	-6.8
	DB13606	-6.8
	DB08111	-6.8
	DB08382	-6.8
	DB07975	-6.8
	DB02046	-6.8
	DB12640	-6.8
	DB07256	-6.8
	DB00224	-6.8
	DB17237	-6.8
	DB15287	-6.8
	DB16119	-6.8
	DB18514	-6.8
	DB03903	-6.8
	DB07027	-6.8
	DB08513	-6.8
	DB04186	-6.8
	DB11424	-6.8
	DB07547	-6.8
	DB14902	-6.8
	DB17099	-6.8
	DB04140	-6.8
	DB06857	-6.8
	DB07268	-6.8
	DB08510	-6.8
	DB14770	-6.8
	DB01990	-6.8
	DB07976	-6.8
	DB16237	-6.8
	DB03782	-6.8
	DB04982	-6.8
	DB16254	-6.8
	DB02102	-6.8
	DB06972	-6.8
	DB16745	-6.8
	DB15268	-6.7
	DB07809	-6.7
	DB07410	-6.7
	DB07226	-6.7
	DB15685	-6.7
	DB16859	-6.7
	DB15227	-6.7
	DB03336	-6.7
	DB13080	-6.7
	DB16217	-6.7
	DB16053	-6.7
	DB16344	-6.7
	DB00590	-6.7
	DB06833	-6.7
	DB17115	-6.7
	DB12128	-6.7
	DB15362	-6.7
	DB14845	-6.7
	DB00820	-6.7
	DB11772	-6.7
	DB04154	-6.7
	DB17758	-6.7
	DB12085	-6.7
	DB02519	-6.7
	DB07186	-6.7
	DB04792	-6.7
	DB05532	-6.7
	DB12823	-6.7
	DB12394	-6.7
	DB08607	-6.7
	DB08927	-6.7
	DB12973	-6.7
	DB17247	-6.7
	DB06249	-6.7
	DB08449	-6.7
	DB07493	-6.7
	DB08459	-6.7
	DB12186	-6.7
	DB12507	-6.7
	DB00276	-6.7
	DB02628	-6.7
	DB07891	-6.7
	DB07338	-6.7
	DB08042	-6.7
	DB07470	-6.7
	DB13240	-6.7
	DB15391	-6.7
	DB08350	-6.7
	DB02545	-6.7
	DB01254	-6.7
	DB08239	-6.7
	DB17760	-6.7
	DB08820	-6.7
	DB02031	-6.7
	DB06518	-6.7
	DB01029	-6.7
	DB06117	-6.7
	DB00203	-6.7
	DB12066	-6.7
	DB15242	-6.7
	DB02479	-6.7
	DB04014	-6.7
	DB08138	-6.7
	DB03744	-6.7
	DB06969	-6.7
	DB08993	-6.7
	DB00967	-6.7
	DB01337	-6.7
	DB11491	-6.7
	DB01430	-6.7
	DB11450	-6.7
	DB07423	-6.7
	DB06228	-6.7
	DB09006	-6.7
	DB16768	-6.7
	DB04705	-6.7
	DB07323	-6.7
	DB07489	-6.7
	DB07253	-6.7
	DB12555	-6.7
	DB14055	-6.7
	DB13491	-6.7
	DB06011	-6.7
	DB18095	-6.6
	DB15254	-6.6
	DB07165	-6.6
	DB11423	-6.6
	DB12843	-6.6
	DB12999	-6.6
	DB12812	-6.6
	DB15173	-6.6
	DB15346	-6.6
	DB14097	-6.6
	DB12985	-6.6
	DB07701	-6.6
	DB07856	-6.6
	DB06163	-6.6
	DB09223	-6.6
	DB12463	-6.6
	DB12436	-6.6
	DB15317	-6.6
	DB04092	-6.6
	DB14035	-6.6
	DB04796	-6.6
	DB02540	-6.6
	DB02491	-6.6
	DB08345	-6.6
	DB08481	-6.6
	DB07426	-6.6
	DB00656	-6.6
	DB07156	-6.6
	DB15013	-6.6
	DB13016	-6.6
	DB08962	-6.6
	DB00430	-6.6
	DB04791	-6.6
	DB11749	-6.6
	DB15295	-6.6
	DB17105	-6.6
	DB06717	-6.6
	DB13991	-6.6
	DB04873	-6.6
	DB01058	-6.6
	DB03326	-6.6
	DB07966	-6.6
	DB07515	-6.6
	DB07649	-6.6
	DB07147	-6.6
	DB08491	-6.6
	DB01623	-6.6
	DB07546	-6.6
	DB07105	-6.6
	DB05316	-6.6
	DB15675	-6.6
	DB08807	-6.6
	DB03020	-6.6
	DB06263	-6.6
	DB16114	-6.6
	DB00303	-6.6
	DB06994	-6.6
	DB14898	-6.6
	DB08643	-6.6
	DB00910	-6.6
	DB15945	-6.6
	DB14821	-6.6
	DB02014	-6.6
	DB13292	-6.6
	DB12068	-6.6
	DB05861	-6.6
	DB18061	-6.6
	DB03507	-6.6
	DB11721	-6.6
	DB08304	-6.6
	DB12120	-6.6
	DB05546	-6.6
	DB12095	-6.6
	DB08056	-6.6
	DB12612	-6.6
	DB11256	-6.6
	DB08244	-6.6
	DB07128	-6.6
	DB13616	-6.6
	DB18146	-6.6
	DB04574	-6.6
	DB09230	-6.6
	DB15568	-6.6
	DB08041	-6.6
	DB14071	-6.6
	DB07754	-6.6
	DB00896	-6.6
	DB08486	-6.6
	DB08905	-6.6
	DB07015	-6.6
	DB17097	-6.6
	DB16164	-6.6
	DB08663	-6.6
	DB08519	-6.6
	DB05884	-6.6
	DB06272	-6.6
	DB08208	-6.6
	DB07485	-6.6
	DB07872	-6.5
	DB06368	-6.5
	DB17692	-6.5
	DB15048	-6.5
	DB00694	-6.5
	DB02882	-6.5
	DB08561	-6.5
	DB08423	-6.5
	DB07765	-6.5
	DB07616	-6.5
	DB12270	-6.5
	DB12562	-6.5
	DB12890	-6.5
	DB08911	-6.5
	DB11765	-6.5
	DB04471	-6.5
	DB01149	-6.5
	DB07182	-6.5
	DB07794	-6.5
	DB07469	-6.5
	DB12566	-6.5
	DB18707	-6.5
	DB01765	-6.5
	DB08610	-6.5
	DB04698	-6.5
	DB13930	-6.5
	DB07775	-6.5
	DB04849	-6.5
	DB01177	-6.5
	DB01336	-6.5
	DB13857	-6.5
	DB16620	-6.5
	DB18151	-6.5
	DB12114	-6.5
	DB01268	-6.5
	DB14669	-6.5
	DB07535	-6.5
	DB07194	-6.5
	DB00673	-6.5
	DB16629	-6.5
	DB07143	-6.5
	DB06321	-6.5
	DB04853	-6.5
	DB07889	-6.5
	DB03086	-6.5
	DB06936	-6.5
	DB02998	-6.5
	DB07988	-6.5
	DB02049	-6.5
	DB04434	-6.5
	DB06852	-6.5
	DB13867	-6.5
	DB11903	-6.5
	DB00808	-6.5
	DB12072	-6.5
	DB09226	-6.5
	DB04059	-6.5
	DB12707	-6.5
	DB08063	-6.5
	DB01228	-6.5
	DB12158	-6.5
	DB15903	-6.5
	DB06624	-6.5
	DB07083	-6.5
	DB12426	-6.5
	DB15424	-6.5
	DB07216	-6.5
	DB04834	-6.5
	DB02936	-6.5
	DB13649	-6.5
	DB11464	-6.5
	DB08038	-6.5
	DB09063	-6.5
	DB13792	-6.5
	DB12307	-6.4
	DB05608	-6.4
	DB12101	-6.4
	DB06581	-6.4
	DB12647	-6.4
	DB07271	-6.4
	DB07409	-6.4
	DB14899	-6.4
	DB18064	-6.4
	DB12696	-6.4
	DB08873	-6.4
	DB16067	-6.4
	DB07567	-6.4
	DB08828	-6.4
	DB04794	-6.4
	DB01834	-6.4
	DB02732	-6.4
	DB12050	-6.4
	DB16288	-6.4
	DB12522	-6.4
	DB00293	-6.4
	DB08659	-6.4
	DB16239	-6.4
	DB00858	-6.4
	DB11910	-6.4
	DB18689	-6.4
	DB08762	-6.4
	DB12781	-6.4
	DB07812	-6.4
	DB03742	-6.4
	DB15265	-6.4
	DB04960	-6.4
	DB02010	-6.4
	DB03949	-6.4
	DB02669	-6.4
	DB08537	-6.4
	DB08536	-6.4
	DB08732	-6.4
	DB11811	-6.4
	DB14944	-6.4
	DB04215	-6.4
	DB11987	-6.4
	DB07648	-6.4
	DB07917	-6.4
	DB08402	-6.4
	DB05422	-6.4
	DB15579	-6.4
	DB14625	-6.4
	DB07986	-6.4
	DB15138	-6.4
	DB00486	-6.4
	DB01553	-6.4
	DB00862	-6.4
	DB12952	-6.4
	DB07934	-6.4
	DB15498	-6.4
	DB14681	-6.4
	DB00327	-6.4
	DB15189	-6.4
	DB06879	-6.4
	DB15219	-6.4
	DB07832	-6.4
	DB08093	-6.4
	DB05903	-6.4
	DB03076	-6.4
	DB04850	-6.4
	DB07538	-6.4
	DB04891	-6.4
	DB03672	-6.4
	DB06996	-6.4
	DB14717	-6.4
	DB08009	-6.4
	DB03348	-6.4
	DB14654	-6.4
	DB12477	-6.4
	DB15063	-6.4
	DB13451	-6.4
	DB00587	-6.4
	DB00834	-6.4
	DB08355	-6.4
	DB04213	-6.4
	DB01388	-6.4
	DB07967	-6.4
	DB08736	-6.4
	DB12840	-6.4
	DB11789	-6.4
	DB09292	-6.4
	DB12428	-6.4
	DB04366	-6.4
	DB13708	-6.4
	DB05562	-6.4
	DB06766	-6.4
	DB12218	-6.4
	DB06673	-6.4
	DB07446	-6.4
	DB13308	-6.4
	DB03227	-6.4
	DB11701	-6.4
	DB03536	-6.4
	DB02854	-6.4
	DB13764	-6.4
	DB12661	-6.4
	DB16259	-6.4
	DB16028	-6.4
	DB03186	-6.4
	DB03137	-6.4
	DB15356	-6.3
	DB16761	-6.3
	DB03638	-6.3
	DB15055	-6.3
	DB11751	-6.3
	DB07946	-6.3
	DB07162	-6.3
	DB06506	-6.3
	DB12962	-6.3
	DB06873	-6.3
	DB08446	-6.3
	DB14720	-6.3
	DB07973	-6.3
	DB05105	-6.3
	DB13088	-6.3
	DB13631	-6.3
	DB05137	-6.3
	DB05511	-6.3
	DB06444	-6.3
	DB12939	-6.3
	DB04903	-6.3
	DB08488	-6.3
	DB12869	-6.3
	DB06148	-6.3
	DB06871	-6.3
	DB12666	-6.3
	DB12376	-6.3
	DB13687	-6.3
	DB04645	-6.3
	DB06409	-6.3
	DB13185	-6.3
	DB08538	-6.3
	DB07602	-6.3
	DB04071	-6.3
	DB13721	-6.3
	DB12680	-6.3
	DB14662	-6.3
	DB17414	-6.3
	DB13022	-6.3
	DB17083	-6.3
	DB12048	-6.3
	DB05015	-6.3
	DB07987	-6.3
	DB07322	-6.3
	DB08753	-6.3
	DB00436	-6.3
	DB16938	-6.3
	DB12594	-6.3
	DB08990	-6.3
	DB16931	-6.3
	DB14127	-6.3
	DB07123	-6.3
	DB07801	-6.3
	DB01531	-6.3
	DB16030	-6.3
	DB06420	-6.3
	DB14569	-6.3
	DB06983	-6.3
	DB15406	-6.3
	DB08530	-6.3
	DB14775	-6.3
	DB00358	-6.3
	DB09227	-6.3
	DB07102	-6.3
	DB00613	-6.3
	DB13223	-6.3
	DB08303	-6.3
	DB01514	-6.3
	DB09378	-6.3
	DB06133	-6.3
	DB01451	-6.3
	DB08437	-6.3
	DB00247	-6.3
	DB08029	-6.3
	DB17263	-6.3
	DB11958	-6.3
	DB08282	-6.3
	DB08024	-6.3
	DB06160	-6.3
	DB07688	-6.3
	DB12282	-6.3
	DB13600	-6.3
	DB12174	-6.3
	DB01393	-6.3
	DB04623	-6.3
	DB11577	-6.3
	DB15209	-6.3
	DB16068	-6.3
	DB00377	-6.3
	DB14075	-6.3
	DB03980	-6.3
	DB00253	-6.3
	DB04843	-6.3
	DB18237	-6.3
	DB07101	-6.3
	DB11833	-6.3
	DB00611	-6.3
	DB08235	-6.3
	DB00635	-6.3
	DB04652	-6.3
	DB11155	-6.3
	DB03491	-6.3
	DB08315	-6.3
	DB07947	-6.3
	DB08360	-6.3
	DB07876	-6.3
	DB01192	-6.3
	DB01820	-6.3
	DB12468	-6.3
	DB02550	-6.3
	DB13692	-6.3
	DB01586	-6.3
	DB13816	-6.3
	DB15325	-6.3
	DB11764	-6.3
	DB00257	-6.3
	DB09291	-6.2
	DB06959	-6.2
	DB08549	-6.2
	DB08125	-6.2
	DB01893	-6.2
	DB12047	-6.2
	DB08770	-6.2
	DB07594	-6.2
	DB08458	-6.2
	DB01410	-6.2
	DB15569	-6.2
	DB07647	-6.2
	DB01865	-6.2
	DB18035	-6.2
	DB16906	-6.2
	DB14914	-6.2
	DB17016	-6.2
	DB12941	-6.2
	DB12833	-6.2
	DB06678	-6.2
	DB08011	-6.2
	DB13309	-6.2
	DB16690	-6.2
	DB02547	-6.2
	DB02573	-6.2
	DB18009	-6.2
	DB12914	-6.2
	DB12039	-6.2
	DB04295	-6.2
	DB00751	-6.2
	DB12081	-6.2
	DB04741	-6.2
	DB16762	-6.2
	DB04754	-6.2
	DB07432	-6.2
	DB08671	-6.2
	DB08635	-6.2
	DB07479	-6.2
	DB14014	-6.2
	DB08462	-6.2
	DB00628	-6.2
	DB04010	-6.2
	DB13399	-6.2
	DB05542	-6.2
	DB15102	-6.2
	DB07844	-6.2
	DB07119	-6.2
	DB08385	-6.2
	DB08555	-6.2
	DB04012	-6.2
	DB00813	-6.2
	DB12254	-6.2
	DB07792	-6.2
	DB13551	-6.2
	DB03368	-6.2
	DB03777	-6.2
	DB04751	-6.2
	DB08903	-6.2
	DB07578	-6.2
	DB00623	-6.2
	DB03093	-6.2
	DB13407	-6.2
	DB14631	-6.2
	DB16117	-6.2
	DB15038	-6.2
	DB17816	-6.2
	DB02075	-6.2
	DB16625	-6.2
	DB18539	-6.2
	DB14750	-6.2
	DB04278	-6.2
	DB04582	-6.2
	DB14232	-6.2
	DB07829	-6.2
	DB15821	-6.2
	DB12474	-6.2
	DB09095	-6.2
	DB07021	-6.2
	DB17029	-6.2
	DB05100	-6.2
	DB06955	-6.2
	DB14857	-6.2
	DB04348	-6.2
	DB07984	-6.2
	DB13277	-6.2
	DB04953	-6.2
	DB12203	-6.2
	DB04829	-6.2
	DB00934	-6.2
	DB08791	-6.2
	DB00838	-6.2
	DB04882	-6.2
	DB03708	-6.2
	DB06803	-6.2
	DB04876	-6.2
	DB01972	-6.2
	DB15499	-6.2
	DB08547	-6.2
	DB06203	-6.2
	DB12665	-6.2
	DB03575	-6.2
	DB04337	-6.2
	DB09488	-6.1
	DB13993	-6.1
	DB00997	-6.1
	DB15669	-6.1
	DB04725	-6.1
	DB01791	-6.1
	DB01659	-6.1
	DB12434	-6.1
	DB18073	-6.1
	DB12399	-6.1
	DB00459	-6.1
	DB02266	-6.1
	DB00445	-6.1
	DB13994	-6.1
	DB02699	-6.1
	DB01443	-6.1
	DB07219	-6.1
	DB04259	-6.1
	DB07520	-6.1
	DB06440	-6.1
	DB14627	-6.1
	DB06250	-6.1
	DB01668	-6.1
	DB12150	-6.1
	DB14657	-6.1
	DB15163	-6.1
	DB07513	-6.1
	DB16893	-6.1
	DB17379	-6.1
	DB03154	-6.1
	DB06680	-6.1
	DB13044	-6.1
	DB14820	-6.1
	DB07042	-6.1
	DB12926	-6.1
	DB08580	-6.1
	DB01132	-6.1
	DB07234	-6.1
	DB12679	-6.1
	DB12924	-6.1
	DB12264	-6.1
	DB05596	-6.1
	DB07531	-6.1
	DB08052	-6.1
	DB13665	-6.1
	DB12058	-6.1
	DB00524	-6.1
	DB12305	-6.1
	DB04509	-6.1
	DB08030	-6.1
	DB01009	-6.1
	DB02429	-6.1
	DB09050	-6.1
	DB12009	-6.1
	DB01511	-6.1
	DB11805	-6.1
	DB08302	-6.1
	DB13651	-6.1
	DB12130	-6.1
	DB01418	-6.1
	DB12255	-6.1
	DB09021	-6.1
	DB00571	-6.1
	DB07958	-6.1
	DB13717	-6.1
	DB08698	-6.1
	DB09307	-6.1
	DB01864	-6.1
	DB01196	-6.1
	DB06746	-6.1
	DB07561	-6.1
	DB07679	-6.1
	DB11443	-6.1
	DB04651	-6.1
	DB02588	-6.1
	DB00323	-6.1
	DB06188	-6.1
	DB11736	-6.1
	DB16834	-6.1
	DB01889	-6.1
	DB07540	-6.1
	DB15241	-6.1
	DB03222	-6.1
	DB06970	-6.1
	DB11962	-6.1
	DB11755	-6.1
	DB04297	-6.1
	DB07390	-6.1
	DB17300	-6.1
	DB07694	-6.1
	DB13946	-6.1
	DB00433	-6.1
	DB14476	-6.1
	DB02316	-6.1
	DB11899	-6.1
	DB07981	-6.1
	DB07625	-6.1
	DB07501	-6.1
	DB07121	-6.1
	DB00652	-6.1
	DB02881	-6.1
	DB03869	-6.1
	DB05767	-6.1
	DB08162	-6.1
	DB16896	-6.1
	DB13418	-6.1
	DB11785	-6.1
	DB12806	-6
	DB08108	-6
	DB04421	-6
	DB16707	-6
	DB14217	-6
	DB12731	-6
	DB05154	-6
	DB12479	-6
	DB00490	-6
	DB11844	-6
	DB03925	-6
	DB00162	-6
	DB12675	-6
	DB02558	-6
	DB09194	-6
	DB04552	-6
	DB14673	-6
	DB13943	-6
	DB13395	-6
	DB13720	-6
	DB13032	-6
	DB07840	-6
	DB08614	-6
	DB09383	-6
	DB16002	-6
	DB12230	-6
	DB00213	-6
	DB01810	-6
	DB05298	-6
	DB07415	-6
	DB18036	-6
	DB11453	-6
	DB16850	-6
	DB18282	-6
	DB13667	-6
	DB09198	-6
	DB14648	-6
	DB11376	-6
	DB07319	-6
	DB15418	-6
	DB07113	-6
	DB07401	-6
	DB08609	-6
	DB06710	-6
	DB08514	-6
	DB07024	-6
	DB02030	-6
	DB08095	-6
	DB01503	-6
	DB16351	-6
	DB05187	-6
	DB04336	-6
	DB16944	-6
	DB00620	-6
	DB08979	-6
	DB15690	-6
	DB01838	-6
	DB00252	-6
	DB08559	-6
	DB01588	-6
	DB06747	-6
	DB13351	-6
	DB12573	-6
	DB07584	-6
	DB01605	-6
	DB17071	-6
	DB13136	-6
	DB07116	-6
	DB04097	-6
	DB14635	-6
	DB13317	-6
	DB12780	-6
	DB04807	-6
	DB02833	-6
	DB11672	-6
	DB03880	-6
	DB03376	-6
	DB03751	-6
	DB14633	-6
	DB03199	-6
	DB02221	-6
	DB08496	-6
	DB16230	-6
	DB07695	-6
	DB11409	-6
	DB01013	-6
	DB05252	-6
	DB01295	-6
	DB13713	-6
	DB11902	-6
	DB05475	-6
	DB13872	-6
	DB08396	-6
	DB12354	-6
	DB07161	-6
	DB04821	-6
	DB06771	-6
	DB13432	-6
	DB00682	-6
	DB07732	-6
	DB09169	-6
	DB01554	-6
	DB06967	-6
	DB02647	-6
	DB03486	-6
	DB12846	-6
	DB01466	-6
	DB07230	-6
	DB13958	-6
	DB08729	-6
	DB07316	-6
	DB14875	-6
	DB04488	-6
	DB12441	-6
	DB08398	-6
	DB18119	-6
	DB00861	-6
	DB02247	-6
	DB05779	-6
	DB01622	-6
	DB11748	-6
	DB00957	-6
	DB00192	-6
	DB07047	-6
	DB03141	-6
	DB02307	-6
	DB02424	-6
	DB08984	-6
	DB00318	-6
	DB00376	-6
	DB09083	-6
	DB13012	-6
	DB01628	-6
	DB12912	-6
	DB00163	-6
	DB11821	-6
	DB01502	-6
	DB00412	-6
	DB08804	-6
	DB16226	-5.9
	DB00287	-5.9
	DB12236	-5.9
	DB09215	-5.9
	DB09175	-5.9
	DB16097	-5.9
	DB08012	-5.9
	DB14736	-5.9
	DB00485	-5.9
	DB00769	-5.9
	DB08013	-5.9
	DB17039	-5.9
	DB18047	-5.9
	DB01661	-5.9
	DB12745	-5.9
	DB04693	-5.9
	DB16911	-5.9
	DB16325	-5.9
	DB07804	-5.9
	DB07870	-5.9
	DB00805	-5.9
	DB00897	-5.9
	DB08308	-5.9
	DB05229	-5.9
	DB13125	-5.9
	DB16200	-5.9
	DB07289	-5.9
	DB04395	-5.9
	DB00497	-5.9
	DB13457	-5.9
	DB00365	-5.9
	DB03682	-5.9
	DB12210	-5.9
	DB07920	-5.9
	DB08100	-5.9
	DB13579	-5.9
	DB04226	-5.9
	DB02610	-5.9
	DB01569	-5.9
	DB06990	-5.9
	DB08963	-5.9
	DB12133	-5.9
	DB07348	-5.9
	DB04274	-5.9
	DB00542	-5.9
	DB02164	-5.9
	DB00275	-5.9
	DB05973	-5.9
	DB01479	-5.9
	DB13507	-5.9
	DB01125	-5.9
	DB12980	-5.9
	DB01142	-5.9
	DB00962	-5.9
	DB06257	-5.9
	DB13213	-5.9
	DB08146	-5.9
	DB13845	-5.9
	DB12271	-5.9
	DB08694	-5.9
	DB07473	-5.9
	DB09421	-5.9
	DB06266	-5.9
	DB14849	-5.9
	DB13680	-5.9
	DB14655	-5.9
	DB16062	-5.9
	DB12569	-5.9
	DB01136	-5.9
	DB06947	-5.9
	DB03602	-5.9
	DB01157	-5.9
	DB02104	-5.9
	DB12000	-5.9
	DB15463	-5.9
	DB01095	-5.9
	DB06685	-5.9
	DB00850	-5.9
	DB06517	-5.9
	DB01491	-5.9
	DB06622	-5.9
	DB04158	-5.9
	DB08642	-5.9
	DB04833	-5.9
	DB02229	-5.9
	DB09190	-5.9
	DB03115	-5.9
	DB11547	-5.9
	DB06751	-5.9
	DB07017	-5.9
	DB04503	-5.9
	DB12146	-5.9
	DB03449	-5.9
	DB04590	-5.9
	DB04054	-5.9
	DB01953	-5.9
	DB07795	-5.9
	DB07365	-5.9
	DB06802	-5.9
	DB02911	-5.9
	DB04975	-5.9
	DB08416	-5.9
	DB04924	-5.9
	DB06481	-5.9
	DB15911	-5.9
	DB00918	-5.9
	DB09206	-5.9
	DB13023	-5.9
	DB13087	-5.9
	DB07251	-5.9
	DB16880	-5.9
	DB02916	-5.9
	DB07952	-5.9
	DB03262	-5.9
	DB06594	-5.9
	DB00784	-5.9
	DB01190	-5.9
	DB01515	-5.9
	DB00890	-5.9
	DB08623	-5.9
	DB12161	-5.9
	DB07869	-5.9
	DB11729	-5.9
	DB03235	-5.9
	DB17733	-5.9
	DB00756	-5.9
	DB07893	-5.9
	DB04461	-5.9
	DB07551	-5.9
	DB12309	-5.8
	DB12532	-5.8
	DB03797	-5.8
	DB01061	-5.8
	DB12604	-5.8
	DB17047	-5.8
	DB08668	-5.8
	DB08107	-5.8
	DB03467	-5.8
	DB14881	-5.8
	DB03133	-5.8
	DB04114	-5.8
	DB12112	-5.8
	DB15971	-5.8
	DB14209	-5.8
	DB11490	-5.8
	DB13873	-5.8
	DB05772	-5.8
	DB08307	-5.8
	DB00655	-5.8
	DB14125	-5.8
	DB06911	-5.8
	DB11961	-5.8
	DB07534	-5.8
	DB07163	-5.8
	DB01645	-5.8
	DB11757	-5.8
	DB06471	-5.8
	DB12605	-5.8
	DB03239	-5.8
	DB11478	-5.8
	DB11505	-5.8
	DB11520	-5.8
	DB00447	-5.8
	DB01493	-5.8
	DB15642	-5.8
	DB00546	-5.8
	DB14903	-5.8
	DB14768	-5.8
	DB02789	-5.8
	DB01063	-5.8
	DB14660	-5.8
	DB11781	-5.8
	DB09305	-5.8
	DB01450	-5.8
	DB07702	-5.8
	DB08371	-5.8
	DB12251	-5.8
	DB08860	-5.8
	DB12906	-5.8
	DB02191	-5.8
	DB08116	-5.8
	DB00680	-5.8
	DB08399	-5.8
	DB02128	-5.8
	DB01098	-5.8
	DB05035	-5.8
	DB07790	-5.8
	DB13066	-5.8
	DB04373	-5.8
	DB12071	-5.8
	DB11115	-5.8
	DB12802	-5.8
	DB06726	-5.8
	DB00530	-5.8
	DB08414	-5.8
	DB09179	-5.8
	DB11425	-5.8
	DB04689	-5.8
	DB06693	-5.8
	DB11801	-5.8
	DB07714	-5.8
	DB01074	-5.8
	DB02984	-5.8
	DB08099	-5.8
	DB03530	-5.8
	DB16831	-5.8
	DB17693	-5.8
	DB09039	-5.8
	DB02660	-5.8
	DB13618	-5.8
	DB01071	-5.8
	DB07797	-5.8
	DB07149	-5.8
	DB01038	-5.8
	DB12572	-5.8
	DB00461	-5.8
	DB14641	-5.8
	DB16031	-5.8
	DB15671	-5.8
	DB07951	-5.8
	DB09189	-5.8
	DB07996	-5.8
	DB03464	-5.8
	DB11064	-5.8
	DB12380	-5.8
	DB12007	-5.8
	DB11658	-5.8
	DB14583	-5.8
	DB08952	-5.8
	DB02607	-5.8
	DB06609	-5.8
	DB04202	-5.8
	DB04037	-5.8
	DB01239	-5.8
	DB01394	-5.8
	DB13283	-5.8
	DB11221	-5.8
	DB03450	-5.8
	DB07749	-5.8
	DB01252	-5.8
	DB07308	-5.8
	DB07004	-5.8
	DB18244	-5.8
	DB12008	-5.8
	DB01522	-5.8
	DB00867	-5.8
	DB15381	-5.7
	DB04612	-5.7
	DB03035	-5.7
	DB12770	-5.7
	DB16242	-5.7
	DB11817	-5.7
	DB02026	-5.7
	DB08582	-5.7
	DB13422	-5.7
	DB11582	-5.7
	DB11385	-5.7
	DB08388	-5.7
	DB07620	-5.7
	DB00408	-5.7
	DB07503	-5.7
	DB00283	-5.7
	DB14735	-5.7
	DB04883	-5.7
	DB02819	-5.7
	DB13396	-5.7
	DB00338	-5.7
	DB15672	-5.7
	DB00238	-5.7
	DB04163	-5.7
	DB16930	-5.7
	DB02902	-5.7
	DB13461	-5.7
	DB00507	-5.7
	DB07861	-5.7
	DB03893	-5.7
	DB03496	-5.7
	DB01322	-5.7
	DB05519	-5.7
	DB12147	-5.7
	DB01748	-5.7
	DB02804	-5.7
	DB07972	-5.7
	DB00817	-5.7
	DB12896	-5.7
	DB13635	-5.7
	DB03808	-5.7
	DB13944	-5.7
	DB06282	-5.7
	DB15221	-5.7
	DB01558	-5.7
	DB08375	-5.7
	DB11784	-5.7
	DB16102	-5.7
	DB07964	-5.7
	DB07111	-5.7
	DB17020	-5.7
	DB12301	-5.7
	DB13793	-5.7
	DB04517	-5.7
	DB08941	-5.7
	DB09212	-5.7
	DB13855	-5.7
	DB14544	-5.7
	DB00641	-5.7
	DB08720	-5.7
	DB14732	-5.7
	DB11378	-5.7
	DB18102	-5.7
	DB18445	-5.7
	DB13660	-5.7
	DB08104	-5.7
	DB18298	-5.7
	DB00439	-5.7
	DB08719	-5.7
	DB06743	-5.7
	DB07248	-5.7
	DB13755	-5.7
	DB06829	-5.7
	DB07820	-5.7
	DB01324	-5.7
	DB04838	-5.7
	DB00701	-5.7
	DB07905	-5.7
	DB00676	-5.7
	DB06603	-5.7
	DB07526	-5.7
	DB08151	-5.7
	DB07739	-5.7
	DB01568	-5.7
	DB06890	-5.7
	DB08210	-5.7
	DB00499	-5.7
	DB13727	-5.7
	DB07635	-5.7
	DB00586	-5.7
	DB09252	-5.7
	DB04778	-5.7
	DB13805	-5.7
	DB16688	-5.7
	DB13132	-5.6
	DB01782	-5.6
	DB02812	-5.6
	DB02132	-5.6
	DB00355	-5.6
	DB00427	-5.6
	DB13851	-5.6
	DB00923	-5.6
	DB13566	-5.6
	DB05116	-5.6
	DB12163	-5.6
	DB13778	-5.6
	DB02889	-5.6
	DB03549	-5.6
	DB08795	-5.6
	DB12314	-5.6
	DB03970	-5.6
	DB06235	-5.6
	DB08440	-5.6
	DB12233	-5.6
	DB08502	-5.6
	DB14122	-5.6
	DB01150	-5.6
	DB08101	-5.6
	DB01895	-5.6
	DB02597	-5.6
	DB07863	-5.6
	DB12241	-5.6
	DB05289	-5.6
	DB11395	-5.6
	DB01860	-5.6
	DB03767	-5.6
	DB07903	-5.6
	DB13836	-5.6
	DB08634	-5.6
	DB08574	-5.6
	DB09180	-5.6
	DB07705	-5.6
	DB13337	-5.6
	DB06465	-5.6
	DB06258	-5.6
	DB07046	-5.6
	DB16331	-5.6
	DB00514	-5.6
	DB07498	-5.6
	DB04624	-5.6
	DB06538	-5.6
	DB12923	-5.6
	DB00140	-5.6
	DB13217	-5.6
	DB08053	-5.6
	DB00978	-5.6
	DB16403	-5.6
	DB04857	-5.6
	DB08078	-5.6
	DB02762	-5.6
	DB07377	-5.6
	DB17939	-5.6
	DB02407	-5.6
	DB08313	-5.6
	DB02502	-5.6
	DB08758	-5.6
	DB06288	-5.6
	DB06403	-5.6
	DB07167	-5.6
	DB07032	-5.6
	DB01172	-5.6
	DB07462	-5.6
	DB06614	-5.6
	DB04513	-5.6
	DB12378	-5.6
	DB13989	-5.6
	DB15335	-5.6
	DB04800	-5.6
	DB08363	-5.6
	DB01264	-5.6
	DB04691	-5.6
	DB16527	-5.6
	DB12268	-5.6
	DB16892	-5.6
	DB13320	-5.6
	DB12766	-5.6
	DB11540	-5.6
	DB15288	-5.6
	DB01015	-5.6
	DB13460	-5.6
	DB02798	-5.6
	DB00328	-5.6
	DB05824	-5.6
	DB08320	-5.6
	DB13555	-5.6
	DB08533	-5.6
	DB01118	-5.6
	DB11629	-5.6
	DB11462	-5.6
	DB02925	-5.6
	DB13741	-5.6
	DB02740	-5.6
	DB01625	-5.6
	DB15457	-5.6
	DB09062	-5.6
	DB08788	-5.6
	DB08182	-5.6
	DB13406	-5.6
	DB07018	-5.6
	DB12074	-5.6
	DB07591	-5.6
	DB06910	-5.6
	DB00925	-5.6
	DB03478	-5.5
	DB07187	-5.5
	DB01690	-5.5
	DB16628	-5.5
	DB00348	-5.5
	DB02170	-5.5
	DB08680	-5.5
	DB14643	-5.5
	DB04194	-5.5
	DB04211	-5.5
	DB00402	-5.5
	DB13052	-5.5
	DB15464	-5.5
	DB12244	-5.5
	DB06579	-5.5
	DB13512	-5.5
	DB01179	-5.5
	DB06397	-5.5
	DB06209	-5.5
	DB15224	-5.5
	DB05721	-5.5
	DB12686	-5.5
	DB04042	-5.5
	DB16147	-5.5
	DB17138	-5.5
	DB16219	-5.5
	DB04176	-5.5
	DB06309	-5.5
	DB01240	-5.5
	DB00567	-5.5
	DB06264	-5.5
	DB01615	-5.5
	DB07956	-5.5
	DB11783	-5.5
	DB01139	-5.5
	DB15931	-5.5
	DB13918	-5.5
	DB02587	-5.5
	DB07953	-5.5
	DB01325	-5.5
	DB01878	-5.5
	DB01685	-5.5
	DB07613	-5.5
	DB13725	-5.5
	DB04846	-5.5
	DB03573	-5.5
	DB01113	-5.5
	DB03458	-5.5
	DB00582	-5.5
	DB00774	-5.5
	DB07108	-5.5
	DB14013	-5.5
	DB01475	-5.5
	DB07983	-5.5
	DB01217	-5.5
	DB12300	-5.5
	DB03504	-5.5
	DB12279	-5.5
	DB13482	-5.5
	DB02596	-5.5
	DB07510	-5.5
	DB01036	-5.5
	DB02934	-5.5
	DB13203	-5.5
	DB00672	-5.5
	DB02220	-5.5
	DB17074	-5.5
	DB06127	-5.5
	DB08202	-5.5
	DB04596	-5.5
	DB14933	-5.5
	DB08967	-5.5
	DB07757	-5.5
	DB02642	-5.5
	DB06619	-5.5
	DB03171	-5.5
	DB04634	-5.5
	DB00359	-5.5
	DB15759	-5.5
	DB04505	-5.5
	DB04840	-5.5
	DB04854	-5.5
	DB07195	-5.5
	DB03649	-5.5
	DB07057	-5.5
	DB12838	-5.5
	DB13247	-5.5
	DB03757	-5.5
	DB07345	-5.5
	DB00261	-5.5
	DB08033	-5.5
	DB11936	-5.5
	DB08933	-5.5
	DB15791	-5.4
	DB03435	-5.4
	DB13084	-5.4
	DB04659	-5.4
	DB11909	-5.4
	DB08330	-5.4
	DB01954	-5.4
	DB01644	-5.4
	DB06575	-5.4
	DB03250	-5.4
	DB07560	-5.4
	DB11717	-5.4
	DB00802	-5.4
	DB02430	-5.4
	DB08752	-5.4
	DB04641	-5.4
	DB16839	-5.4
	DB02566	-5.4
	DB09204	-5.4
	DB08661	-5.4
	DB18112	-5.4
	DB08254	-5.4
	DB04024	-5.4
	DB04844	-5.4
	DB15932	-5.4
	DB12643	-5.4
	DB13056	-5.4
	DB08411	-5.4
	DB13978	-5.4
	DB07803	-5.4
	DB01137	-5.4
	DB08774	-5.4
	DB13353	-5.4
	DB04768	-5.4
	DB01538	-5.4
	DB07516	-5.4
	DB11394	-5.4
	DB02598	-5.4
	DB03841	-5.4
	DB01059	-5.4
	DB01429	-5.4
	DB03413	-5.4
	DB00794	-5.4
	DB03103	-5.4
	DB04711	-5.4
	DB02036	-5.4
	DB06335	-5.4
	DB02281	-5.4
	DB09118	-5.4
	DB04537	-5.4
	DB07400	-5.4
	DB12608	-5.4
	DB01959	-5.4
	DB12712	-5.4
	DB13623	-5.4
	DB07614	-5.4
	DB08808	-5.4
	DB02135	-5.4
	DB11441	-5.4
	DB11501	-5.4
	DB15323	-5.4
	DB13508	-5.4
	DB04324	-5.4
	DB00662	-5.4
	DB03217	-5.4
	DB07894	-5.4
	DB02456	-5.4
	DB13779	-5.4
	DB07060	-5.4
	DB13795	-5.4
	DB17064	-5.4
	DB03313	-5.4
	DB01618	-5.4
	DB01255	-5.4
	DB09313	-5.4
	DB13524	-5.4
	DB02758	-5.4
	DB13629	-5.4
	DB03013	-5.4
	DB01096	-5.4
	DB11179	-5.4
	DB00477	-5.4
	DB02458	-5.4
	DB07431	-5.4
	DB02717	-5.4
	DB06697	-5.3
	DB03471	-5.3
	DB13548	-5.3
	DB03889	-5.3
	DB13258	-5.3
	DB00955	-5.3
	DB12476	-5.3
	DB08435	-5.3
	DB17510	-5.3
	DB17199	-5.3
	DB00940	-5.3
	DB01603	-5.3
	DB08910	-5.3
	DB08936	-5.3
	DB04640	-5.3
	DB07684	-5.3
	DB03812	-5.3
	DB02586	-5.3
	DB08581	-5.3
	DB07825	-5.3
	DB02414	-5.3
	DB13541	-5.3
	DB06201	-5.3
	DB01165	-5.3
	DB08127	-5.3
	DB09225	-5.3
	DB13876	-5.3
	DB11967	-5.3
	DB01633	-5.3
	DB07281	-5.3
	DB02213	-5.3
	DB15147	-5.3
	DB15571	-5.3
	DB06150	-5.3
	DB05680	-5.3
	DB00608	-5.3
	DB08432	-5.3
	DB08132	-5.3
	DB02278	-5.3
	DB00960	-5.3
	DB07176	-5.3
	DB03641	-5.3
	DB08264	-5.3
	DB04276	-5.3
	DB02582	-5.3
	DB16854	-5.3
	DB02923	-5.3
	DB07919	-5.3
	DB15790	-5.3
	DB12518	-5.3
	DB05513	-5.3
	DB08598	-5.3
	DB18536	-5.3
	DB09211	-5.3
	DB01697	-5.3
	DB12664	-5.3
	DB11837	-5.3
	DB00440	-5.3
	DB13288	-5.3
	DB03881	-5.3
	DB11790	-5.3
	DB04275	-5.3
	DB02711	-5.3
	DB09000	-5.3
	DB11296	-5.3
	DB01203	-5.3
	DB00451	-5.3
	DB02093	-5.3
	DB07433	-5.3
	DB04469	-5.3
	DB16163	-5.3
	DB05446	-5.3
	DB07381	-5.3
	DB01023	-5.3
	DB00401	-5.3
	DB03453	-5.2
	DB04626	-5.2
	DB04983	-5.2
	DB16085	-5.2
	DB17050	-5.2
	DB00473	-5.2
	DB02950	-5.2
	DB04694	-5.2
	DB08021	-5.2
	DB07733	-5.2
	DB08806	-5.2
	DB08000	-5.2
	DB11676	-5.2
	DB15152	-5.2
	DB01951	-5.2
	DB04954	-5.2
	DB03396	-5.2
	DB09306	-5.2
	DB07380	-5.2
	DB02276	-5.2
[truncated: 1,077 more rows]
