# Supplementary material for: Biliverdin targeting TcdB-DRBD inhibits Clostridioides difficile virulence and restores gut microbiota in Mongolian gerbils (Meriones unguiculatus)
Source: Commun Biol. 2025 Nov 25;8:1663. doi: 10.1038/s42003-025-09059-8 (PMC12647718; doi:10.1038/s42003-025-09059-8)
Supplement: Supplementary file 4 — Supplementary data 2 [file 42003_2025_9059_MOESM4_ESM.xlsx]

## Sheet: Supplementary Table 4
Parameter	Value	Unit/Description
Simulation box category	dodecahedron
v1x	24.2192	nm
v2y	24.2192	nm
v3z	17.1255	nm
v1y	0	nm
v1z	0	nm
v2x	0	nm
v2z	0	nm
v3x	12.1096	nm
v3y	12.1096	nm
Box volume	10045.3	nm^3
Total number of atoms	990058
Total number of water molecules	317455
Water model	TIP3P
Salt type	NaCl
Number of cations	173
Number of anions	0
