# Supplementary material for: Biliverdin targeting TcdB-DRBD inhibits Clostridioides difficile virulence and restores gut microbiota in Mongolian gerbils (Meriones unguiculatus)
Source: Commun Biol. 2025 Nov 25;8:1663. doi: 10.1038/s42003-025-09059-8 (PMC12647718; doi:10.1038/s42003-025-09059-8)
Supplement: Supplementary file 5 — Supplementary data 3 [file 42003_2025_9059_MOESM5_ESM.zip]

Archive with 4 entries (3 files):
- Supplementary Data 1/
- Supplementary Data 1/input coordinate file.gro
- Supplementary Data 1/input file.mdp
- Supplementary Data 1/output coordinate file .gro
