# Supplementary material for: Biliverdin targeting TcdB-DRBD inhibits Clostridioides difficile virulence and restores gut microbiota in Mongolian gerbils (Meriones unguiculatus)
Source: Commun Biol. 2025 Nov 25;8:1663. doi: 10.1038/s42003-025-09059-8 (PMC12647718; doi:10.1038/s42003-025-09059-8)
Supplement: Supplementary file 5 — Supplementary data 3 [file 42003_2025_9059_MOESM5_ESM.zip › Supplementary Data 1/input coordinate file.gro]

Protein in water
990058
    1MET      N    1  16.847  15.761   7.516  0.0166 -0.1822 -0.1353
    1MET     H1    2  16.755  15.790   7.486 -0.4311  0.0019  1.3470
    1MET     H2    3  16.913  15.769   7.440 -0.5944 -1.1614 -0.7931
    1MET     H3    4  16.837  15.668   7.553 -3.8599 -0.1803 -0.7435
    1MET     CA    5  16.895  15.853   7.620  0.3651 -0.3861 -0.1147
    1MET     HA    6  16.985  15.814   7.667  0.9776 -0.3867 -1.2517
    1MET     CB    7  16.934  15.990   7.564  0.0567 -0.1904  0.1405
    1MET    HB1    8  17.024  15.995   7.503 -0.4028  0.7398 -0.4974
    1MET    HB2    9  16.959  16.052   7.650  0.6074 -2.3392  1.6336
    1MET     CG   10  16.823  16.064   7.491 -0.1097 -0.7153 -0.1440
    1MET    HG1   11  16.869  16.162   7.476 -1.3759  0.0973  1.0436
    1MET    HG2   12  16.737  16.066   7.558  0.2306 -1.1838  0.3088
    1MET     SD   13  16.786  16.005   7.324 -0.0655 -0.0621 -0.3881
    1MET     CE   14  16.684  16.146   7.274 -0.1933 -0.1397 -0.3471
    1MET    HE1   15  16.744  16.237   7.279 -0.3581 -0.0913  1.5551
    1MET    HE2   16  16.646  16.121   7.175 -0.0176  0.7550 -0.6514
    1MET    HE3   17  16.592  16.155   7.332 -0.6490  0.5626 -1.1586
    1MET      C   18  16.793  15.854   7.733 -0.3116 -0.4757 -0.7177
    1MET      O   19  16.676  15.889   7.721 -0.0738  0.4923 -0.3133
    2SER      N   20  16.832  15.802   7.850 -0.6715 -0.2115 -0.4779
    2SER      H   21  16.929  15.776   7.856 -1.6769 -4.5229  0.8690
    2SER     CA   22  16.755  15.773   7.969 -0.1634 -0.0648 -0.1105
    2SER     HA   23  16.665  15.834   7.975 -0.6310 -0.8568  1.5484
    2SER     CB   24  16.711  15.627   7.975 -0.2557 -0.0240  0.2478
    2SER    HB1   25  16.668  15.608   8.073 -0.1808 -1.0343  0.0956
    2SER    HB2   26  16.803  15.569   7.967 -0.7767 -0.7630 -0.5835
    2SER     OG   27  16.611  15.593   7.882 -0.1788  0.2223  0.0757
    2SER     HG   28  16.563  15.520   7.922 -2.5790  1.3061 -0.6123
    2SER      C   29  16.841  15.790   8.093  0.1871  0.4742 -0.4233
    2SER      O   30  16.962  15.768   8.098  0.1870  0.5050 -0.2432
    3LEU      N   31  16.781  15.835   8.203  0.8553 -0.0521  0.1691
    3LEU      H   32  16.682  15.851   8.198  0.6369 -1.3077  0.2466
    3LEU     CA   33  16.838  15.866   8.333  0.0606  0.4558  0.4039
    3LEU     HA   34  16.927  15.926   8.315 -0.4156  1.0503 -0.0344
    3LEU     CB   35  16.738  15.953   8.407 -0.1201  0.5618  0.0332
    3LEU    HB1   36  16.650  15.892   8.427  0.0317  0.3063 -0.0772
    3LEU    HB2   37  16.717  16.033   8.336  1.0905  1.3318  0.5093
    3LEU     CG   38  16.785  16.015   8.538 -0.2776 -0.2371  0.4744
    3LEU     HG   39  16.822  15.936   8.604  1.2192  0.5332  0.6138
    3LEU    CD1   40  16.904  16.110   8.526 -0.5072  0.0307  0.3346
    3LEU   HD11   41  17.000  16.073   8.490 -2.0303 -1.3343 -2.6391
    3LEU   HD12   42  16.877  16.186   8.452  1.4093  1.0850  0.6418
    3LEU   HD13   43  16.917  16.167   8.618 -0.7941 -1.9752  1.6787
    3LEU    CD2   44  16.675  16.095   8.608 -0.4800  0.6288 -0.8011
    3LEU   HD21   45  16.703  16.109   8.712 -2.1069  2.2722 -0.5419
    3LEU   HD22   46  16.665  16.196   8.570  0.7651  1.1220  0.1143
    3LEU   HD23   47  16.579  16.045   8.599  0.6773 -1.4902 -2.5610
    3LEU      C   48  16.872  15.735   8.403  0.2742  0.0077 -0.5139
    3LEU      O   49  16.798  15.638   8.387  0.1600  0.1039 -0.5731
    4VAL      N   50  16.986  15.725   8.471 -0.1762 -0.1605  0.2267
    4VAL      H   51  17.037  15.811   8.482 -1.7433  0.8660 -0.1911
    4VAL     CA   52  17.031  15.603   8.536 -0.0198  0.0195  0.4559
    4VAL     HA   53  16.995  15.516   8.481 -0.6478  0.7191 -0.2678
    4VAL     CB   54  17.183  15.586   8.527 -0.0457 -0.0075 -0.0231
    4VAL     HB   55  17.218  15.495   8.576  0.0100 -0.1562 -0.3367
    4VAL    CG1   56  17.234  15.570   8.384  0.5941 -0.1177  0.2169
    4VAL   HG11   57  17.341  15.553   8.388  0.6657 -0.1681 -1.4670
    4VAL   HG12   58  17.193  15.478   8.341  0.1501  0.2093 -0.0604
    4VAL   HG13   59  17.198  15.655   8.327 -1.8623  0.7680  2.8308
    4VAL    CG2   60  17.253  15.706   8.591  0.1575  0.2086 -0.6450
    4VAL   HG21   61  17.229  15.702   8.697 -0.2706  0.9068 -0.7119
    4VAL   HG22   62  17.361  15.700   8.581  0.5190  1.3793  1.9257
    4VAL   HG23   63  17.211  15.800   8.556 -0.3339  0.9816  1.7983
    4VAL      C   64  16.975  15.581   8.676  0.2251 -0.4368  0.4833
    4VAL      O   65  16.943  15.682   8.738  0.0143 -0.4566  0.4057
    5ASN      N   66  16.974  15.458   8.729  0.4724 -0.4219  0.5224
    5ASN      H   67  17.006  15.376   8.680 -0.5518 -0.8165  0.4924
    5ASN     CA   68  16.963  15.438   8.872 -0.0694 -0.1427  0.5190
    5ASN     HA   69  16.912  15.527   8.911  0.4955  0.9970 -1.2043
    5ASN     CB   70  16.868  15.321   8.891 -0.2569 -0.1128 -0.1939
    5ASN    HB1   71  16.928  15.233   8.914  2.1696  1.5359  0.1128
    5ASN    HB2   72  16.807  15.302   8.803 -0.7473  2.4521 -0.4769
    5ASN     CG   73  16.780  15.340   9.014  0.3163  0.1273  0.1814
    5ASN    OD1   74  16.813  15.417   9.104  0.4826  0.1806  0.0736
    5ASN    ND2   75  16.653  15.298   9.004  0.4609 -0.1353 -0.5765
    5ASN   HD21   76  16.639  15.233   8.928  2.1442 -0.6291 -0.5219
    5ASN   HD22   77  16.594  15.315   9.083 -1.1176 -0.7968 -1.5670
    5ASN      C   78  17.098  15.423   8.939  0.2585  0.2854 -0.0375
    5ASN      O   79  17.200  15.412   8.871  0.1004 -0.0469 -0.2267
    6ARG      N   80  17.104  15.401   9.070 -0.1668 -0.3516 -0.1200
    6ARG      H   81  17.021  15.390   9.126 -0.6795  3.1187  0.0298
    6ARG     CA   82  17.226  15.403   9.150 -0.2108  0.1983 -0.0630
    6ARG     HA   83  17.283  15.491   9.118 -0.6615  0.9094  1.0403
    6ARG     CB   84  17.183  15.419   9.295 -0.2664  0.2267 -0.0823
    6ARG    HB1   85  17.094  15.359   9.313  1.5751 -2.2820  1.2924
    6ARG    HB2   86  17.163  15.525   9.313  0.5521  0.5592 -1.0655
    6ARG     CG   87  17.290  15.398   9.402 -0.1428  0.2133 -0.2087
    6ARG    HG1   88  17.381  15.449   9.368  0.1467  0.7908  1.3425
    6ARG    HG2   89  17.314  15.292   9.410  0.1367  0.2237 -0.8066
    6ARG     CD   90  17.250  15.441   9.542 -0.1859 -0.0303 -0.1461
    6ARG    HD1   91  17.179  15.365   9.574 -0.5364  0.2726 -0.2029
    6ARG    HD2   92  17.216  15.545   9.547 -2.5668 -0.7701  3.4102
    6ARG     NE   93  17.356  15.420   9.641 -0.3160 -0.4956 -0.1051
    6ARG     HE   94  17.442  15.378   9.607  0.0894  0.0404  0.2544
    6ARG     CZ   95  17.363  15.486   9.757  0.2533  0.3225 -0.5953
    6ARG    NH1   96  17.257  15.553   9.803  0.3158 -0.1127  0.2047
    6ARG   HH11   97  17.166  15.526   9.767  0.9190 -0.1983 -1.3518
    6ARG   HH12   98  17.255  15.621   9.878 -2.3638  1.0112 -0.7365
    6ARG    NH2   99  17.472  15.479   9.835 -0.0019 -0.0651 -0.2724
    6ARG   HH21  100  17.542  15.411   9.813  1.0561  0.5943  0.8952
    6ARG   HH22  101  17.454  15.492   9.934 -1.6354 -2.1654 -0.2128
    6ARG      C  102  17.329  15.293   9.131 -0.2821  0.1959 -0.4509
    6ARG      O  103  17.448  15.308   9.159 -0.2893 -0.5154 -0.0151
    7LYS      N  104  17.285  15.174   9.088 -0.3711  0.1003 -0.1000
    7LYS      H  105  17.186  15.166   9.069 -0.4755 -0.1156  0.5133
    7LYS     CA  106  17.371  15.069   9.038 -0.7515 -0.0796 -0.3798
    7LYS     HA  107  17.418  15.036   9.130 -1.6644 -1.3600 -0.3433
    7LYS     CB  108  17.300  14.949   8.976 -0.2732 -0.5460 -0.0252
    7LYS    HB1  109  17.236  14.896   9.046 -1.0249 -0.7955 -0.8855
    7LYS    HB2  110  17.377  14.879   8.943 -0.5781 -0.4555 -0.9558
    7LYS     CG  111  17.211  14.975   8.855  0.0234 -0.0054 -0.1277
    7LYS    HG1  112  17.264  14.987   8.761  0.5875 -0.3095  0.1455
    7LYS    HG2  113  17.151  15.064   8.873  1.5158  1.0182  0.0264
    7LYS     CD  114  17.118  14.856   8.836 -0.1264  0.0938 -0.0316
    7LYS    HD1  115  17.077  14.832   8.934  0.0186  0.3482  0.0923
    7LYS    HD2  116  17.184  14.780   8.793 -0.4976  0.6805 -1.7125
    7LYS     CE  117  17.011  14.898   8.736  0.1292  0.5432 -0.1208
    7LYS    HE1  118  17.049  14.963   8.658  0.5619 -0.8985 -1.1573
    7LYS    HE2  119  16.940  14.968   8.781 -1.0473 -0.3438 -0.5440
    7LYS     NZ  120  16.951  14.782   8.668 -0.0682  0.4893  0.1417
    7LYS    HZ1  121  16.947  14.698   8.724  1.5013 -1.6560 -2.6686
    7LYS    HZ2  122  16.864  14.809   8.625 -0.4913  0.6721  1.0976
    7LYS    HZ3  123  17.014  14.744   8.598  0.1845  0.3564  0.4360
    7LYS      C  124  17.477  15.116   8.939 -0.4114 -0.4548 -0.1939
    7LYS      O  125  17.593  15.083   8.961 -0.3130 -0.0888 -0.1438
    8GLN      N  126  17.437  15.192   8.837 -0.1006  0.3845  0.2924
    8GLN      H  127  17.339  15.216   8.833 -0.3914 -0.8656 -1.7295
    8GLN     CA  128  17.524  15.247   8.736 -0.4687  0.4690  0.0173
    8GLN     HA  129  17.600  15.171   8.714 -0.1480  1.1732 -1.4487
    8GLN     CB  130  17.453  15.272   8.603 -0.0657  1.0464 -0.0928
    8GLN    HB1  131  17.384  15.355   8.614 -1.7134 -0.4299  1.2632
    8GLN    HB2  132  17.391  15.185   8.582 -0.2179  0.6944  1.6940
    8GLN     CG  133  17.541  15.288   8.479 -0.2079  0.1866 -0.3115
    8GLN    HG1  134  17.611  15.370   8.498  2.4678 -2.3036  1.4067
    8GLN    HG2  135  17.475  15.309   8.395 -0.2311 -3.2602 -1.3061
    8GLN     CD  136  17.628  15.165   8.457 -0.5395 -0.1669  0.3219
    8GLN    OE1  137  17.604  15.052   8.498 -1.0111 -0.0622  0.3438
    8GLN    NE2  138  17.735  15.179   8.378 -0.6737 -0.1510  0.1405
    8GLN   HE21  139  17.768  15.268   8.344  0.3773 -0.0862  1.2541
    8GLN   HE22  140  17.790  15.094   8.383 -2.7170 -1.4977  1.7339
    8GLN      C  141  17.600  15.373   8.776 -0.2000  0.3009  0.0440
    8GLN      O  142  17.718  15.386   8.746 -0.0426 -0.1401  0.4733
    9LEU      N  143  17.546  15.460   8.861 -0.1588 -0.5149  0.9176
    9LEU      H  144  17.448  15.449   8.885 -0.5124  1.6230  0.6635
    9LEU     CA  145  17.609  15.584   8.903 -0.0134 -0.3507  0.2147
    9LEU     HA  146  17.642  15.635   8.812  2.2158  1.0528  1.7238
    9LEU     CB  147  17.507  15.673   8.972  0.1873 -0.3700  0.5364
    9LEU    HB1  148  17.497  15.621   9.067 -0.2345 -1.8764 -0.2996
    9LEU    HB2  149  17.418  15.673   8.909 -0.9965 -2.0282  2.1014
    9LEU     CG  150  17.562  15.814   8.990 -0.2700 -0.0787 -0.3266
    9LEU     HG  151  17.644  15.809   9.061  0.0077  0.0938 -0.6279
    9LEU    CD1  152  17.598  15.883   8.858  0.2644 -0.0269 -0.1563
    9LEU   HD11  153  17.688  15.833   8.822 -0.5471 -0.4248 -1.7286
    9LEU   HD12  154  17.521  15.865   8.783 -1.0897  0.0587  1.1475
    9LEU   HD13  155  17.613  15.989   8.876  0.9859  0.1729 -1.7724
    9LEU    CD2  156  17.444  15.892   9.047 -0.0669  0.2089 -0.2918
    9LEU   HD21  157  17.393  15.945   8.966 -0.5337  0.8514  0.4039
    9LEU   HD22  158  17.377  15.837   9.113  0.8588  0.7180  1.1170
    9LEU   HD23  159  17.481  15.972   9.110 -2.0088  1.7183 -0.9518
    9LEU      C  160  17.735  15.553   8.983  0.0312 -0.6205  0.0370
    9LEU      O  161  17.839  15.616   8.966 -0.1159 -0.3073  0.2901
   10GLU      N  162  17.723  15.458   9.076  0.0652 -0.1617  0.5114
   10GLU      H  163  17.630  15.426   9.097 -0.9698  2.1211 -0.3350
   10GLU     CA  164  17.833  15.394   9.146  0.3765  0.3588  0.5052
   10GLU     HA  165  17.888  15.473   9.197  0.1885  0.5716  0.3807
   10GLU     CB  166  17.777  15.298   9.251  0.0986 -0.3580 -0.2834
   10GLU    HB1  167  17.857  15.240   9.298  0.6037  1.1182  0.7958
   10GLU    HB2  168  17.702  15.228   9.215  1.1782 -0.9928 -1.3681
   10GLU     CG  169  17.720  15.378   9.368  0.8719 -0.1900 -0.0126
   10GLU    HG1  170  17.628  15.424   9.333  0.6239 -0.1716  0.6578
   10GLU    HG2  171  17.788  15.461   9.390  0.6353  0.3262 -1.1298
   10GLU     CD  172  17.707  15.298   9.497  0.1369 -0.0913 -0.0243
   10GLU    OE1  173  17.597  15.285   9.554  0.1078 -0.1872 -0.1032
   10GLU    OE2  174  17.811  15.249   9.545  0.1606 -0.6050 -0.5910
   10GLU      C  175  17.936  15.321   9.060  0.0110  0.0036  0.3684
   10GLU      O  176  18.044  15.294   9.112  0.6300  0.2904 -0.7290
   11LYS      N  177  17.909  15.298   8.932 -0.0216 -0.2493  0.4215
   11LYS      H  178  17.819  15.327   8.895 -1.0712 -1.8495  1.5972
   11LYS     CA  179  18.006  15.241   8.840 -0.0697  0.1232  0.1368
   11LYS     HA  180  18.096  15.202   8.887  0.8592  1.4817 -0.4648
   11LYS     CB  181  17.939  15.125   8.765  0.3451  0.0001 -0.0460
   11LYS    HB1  182  18.009  15.089   8.690  0.7218  0.1065  0.2508
   11LYS    HB2  183  17.845  15.152   8.717 -0.1733  0.9870  1.4473
   11LYS     CG  184  17.899  15.013   8.860 -0.2490 -0.2005 -0.5281
   11LYS    HG1  185  17.837  15.046   8.944 -0.3107 -2.4893  0.3952
   11LYS    HG2  186  17.991  14.977   8.906 -2.4151 -2.4780  2.4777
   11LYS     CD  187  17.829  14.897   8.790 -0.2222 -0.5131 -0.0406
   11LYS    HD1  188  17.898  14.833   8.735  0.4119 -0.0349  0.1790
   11LYS    HD2  189  17.756  14.941   8.722 -0.3360  0.8466  0.9074
   11LYS     CE  190  17.761  14.811   8.896 -0.1667 -0.2965  0.1732
   11LYS    HE1  191  17.686  14.869   8.951 -1.4044 -0.1197 -1.5982
   11LYS    HE2  192  17.838  14.765   8.957 -1.5598 -1.9827  0.7559
   11LYS     NZ  193  17.685  14.710   8.821 -0.0755 -0.1237 -0.1571
   11LYS    HZ1  194  17.633  14.648   8.881 -0.1306 -1.5623 -1.6206
   11LYS    HZ2  195  17.619  14.763   8.766  1.4327  0.4369 -1.4895
   11LYS    HZ3  196  17.743  14.654   8.761 -1.0817 -1.4509  0.0499
   11LYS      C  197  18.069  15.343   8.747 -0.2693  0.1772  0.0631
   11LYS      O  198  18.187  15.333   8.713 -0.1523  0.1978  0.4555
   12MET      N  199  17.990  15.444   8.708 -0.5161  0.0291  0.1767
   12MET      H  200  17.894  15.434   8.737 -0.0179  0.9525  2.3433
   12MET     CA  201  18.035  15.570   8.652 -0.5189  0.2226  0.6119
   12MET     HA  202  18.085  15.545   8.558  0.3052 -0.8362  1.3098
   12MET     CB  203  17.916  15.662   8.626 -0.6821 -0.0385  0.4279
   12MET    HB1  204  17.961  15.759   8.603 -1.5368  0.5681  1.2608
   12MET    HB2  205  17.854  15.664   8.715 -0.9547  1.5256  0.2276
   12MET     CG  206  17.819  15.605   8.523  0.0756 -0.4331 -0.0770
   12MET    HG1  207  17.807  15.497   8.524  2.1097 -0.7134 -0.5704
   12MET    HG2  208  17.852  15.629   8.422  0.0288  1.6159  0.3548
   12MET     SD  209  17.656  15.681   8.537  0.1821 -0.2583  0.2188
   12MET     CE  210  17.654  15.808   8.408 -0.5045  0.1110  0.5860
   12MET    HE1  211  17.564  15.870   8.411  1.5379  3.5799 -2.0149
   12MET    HE2  212  17.740  15.867   8.436 -0.7086  0.4658  0.4795
   12MET    HE3  213  17.666  15.755   8.313 -0.7809 -3.2387  2.2744
   12MET      C  214  18.137  15.642   8.739 -0.2779 -0.0896  0.5900
   12MET      O  215  18.228  15.705   8.685 -0.3910 -0.1487  0.3309
   13ALA      N  216  18.127  15.633   8.872 -0.2360  0.5160  0.6386
   13ALA      H  217  18.040  15.597   8.908 -0.2442 -0.2340 -0.0943
   13ALA     CA  218  18.223  15.684   8.967  0.4125  0.2650  0.1328
   13ALA     HA  219  18.219  15.793   8.966  0.3375  0.3021  1.5860
   13ALA     CB  220  18.181  15.640   9.107 -0.3973  0.0037 -0.1866
   13ALA    HB1  221  18.087  15.691   9.130 -1.3692 -1.7208 -0.1672
   13ALA    HB2  222  18.158  15.533   9.105  0.8733 -0.2728 -2.3414
   13ALA    HB3  223  18.262  15.660   9.177  0.2423 -1.9812 -0.2897
   13ALA      C  224  18.367  15.644   8.942  0.2513  0.2310 -0.7537
   13ALA      O  225  18.455  15.731   8.943 -0.0929  0.5763 -0.3494
   14ASN      N  226  18.395  15.518   8.907  0.1592  0.0488 -0.1762
   14ASN      H  227  18.317  15.455   8.908  0.6218 -0.6275  2.6741
   14ASN     CA  228  18.526  15.458   8.922  0.1019 -0.0020  0.1530
   14ASN     HA  229  18.544  15.453   9.029 -1.4075 -3.2216  0.3531
   14ASN     CB  230  18.518  15.315   8.871  0.0114  0.0482  0.0245
   14ASN    HB1  231  18.482  15.311   8.769 -2.0001 -0.1820  0.7119
   14ASN    HB2  232  18.436  15.264   8.921  0.5101 -1.1623 -0.3310
   14ASN     CG  233  18.650  15.242   8.893  0.3947  0.5542 -0.5635
   14ASN    OD1  234  18.730  15.275   8.981  0.2410  0.9355 -0.5663
   14ASN    ND2  235  18.686  15.133   8.824 -0.2430  0.1631 -0.2915
   14ASN   HD21  236  18.631  15.106   8.743  1.4982 -1.7920 -0.8908
   14ASN   HD22  237  18.778  15.092   8.831  0.1607  0.8025 -1.5417
   14ASN      C  238  18.641  15.525   8.847  0.1429 -0.0773  0.1466
   14ASN      O  239  18.634  15.544   8.726  0.3041  0.3264  0.1993
   15VAL      N  240  18.742  15.563   8.925  0.1298  0.2878 -0.0094
   15VAL      H  241  18.740  15.536   9.023  0.3293  2.2703  0.5883
   15VAL     CA  242  18.869  15.602   8.867 -0.1409  0.7140 -0.3193
   15VAL     HA  243  18.881  15.536   8.781  1.3921  0.2974  0.1820
   15VAL     CB  244  18.877  15.744   8.813 -0.7138  0.9073  0.0920
   15VAL     HB  245  18.791  15.769   8.751 -1.1671 -2.3231 -0.7507
   15VAL    CG1  246  18.897  15.833   8.935  0.1448  0.3758  0.3500
   15VAL   HG11  247  18.985  15.812   8.996  0.5339  0.0925 -0.3015
   15VAL   HG12  248  18.912  15.932   8.891  0.5264 -0.3086 -1.1337
   15VAL   HG13  249  18.802  15.819   8.987 -1.3287  0.6625 -2.1128
   15VAL    CG2  250  18.996  15.768   8.720 -0.2016 -0.6519  0.3151
   15VAL   HG21  251  19.087  15.752   8.778 -0.2001  1.0089  0.8361
   15VAL   HG22  252  18.991  15.714   8.626 -1.0448  0.1017 -0.0821
   15VAL   HG23  253  18.993  15.874   8.692 -0.2728 -0.9896 -0.9917
   15VAL      C  254  18.982  15.562   8.961 -0.1866  0.5577 -0.3310
   15VAL      O  255  18.967  15.582   9.081  0.1943 -0.0586 -0.1741
   16ARG      N  256  19.094  15.512   8.908 -0.3407 -0.3971  0.2220
   16ARG      H  257  19.102  15.487   8.810  2.5502 -0.5942  0.4255
   16ARG     CA  258  19.208  15.469   8.987  0.0286  0.4552  0.1635
   16ARG     HA  259  19.176  15.378   9.038 -2.1689  1.6408  1.0779
   16ARG     CB  260  19.332  15.448   8.901 -0.0712  0.0209  0.1186
   16ARG    HB1  261  19.418  15.424   8.964 -1.1874 -2.9936  0.6592
   16ARG    HB2  262  19.364  15.539   8.851 -1.6429  0.9058  0.6526
   16ARG     CG  263  19.307  15.338   8.798 -0.4550 -0.1878  0.4309
   16ARG    HG1  264  19.226  15.366   8.729  0.7378  4.5516  0.6240
   16ARG    HG2  265  19.279  15.246   8.850  0.1544 -0.1030  0.9123
   16ARG     CD  266  19.426  15.321   8.705 -0.1665  0.3828  0.6923
   16ARG    HD1  267  19.515  15.299   8.764 -0.1930 -1.5138  0.0873
   16ARG    HD2  268  19.446  15.407   8.642 -1.0449 -0.8938 -1.4392
   16ARG     NE  269  19.402  15.209   8.614 -0.0881  0.2086  0.8863
   16ARG     HE  270  19.387  15.233   8.517 -0.7551 -0.2494  0.8715
   16ARG     CZ  271  19.411  15.076   8.633  0.3132  0.0916 -0.0676
   16ARG    NH1  272  19.445  15.031   8.755  0.0760 -0.0552 -0.0559
   16ARG   HH11  273  19.466  15.104   8.821 -0.7765 -1.0840  1.4005
   16ARG   HH12  274  19.460  14.933   8.773  0.0528 -0.0426  0.0322
   16ARG    NH2  275  19.389  14.983   8.540  0.6275  0.1211 -0.1733
   16ARG   HH21  276  19.363  15.011   8.446  0.7984 -2.1454 -0.9471
   16ARG   HH22  277  19.441  14.898   8.554 -2.6643 -1.7883  1.7611
   16ARG      C  278  19.251  15.569   9.093 -0.8249  0.4358  0.5394
   16ARG      O  279  19.234  15.691   9.095 -0.3001  0.5372 -0.5429
   17PHE      N  280  19.321  15.512   9.191 -0.5764 -0.4611 -0.1445
   17PHE      H  281  19.341  15.414   9.179 -1.3617 -0.4987 -1.2472
   17PHE     CA  282  19.377  15.571   9.311 -0.3286 -0.0727 -0.4478
   17PHE     HA  283  19.399  15.480   9.367 -0.7328  1.1063  1.7591
   17PHE     CB  284  19.513  15.638   9.293 -0.0636 -0.4468  0.1069
   17PHE    HB1  285  19.565  15.646   9.389 -3.3689  0.0208  1.9866
   17PHE    HB2  286  19.507  15.735   9.243  1.6007  0.2535  1.1529
   17PHE     CG  287  19.604  15.552   9.208  0.1649  0.1875 -0.2961
   17PHE    CD1  288  19.609  15.569   9.069  0.0677  0.2783 -0.2885
   17PHE    HD1  289  19.555  15.654   9.030  1.5561  0.5322 -1.9376
   17PHE    CE1  290  19.703  15.500   8.991 -0.1571 -0.4998  0.1230
   17PHE    HE1  291  19.716  15.516   8.885  0.3562 -1.6250  0.0036
   17PHE     CZ  292  19.783  15.405   9.056  0.1605 -0.1721  0.2124
   17PHE     HZ  293  19.851  15.342   9.001 -1.3757 -2.5034  0.8163
   17PHE    CE2  294  19.775  15.383   9.194 -0.0265 -0.0419  0.2235
   17PHE    HE2  295  19.844  15.319   9.247 -0.2653  0.7869  1.5852
   17PHE    CD2  296  19.679  15.452   9.270  0.3493  0.5905  0.1370
   17PHE    HD2  297  19.684  15.429   9.375 -0.0213 -1.3926 -0.2414
   17PHE      C  298  19.287  15.650   9.405 -0.0596 -0.4581  0.1418
   17PHE      O  299  19.327  15.739   9.480  0.1705  0.2055 -0.7553
   18ARG      N  300  19.158  15.618   9.398 -0.0513 -0.4803  0.0456
   18ARG      H  301  19.127  15.547   9.333 -2.1112 -0.7199  1.2088
   18ARG     CA  302  19.052  15.702   9.451  0.5706  0.2937  0.0612
   18ARG     HA  303  19.098  15.759   9.532 -1.2524  1.0774  0.6006
   18ARG     CB  304  18.993  15.798   9.348 -0.6372 -0.1870  0.2903
   18ARG    HB1  305  18.910  15.740   9.308 -0.5908  0.5122 -0.8732
   18ARG    HB2  306  19.063  15.817   9.266  0.0222  0.4727  0.9936
   18ARG     CG  307  18.940  15.924   9.414 -0.2276 -0.1225  0.4981
   18ARG    HG1  308  19.004  15.960   9.495  0.7117 -1.1403  0.2197
   18ARG    HG2  309  18.853  15.897   9.474 -1.3867  1.2261 -0.5011
   18ARG     CD  310  18.913  16.031   9.309  0.1427  0.1061  0.6339
   18ARG    HD1  311  18.828  16.003   9.247  0.1556 -0.3095  0.8044
   18ARG    HD2  312  19.004  16.038   9.249 -1.2035 -0.3701 -1.5751
   18ARG     NE  313  18.878  16.160   9.368 -0.1511  0.2962  0.0572
   18ARG     HE  314  18.787  16.167   9.411 -0.8316  0.0641 -1.2841
   18ARG     CZ  315  18.953  16.270   9.385  0.1491  0.0130  0.5822
   18ARG    NH1  316  19.081  16.278   9.347 -0.0488  0.3528 -0.0231
   18ARG   HH11  317  19.128  16.191   9.326 -0.0807  0.4819 -0.6655
   18ARG   HH12  318  19.135  16.362   9.330 -0.9861  1.3695  1.7263
   18ARG    NH2  319  18.914  16.375   9.459 -0.5958  0.1417  0.0197
   18ARG   HH21  320  18.824  16.375   9.505 -0.1009  2.2096  1.0965
   18ARG   HH22  321  18.982  16.446   9.483  0.7514 -0.5716 -1.4465
   18ARG      C  322  18.948  15.616   9.520  0.0708  0.6409 -0.2548
   18ARG      O  323  18.909  15.509   9.473  0.6785  0.1083  0.4174
   19VAL      N  324  18.896  15.663   9.633  0.1060  0.2265 -0.0617
   19VAL      H  325  18.935  15.748   9.673 -1.8203  0.0061  2.6173
   19VAL     CA  326  18.791  15.602   9.712 -0.1918  0.1461 -0.5128
   19VAL     HA  327  18.753  15.510   9.667  1.6215 -1.6519  1.3575
   19VAL     CB  328  18.837  15.567   9.854  0.3009  0.3775 -0.6149
   19VAL     HB  329  18.868  15.662   9.899  1.3783  0.7767 -2.1044
   19VAL    CG1  330  18.737  15.505   9.951  0.9214  0.3279  0.0003
   19VAL   HG11  331  18.660  15.577   9.979 -0.1587  0.1637 -2.3000
   19VAL   HG12  332  18.701  15.409   9.914 -0.3002  0.3107  1.1783
   19VAL   HG13  333  18.785  15.476  10.045 -1.5403  0.5720  1.4115
   19VAL    CG2  334  18.968  15.488   9.857 -0.2846 -0.5754  0.4139
   19VAL   HG21  335  18.987  15.448   9.956 -0.1348 -2.5895 -0.4008
   19VAL   HG22  336  18.978  15.407   9.786  0.7557 -0.0388 -0.0691
   19VAL   HG23  337  19.056  15.548   9.834  0.4772 -1.3226  1.3328
   19VAL      C  338  18.668  15.692   9.710 -0.5169 -0.2816  0.0059
   19VAL      O  339  18.681  15.813   9.701 -0.3029 -0.2873  0.2184
   20GLN      N  340  18.549  15.632   9.718 -0.6562 -0.0056  0.0368
   20GLN      H  341  18.550  15.532   9.729  0.7600  0.0155  0.2639
   20GLN     CA  342  18.424  15.705   9.704 -0.5978  0.2338  0.7638
   20GLN     HA  343  18.441  15.765   9.615 -1.2033  1.9744  1.7763
   20GLN     CB  344  18.307  15.612   9.675  0.2735 -0.4348 -0.7306
   20GLN    HB1  345  18.308  15.554   9.767 -0.0383 -0.8326 -0.9720
   20GLN    HB2  346  18.341  15.549   9.593 -1.2312 -1.3279 -0.7053
   20GLN     CG  347  18.174  15.680   9.641  0.1939  0.1637  0.6978
   20GLN    HG1  348  18.191  15.757   9.565  0.2196 -0.4042  0.1194
   20GLN    HG2  349  18.129  15.720   9.732 -0.5229 -0.0619  0.4418
   20GLN     CD  350  18.082  15.583   9.568  0.6486 -0.0237  0.3709
   20GLN    OE1  351  18.058  15.596   9.449  0.2084 -0.7475  0.3785
   20GLN    NE2  352  18.021  15.489   9.640 -0.6732  0.2545 -0.3503
   20GLN   HE21  353  18.042  15.481   9.739  3.2649 -0.4518 -1.0641
   20GLN   HE22  354  17.945  15.437   9.599  0.3575 -1.8184  0.1761
   20GLN      C  355  18.407  15.797   9.824 -0.1750  0.1589  0.8841
   20GLN      O  356  18.408  15.760   9.941  0.4035 -0.7684  0.5926
   21GLU      N  357  18.393  15.924   9.785 -0.4073 -0.0796  0.1608
   21GLU      H  358  18.404  15.946   9.687 -0.4291  1.3302  0.4556
   21GLU     CA  359  18.382  16.036   9.877  0.1012  0.0218  0.1009
   21GLU     HA  360  18.447  16.024   9.963  0.3942  0.5100 -0.0466
   21GLU     CB  361  18.430  16.166   9.812  0.0808 -0.0489 -0.0552
   21GLU    HB1  362  18.413  16.246   9.884 -2.2954 -1.2271  0.7826
   21GLU    HB2  363  18.375  16.178   9.719 -0.2906 -0.1323  0.1527
   21GLU     CG  364  18.580  16.156   9.782  0.0326 -0.2954 -0.2207
   21GLU    HG1  365  18.625  16.081   9.847 -0.4795 -1.4056 -1.1028
   21GLU    HG2  366  18.629  16.248   9.811  2.1682 -1.9041  1.5819
   21GLU     CD  367  18.604  16.131   9.634 -0.2488 -0.1083 -0.3008
   21GLU    OE1  368  18.555  16.031   9.576 -0.2967 -0.2109 -0.0810
   21GLU    OE2  369  18.677  16.206   9.565 -0.2897 -0.1277 -0.3651
   21GLU      C  370  18.243  16.046   9.938  0.0562 -0.1480  0.0222
   21GLU      O  371  18.140  16.025   9.875 -0.2158  0.3401  0.2931
   22ASP      N  372  18.234  16.118  10.051 -0.1638  0.2790 -0.2662
   22ASP      H  373  18.323  16.140  10.093  0.8145  0.3402 -2.2143
   22ASP     CA  374  18.110  16.157  10.114 -0.1786 -0.0903 -0.0607
   22ASP     HA  375  18.050  16.067  10.123 -0.7888  0.3907  0.7487
   22ASP     CB  376  18.145  16.213  10.252 -0.4054 -0.1502  0.0211
   22ASP    HB1  377  18.050  16.234  10.301 -0.2096 -1.0037  0.7999
   22ASP    HB2  378  18.195  16.306  10.226 -0.1704 -0.3066 -0.0986
   22ASP     CG  379  18.236  16.132  10.344 -0.3111  0.4866  0.4888
   22ASP    OD1  380  18.243  16.008  10.339 -0.1111  0.5111  0.1061
   22ASP    OD2  381  18.312  16.197  10.419 -0.0835  0.4442  0.2938
   22ASP      C  382  18.037  16.266  10.037 -0.0394  0.0387 -0.0081
   22ASP      O  383  17.915  16.281  10.042 -0.0977 -0.0334 -1.0190
   23GLU      N  384  18.115  16.342   9.958  0.1453 -0.3538 -0.2057
   23GLU      H  385  18.213  16.318   9.959 -0.1336 -1.5881  0.6827
   23GLU     CA  386  18.064  16.443   9.868 -0.1465 -0.1770  0.1548
   23GLU     HA  387  17.991  16.494   9.931 -0.3196  0.4992 -0.5776
   23GLU     CB  388  18.178  16.530   9.815 -0.0768  0.1793  0.8705
   23GLU    HB1  389  18.141  16.589   9.731 -0.0743 -0.9861  0.0382
   23GLU    HB2  390  18.253  16.460   9.780 -1.4675 -0.3507 -1.2339
   23GLU     CG  391  18.241  16.626   9.915 -0.3164  0.8942  0.3442
   23GLU    HG1  392  18.168  16.690   9.964  0.3946  1.7748  0.2898
   23GLU    HG2  393  18.316  16.690   9.866 -0.3605 -1.0694 -2.5196
   23GLU     CD  394  18.316  16.550  10.023 -0.4408 -0.0019 -0.1921
   23GLU    OE1  395  18.304  16.582  10.143  0.0224 -0.1957 -0.0893
   23GLU    OE2  396  18.401  16.464   9.991 -0.2485 -0.0966  0.5660
   23GLU      C  397  17.990  16.381   9.750 -0.1275  0.1200 -0.0115
   23GLU      O  398  17.894  16.433   9.694 -0.0802  0.4966  0.2500
   24TYR      N  399  18.024  16.258   9.711 -0.5164  0.0382 -0.1038
   24TYR      H  400  18.097  16.218   9.768 -1.3066  0.0346  0.9388
   24TYR     CA  401  17.972  16.177   9.604 -0.4883 -0.1341  0.0151
   24TYR     HA  402  17.925  16.245   9.533  1.6399  0.1729 -1.1523
   24TYR     CB  403  18.080  16.092   9.538 -0.2962  0.3142 -0.2472
   24TYR    HB1  404  18.086  16.002   9.599  0.1536 -0.8681 -1.9797
   24TYR    HB2  405  18.176  16.142   9.555 -0.9467  0.9445  1.8576
   24TYR     CG  406  18.059  16.046   9.396 -0.2604  0.6027 -0.3478
   24TYR    CD1  407  17.964  15.948   9.363  0.0551  0.1215  0.1380
   24TYR    HD1  408  17.911  15.902   9.445 -1.4817  0.3039 -0.7173
   24TYR    CE1  409  17.927  15.917   9.231 -0.6596  0.3256  0.2884
   24TYR    HE1  410  17.852  15.844   9.205 -1.6181  2.2639 -2.9793
   24TYR     CZ  411  18.008  15.974   9.131  0.2183 -0.4479  0.5441
   24TYR     OH  412  17.979  15.942   9.001  0.2654 -0.1010  0.4472
   24TYR     HH  413  18.040  15.980   8.938 -1.0762 -2.0725 -2.2145
   24TYR    CE2  414  18.109  16.068   9.158  0.0313  0.0233 -0.3556
   24TYR    HE2  415  18.161  16.114   9.075  0.0421  1.0682  0.2252
   24TYR    CD2  416  18.126  16.109   9.290  0.5968 -0.2510 -0.3353
   24TYR    HD2  417  18.195  16.190   9.309  1.1405 -0.0152 -3.0023
   24TYR      C  418  17.862  16.089   9.665 -0.4316 -0.0802  0.2024
   24TYR      O  419  17.764  16.073   9.592 -0.4595 -0.3333  0.2974
   25VAL      N  420  17.865  16.046   9.791 -0.4084 -0.7144 -0.0138
   25VAL      H  421  17.956  16.057   9.835  0.0143 -1.0595 -0.7646
   25VAL     CA  422  17.760  15.968   9.852 -0.7065 -0.5119 -0.2677
   25VAL     HA  423  17.729  15.894   9.778 -0.6542 -0.4016 -0.4016
   25VAL     CB  424  17.801  15.899   9.982  0.1683 -0.7593 -0.6683
   25VAL     HB  425  17.850  15.968  10.051 -0.1406 -1.2070  0.0040
   25VAL    CG1  426  17.683  15.842  10.060  0.1263 -0.5225 -0.5559
   25VAL   HG11  427  17.711  15.802  10.157  0.8332 -1.4795 -1.1429
   25VAL   HG12  428  17.610  15.915  10.094  0.5779 -1.4230  2.6241
   25VAL   HG13  429  17.629  15.758  10.016 -1.7460  0.7197 -0.7562
   25VAL    CG2  430  17.896  15.783   9.953  0.0829 -1.1579  0.5882
   25VAL   HG21  431  17.848  15.703   9.896 -1.2434 -0.0119  0.0166
   25VAL   HG22  432  17.990  15.812   9.906 -0.9291 -1.0884 -1.5096
   25VAL   HG23  433  17.925  15.739  10.048 -0.0041 -4.4955 -0.8010
   25VAL      C  434  17.632  16.049   9.867 -0.2733  0.2670 -0.7129
   25VAL      O  435  17.524  15.990   9.869 -0.2356  0.2074 -0.3587
   26ALA      N  436  17.639  16.183   9.868  0.2265  0.2433 -0.3937
   26ALA      H  437  17.730  16.225   9.864  0.0236  0.6203 -1.9197
   26ALA     CA  438  17.522  16.268   9.872  0.0675  0.0153 -0.1338
   26ALA     HA  439  17.454  16.229   9.949  1.2626  0.4414  1.1782
   26ALA     CB  440  17.570  16.408   9.910  0.2005 -0.0633 -0.0108
   26ALA    HB1  441  17.643  16.388   9.990  0.3820 -2.5123 -0.6997
   26ALA    HB2  442  17.627  16.460   9.833  0.1505  1.5479  1.0110
   26ALA    HB3  443  17.491  16.475   9.943 -0.8664 -1.3143  0.0396
   26ALA      C  444  17.444  16.275   9.742  0.2108  0.0795 -0.2157
   26ALA      O  445  17.322  16.291   9.733  0.1819 -0.2212 -0.4133
   27ILE      N  446  17.513  16.261   9.628  0.5126  0.0940 -0.0311
   27ILE      H  447  17.613  16.249   9.633  0.2601 -2.4046  0.4091
   27ILE     CA  448  17.456  16.258   9.495  0.2428 -0.1784  0.0912
   27ILE     HA  449  17.384  16.339   9.488 -0.5819 -0.9686 -0.8743
   27ILE     CB  450  17.557  16.272   9.381  0.2331  0.2229  0.1343
   27ILE     HB  451  17.606  16.177   9.363  0.3022  0.2558  0.1543
   27ILE    CG2  452  17.473  16.300   9.257  0.4593 -0.1393 -0.1005
   27ILE   HG21  453  17.423  16.397   9.254  0.1573 -0.2942 -0.2090
   27ILE   HG22  454  17.534  16.292   9.167 -0.4972 -3.7604 -0.6011
   27ILE   HG23  455  17.398  16.222   9.236 -0.1104  0.3154  0.2027
   27ILE    CG1  456  17.673  16.371   9.383  0.4491 -0.0265  0.1977
   27ILE   HG11  457  17.722  16.359   9.479  0.8099 -0.4318 -0.0329
   27ILE   HG12  458  17.637  16.474   9.379 -1.6872 -0.7582 -2.1399
   27ILE     CD  459  17.780  16.357   9.275  0.3491  0.1556  0.0736
   27ILE    HD1  460  17.743  16.356   9.173  1.6500  0.9104 -0.4395
   27ILE    HD2  461  17.856  16.433   9.293  1.4359 -0.9683  0.3800
   27ILE    HD3  462  17.833  16.261   9.281  1.1648  0.5949  0.0834
   27ILE      C  463  17.379  16.127   9.484  0.1249 -0.0880 -0.1731
   27ILE      O  464  17.268  16.135   9.433 -0.0730  0.4614  0.3378
   28LEU      N  465  17.442  16.017   9.526 -0.1037 -0.3371 -0.4791
   28LEU      H  466  17.537  16.023   9.558 -0.6839  3.5425  0.9519
   28LEU     CA  467  17.381  15.886   9.515 -0.4872 -0.1737 -0.3405
   28LEU     HA  468  17.367  15.863   9.409  2.2134 -0.6397 -0.6649
   28LEU     CB  469  17.483  15.786   9.569 -0.8421 -0.4820 -0.2365
   28LEU    HB1  470  17.429  15.693   9.556 -3.7017  1.0297  0.1107
   28LEU    HB2  471  17.497  15.803   9.676  0.8105  0.4240 -0.5562
   28LEU     CG  472  17.621  15.770   9.506 -0.6321 -0.5849  0.2406
   28LEU     HG  473  17.679  15.858   9.533 -1.5247 -0.4534  1.8317
   28LEU    CD1  474  17.685  15.653   9.580  0.9561  0.2348  0.1949
   28LEU   HD11  475  17.632  15.560   9.562  1.9924 -0.4339  0.4641
   28LEU   HD12  476  17.791  15.646   9.556  0.5839  1.7004 -2.1437
   28LEU   HD13  477  17.681  15.688   9.684 -0.2253  1.1273 -0.1348
   28LEU    CD2  478  17.629  15.749   9.355 -0.5114  0.0931  0.1514
   28LEU   HD21  479  17.603  15.831   9.288 -0.1393 -1.5153 -2.0812
   28LEU   HD22  480  17.732  15.734   9.323 -0.2792  1.8595 -0.0296
   28LEU   HD23  481  17.570  15.660   9.335 -0.6774  0.0963  0.6224
   28LEU      C  482  17.253  15.877   9.596 -0.2946 -0.1967 -0.0429
   28LEU      O  483  17.155  15.840   9.532 -0.4629 -0.0700  0.1393
   29ASP      N  484  17.249  15.920   9.723 -0.2364  0.2547 -0.1936
   29ASP      H  485  17.339  15.941   9.763  0.9443 -2.5533 -1.1483
   29ASP     CA  486  17.128  15.929   9.801 -0.0629  0.0886  0.0989
   29ASP     HA  487  17.086  15.829   9.812  0.7665 -0.4626 -1.4741
   29ASP     CB  488  17.163  15.977   9.942 -0.1106  0.4932 -0.0279
   29ASP    HB1  489  17.067  16.005   9.987 -0.9751 -1.3904 -0.6106
   29ASP    HB2  490  17.223  16.067   9.932  0.6227 -0.0847 -1.0251
   29ASP     CG  491  17.224  15.872  10.033 -0.6764 -0.0100 -0.2272
   29ASP    OD1  492  17.223  15.750  10.007 -0.3586 -0.1163  0.2615
   29ASP    OD2  493  17.271  15.920  10.138 -0.2158 -0.6408 -0.1425
   29ASP      C  494  17.019  16.019   9.744  0.0336  0.0917 -0.0783
   29ASP      O  495  16.903  15.983   9.763  0.0980  0.0891  0.3230
   30ALA      N  496  17.054  16.124   9.671 -0.0633  0.4387  0.3651
   30ALA      H  497  17.154  16.137   9.662 -0.1430  0.5691 -0.4577
   30ALA     CA  498  16.960  16.221   9.619  0.1777  0.1431 -0.6464
   30ALA     HA  499  16.886  16.233   9.698  2.1959  1.3850  1.1525
   30ALA     CB  500  17.018  16.362   9.608  0.1773  0.1694 -0.3345
   30ALA    HB1  501  16.939  16.428   9.573 -0.7936 -0.8987 -0.2241
   30ALA    HB2  502  17.036  16.391   9.711  0.9152  1.3027 -0.7619
   30ALA    HB3  503  17.106  16.370   9.544 -0.1129 -1.1656 -0.9362
   30ALA      C  504  16.896  16.169   9.490  0.3019 -0.1804 -0.5781
   30ALA      O  505  16.782  16.198   9.456  0.0679 -0.5108 -0.0846
   31LEU      N  506  16.970  16.087   9.416  1.1994 -0.1782  0.2961
   31LEU      H  507  17.066  16.071   9.446  1.4894 -0.8511 -0.9448
   31LEU     CA  508  16.927  16.012   9.300 -0.5926  0.9533  0.2020
   31LEU     HA  509  16.898  16.093   9.232  1.3779  2.7987  1.4220
   31LEU     CB  510  17.041  15.933   9.235 -0.7536  0.1888  0.8467
   31LEU    HB1  511  17.075  15.855   9.304 -1.5187  0.7177  1.8553
   31LEU    HB2  512  17.119  16.004   9.210 -0.3664 -0.2312  0.8564
   31LEU     CG  513  16.999  15.866   9.105  0.3170  0.1843  0.4937
   31LEU     HG  514  16.926  15.789   9.133  0.5827  0.1354  1.0709
   31LEU    CD1  515  16.940  15.960   9.000 -0.2262  0.4908  1.0667
   31LEU   HD11  516  17.010  16.042   8.989  1.8235 -0.9845  2.3352
   31LEU   HD12  517  16.924  15.901   8.910  1.6558 -0.7086  1.4639
   31LEU   HD13  518  16.845  16.000   9.034 -0.7018 -0.1902  0.5680
   31LEU    CD2  519  17.118  15.798   9.038 -0.2018 -0.1157 -0.1393
   31LEU   HD21  520  17.184  15.750   9.111  1.1039 -2.9625 -2.9790
   31LEU   HD22  521  17.087  15.723   8.966 -0.4100 -0.6731  0.5203
   31LEU   HD23  522  17.173  15.876   8.985 -1.0978  2.2147  2.1007
   31LEU      C  523  16.821  15.913   9.346 -0.0605  0.4636  0.3889
   31LEU      O  524  16.716  15.901   9.284  0.2412  0.3321 -0.0984
   32GLU      N  525  16.846  15.848   9.460  0.4692  0.5093  0.3053
   32GLU      H  526  16.937  15.861   9.500  0.4688  1.0796  0.1314
   32GLU     CA  527  16.745  15.758   9.513  0.1322  0.4723 -0.3758
   32GLU     HA  528  16.704  15.699   9.431 -1.9978  1.8804 -0.4053
   32GLU     CB  529  16.804  15.662   9.616 -0.1609  0.1779 -0.4812
   32GLU    HB1  530  16.727  15.625   9.683  0.1568  1.1996  0.4714
   32GLU    HB2  531  16.878  15.719   9.673 -0.7021  1.7696 -1.3341
   32GLU     CG  532  16.880  15.550   9.545 -0.6145 -0.2730 -0.2569
   32GLU    HG1  533  16.970  15.596   9.506 -0.7207  0.2349  0.0895
   32GLU    HG2  534  16.822  15.508   9.463  0.3131 -2.8044  0.2856
   32GLU     CD  535  16.909  15.439   9.646 -0.3858  0.5336  0.5705
   32GLU    OE1  536  16.994  15.465   9.734 -0.1576  1.1051  0.1958
   32GLU    OE2  537  16.854  15.327   9.636  0.4429  0.1437  0.2928
   32GLU      C  538  16.623  15.827   9.571 -0.0186 -0.3305  0.2770
   32GLU      O  539  16.511  15.776   9.565 -0.3457  0.4418 -0.3448
   33GLU      N  540  16.641  15.955   9.604 -0.1878 -0.3097  0.2846
   33GLU      H  541  16.729  16.005   9.600  0.1629 -0.9321  0.2320
   33GLU     CA  542  16.529  16.035   9.650 -0.0270 -0.2013  0.4807
   33GLU     HA  543  16.464  15.987   9.724 -0.7367 -0.2496 -0.1689
   33GLU     CB  544  16.573  16.165   9.717  0.6982  0.0168 -0.4107
   33GLU    HB1  545  16.506  16.248   9.697  0.9612  0.5585  0.8740
   33GLU    HB2  546  16.666  16.193   9.667  1.1781  1.5753  1.2856
   33GLU     CG  547  16.603  16.155   9.866  0.6718  0.1387 -0.3984
   33GLU    HG1  548  16.709  16.149   9.887  0.3571 -1.5916  1.0083
   33GLU    HG2  549  16.564  16.063   9.910 -1.0027  0.9967  0.0056
   33GLU     CD  550  16.547  16.274   9.942 -0.0585 -0.3934 -0.0861
   33GLU    OE1  551  16.458  16.256  10.028 -0.3492  0.3690 -0.2148
   33GLU    OE2  552  16.586  16.392   9.924 -1.0077  0.0210  0.5088
   33GLU      C  553  16.445  16.064   9.527  0.1255 -0.8630  0.2150
   33GLU      O  554  16.326  16.091   9.543  0.1797 -0.1862 -0.4375
   34TYR      N  555  16.503  16.085   9.408  0.2088 -0.0073  0.4021
   34TYR      H  556  16.594  16.044   9.394  1.0462  1.0851  2.2440
   34TYR     CA  557  16.420  16.105   9.291 -0.1420  0.3661  0.7094
   34TYR     HA  558  16.344  16.180   9.311  1.0640  1.8225  0.0581
   34TYR     CB  559  16.507  16.169   9.183 -0.3351 -0.8634 -0.2033
   34TYR    HB1  560  16.580  16.094   9.155  0.1394 -0.9979  1.2911
   34TYR    HB2  561  16.553  16.259   9.223 -1.5020 -0.2522 -0.1701
   34TYR     CG  562  16.433  16.203   9.056 -0.3365 -0.2799 -0.0505
   34TYR    CD1  563  16.442  16.127   8.939  0.2156  0.0045 -0.1968
   34TYR    HD1  564  16.499  16.036   8.949 -0.5180 -0.2934  1.6065
   34TYR    CE1  565  16.373  16.161   8.821 -0.1450 -0.1589 -0.0383
   34TYR    HE1  566  16.382  16.098   8.734 -0.5424  2.6221 -2.1901
   34TYR     CZ  567  16.296  16.278   8.817  0.8387  0.4904 -0.4171
   34TYR     OH  568  16.225  16.304   8.704 -0.0978  0.2352  0.0936
   34TYR     HH  569  16.244  16.235   8.640 -1.4497 -2.4190  2.3692
   34TYR    CE2  570  16.283  16.356   8.934  0.3434  0.6822 -0.5959
   34TYR    HE2  571  16.219  16.443   8.940 -0.2048  0.2952 -0.8084
   34TYR    CD2  572  16.355  16.320   9.048  0.2176  0.0536 -0.7147
   34TYR    HD2  573  16.339  16.372   9.141  0.7599 -1.5278  0.3222
   34TYR      C  574  16.343  15.982   9.244  0.2443  0.1369  0.6677
   34TYR      O  575  16.226  15.992   9.209  0.3080  0.0706  0.4389
   35HIS      N  576  16.408  15.866   9.252 -0.2949 -0.2164  0.0535
   35HIS      H  577  16.504  15.869   9.286  0.7125 -0.6616 -2.5485
   35HIS     CA  578  16.347  15.741   9.214 -0.4203 -0.2131  0.2410
   35HIS     HA  579  16.280  15.763   9.130 -0.5665 -3.4659 -0.6208
   35HIS     CB  580  16.450  15.637   9.172 -0.4075 -0.0540 -0.1318
   35HIS    HB1  581  16.406  15.538   9.160 -1.6534  0.2307  1.6226
   35HIS    HB2  582  16.520  15.622   9.255 -2.1879 -0.8311  1.3126
   35HIS     CG  583  16.526  15.682   9.050  0.2838  0.4177  0.4597
   35HIS    ND1  584  16.465  15.702   8.927  0.2369 -0.7167  0.2804
   35HIS    CE1  585  16.561  15.728   8.837 -0.1147 -0.4098 -0.0142
   35HIS    HE1  586  16.554  15.755   8.733 -0.9407  0.8632  0.3564
   35HIS    NE2  587  16.682  15.715   8.895  0.0882  0.5464 -0.2112
   35HIS    HE2  588  16.769  15.723   8.845 -0.4539 -0.2930 -1.3550
   35HIS    CD2  589  16.661  15.691   9.029  0.1954  0.1073 -0.2728
   35HIS    HD2  590  16.734  15.672   9.106  0.6907  1.5339 -0.3572
   35HIS      C  591  16.253  15.691   9.323 -0.1370 -0.1841  0.4981
   35HIS      O  592  16.175  15.600   9.295 -0.1363  0.0350 -0.2298
   36ASN      N  593  16.244  15.757   9.438 -0.1067  0.5526  0.0803
   36ASN      H  594  16.326  15.809   9.466  0.0432  1.5727 -2.0353
   36ASN     CA  595  16.134  15.742   9.531 -0.0562 -0.0530  0.0423
   36ASN     HA  596  16.116  15.635   9.545 -0.0457 -0.0947 -0.2655
   36ASN     CB  597  16.174  15.788   9.671 -0.3307 -0.4759  0.2624
   36ASN    HB1  598  16.166  15.896   9.675  0.3639 -0.4414  1.1618
   36ASN    HB2  599  16.282  15.775   9.677 -0.2727 -1.3808 -1.8529
   36ASN     CG  600  16.090  15.730   9.784 -0.6988 -0.1487  0.1527
   36ASN    OD1  601  15.992  15.788   9.831 -0.3307  0.0988  0.6249
   36ASN    ND2  602  16.140  15.618   9.836  0.0543  0.2380  0.2667
   36ASN   HD21  603  16.226  15.576   9.803 -0.7927 -0.4322 -1.1382
   36ASN   HD22  604  16.090  15.593   9.920 -2.1379  2.3291 -0.3050
   36ASN      C  605  15.998  15.796   9.489 -0.2200 -0.5071 -0.0180
   36ASN      O  606  15.895  15.760   9.545 -0.0536 -0.7379  0.1378
   37MET      N  607  15.998  15.887   9.391  0.1178  0.2419  0.6641
   37MET      H  608  16.081  15.900   9.335 -0.5186  0.1211 -0.3369
   37MET     CA  609  15.884  15.960   9.340  0.4646 -0.2143 -0.8044
   37MET     HA  610  15.821  15.975   9.427  1.0854  1.9887 -0.6740
   37MET     CB  611  15.929  16.103   9.310  0.1646  0.1069  0.2483
   37MET    HB1  612  15.847  16.160   9.267  0.4703 -0.0775 -0.6075
   37MET    HB2  613  16.003  16.099   9.229 -0.6804  0.6063 -0.5643
   37MET     CG  614  15.982  16.173   9.435 -0.1256  0.0815  0.3866
   37MET    HG1  615  16.085  16.142   9.455 -0.1688 -3.2593 -3.2070
   37MET    HG2  616  15.913  16.160   9.518 -1.9541 -0.7046 -1.1971
   37MET     SD  617  15.998  16.350   9.402 -0.2351 -0.0059 -0.1488
   37MET     CE  618  16.068  16.400   9.561 -0.0882  0.3301 -0.3162
   37MET    HE1  619  16.099  16.504   9.554 -1.1828  0.5975 -1.6997
   37MET    HE2  620  15.994  16.391   9.641 -0.6381  0.4734 -0.8041
   37MET    HE3  621  16.159  16.346   9.588 -0.1116  0.9337  1.0867
   37MET      C  622  15.802  15.891   9.231 -0.0396 -0.6639 -0.1446
   37MET      O  623  15.858  15.854   9.129  0.4374 -0.4596  0.0404
   38SER      N  624  15.671  15.885   9.255 -0.0371  0.3476  0.2040
   38SER      H  625  15.638  15.922   9.343  1.1697  0.2586  0.7141
   38SER     CA  626  15.575  15.833   9.159  0.1704  0.0880  0.1363
   38SER     HA  627  15.620  15.800   9.065 -2.0800 -1.2641 -0.5407
   38SER     CB  628  15.522  15.695   9.198  0.7639 -0.2103 -0.0908
   38SER    HB1  629  15.609  15.632   9.216  0.3317 -0.7118  0.2759
   38SER    HB2  630  15.455  15.641   9.131  0.2105  0.0236  0.2622
   38SER     OG  631  15.450  15.700   9.320  0.2797 -0.2141 -0.3748
   38SER     HG  632  15.518  15.693   9.387  1.3606 -0.7979 -1.5020
   38SER      C  633  15.465  15.932   9.125 -0.2345 -0.4941 -0.2663
   38SER      O  634  15.482  15.993   9.019  0.3101 -0.3610 -0.1053
   39GLU      N  635  15.366  15.952   9.211 -0.2125 -0.3904 -0.2666
   39GLU      H  636  15.354  15.892   9.291  2.4807  0.6137  1.0017
   39GLU     CA  637  15.258  16.045   9.186 -0.0109 -0.1987 -0.4334
   39GLU     HA  638  15.228  16.035   9.081 -1.5454  1.3612 -0.2055
   39GLU     CB  639  15.134  16.013   9.269  0.5694  0.3005  0.6421
   39GLU    HB1  640  15.055  16.076   9.228  1.0546  0.5597  0.0951
   39GLU    HB2  641  15.149  16.030   9.376 -0.4916  1.7672  0.5918
   39GLU     CG  642  15.087  15.869   9.257  0.0739  0.4984  0.1583
   39GLU    HG1  643  15.165  15.799   9.289 -0.6160 -1.8903 -2.8692
   39GLU    HG2  644  15.075  15.848   9.151 -0.6444  0.1668  0.3024
   39GLU     CD  645  14.965  15.841   9.344  0.3074 -0.7400  0.1118
   39GLU    OE1  646  14.855  15.821   9.289  0.2758  0.0380 -0.1126
   39GLU    OE2  647  14.980  15.847   9.468 -0.0990  0.2853  0.1239
   39GLU      C  648  15.297  16.192   9.196 -0.0088 -0.1975 -0.4613
   39GLU      O  649  15.215  16.283   9.180  0.0134 -0.1242 -0.1654
   40ASN      N  650  15.424  16.220   9.224 -0.2304 -0.1035  0.4666
   40ASN      H  651  15.477  16.142   9.260 -1.0630 -0.8813  0.0333
   40ASN     CA  652  15.483  16.351   9.244 -0.1418 -0.0442 -0.1782
   40ASN     HA  653  15.424  16.394   9.325 -1.8288 -0.3484 -1.2128
   40ASN     CB  654  15.630  16.340   9.285 -0.1229  0.5675 -0.0722
   40ASN    HB1  655  15.663  16.442   9.303 -0.8040  0.8326 -0.2994
   40ASN    HB2  656  15.690  16.295   9.206  1.5365 -1.0473  1.9899
   40ASN     CG  657  15.636  16.257   9.413  0.1842  0.1949 -0.3288
   40ASN    OD1  658  15.609  16.137   9.404 -0.0750  0.2123  0.2159
   40ASN    ND2  659  15.648  16.313   9.533 -0.7522 -0.4500  0.0791
   40ASN   HD21  660  15.681  16.408   9.534  0.8448 -0.9667  0.8705
   40ASN   HD22  661  15.649  16.257   9.617 -0.9799  1.7230  1.6096
   40ASN      C  662  15.455  16.448   9.130  0.4719 -0.0569 -0.3455
   40ASN      O  663  15.471  16.414   9.013 -0.0249 -0.2655 -0.3553
   41THR      N  664  15.430  16.577   9.154 -0.2677 -0.0711 -0.9983
   41THR      H  665  15.418  16.605   9.250  0.8282 -1.9290 -0.2562
   41THR     CA  666  15.424  16.673   9.046  0.1302  0.1461 -0.8274
   41THR     HA  667  15.351  16.630   8.978  0.4300  0.6839 -1.4993
   41THR     CB  668  15.366  16.800   9.107  0.1028 -0.2540 -0.0103
   41THR     HB  669  15.373  16.886   9.040 -1.8591 -0.6851 -0.8380
   41THR    CG2  670  15.219  16.776   9.142  0.1687 -0.4435  0.1388
   41THR   HG21  671  15.203  16.698   9.216 -0.4660  1.3170  1.9408
   41THR   HG22  672  15.189  16.871   9.187 -2.8832 -1.4619  0.4635
   41THR   HG23  673  15.153  16.744   9.062 -1.6992 -2.6141  2.4039
   41THR    OG1  674  15.442  16.832   9.221  0.4845 -0.1516 -0.2888
   41THR    HG1  675  15.418  16.918   9.256  1.1619 -0.1731  0.2463
   41THR      C  676  15.553  16.691   8.968  0.6200 -0.2349 -0.1226
   41THR      O  677  15.665  16.691   9.018  0.6737  0.3002 -0.2355
   42VAL      N  678  15.535  16.729   8.841 -0.1121 -0.0925  0.0236
   42VAL      H  679  15.449  16.701   8.796  0.7185  0.1220 -1.7972
   42VAL     CA  680  15.643  16.760   8.750 -0.7398  0.4117 -0.5671
   42VAL     HA  681  15.705  16.670   8.744 -0.2770  0.6962 -0.1271
   42VAL     CB  682  15.582  16.772   8.610 -0.8692 -0.2732 -0.5750
   42VAL     HB  683  15.508  16.694   8.592 -1.2355 -0.1222  0.2191
   42VAL    CG1  684  15.515  16.907   8.584  0.4373  0.3996 -0.5520
   42VAL   HG11  685  15.471  16.897   8.485  0.8185  2.0630 -0.9100
   42VAL   HG12  686  15.451  16.930   8.669  0.4371  0.4760 -0.5736
   42VAL   HG13  687  15.583  16.992   8.575  0.8219  0.3124  1.1293
   42VAL    CG2  688  15.690  16.741   8.507 -0.1041 -0.6873  0.3296
   42VAL   HG21  689  15.753  16.657   8.535  2.5086  0.7276 -0.9141
   42VAL   HG22  690  15.635  16.719   8.416  0.1663 -2.3161  0.5434
   42VAL   HG23  691  15.745  16.835   8.496  0.2460 -0.6916  1.8657
   42VAL      C  692  15.737  16.872   8.792 -0.2799 -0.1015 -0.2125
   42VAL      O  693  15.854  16.859   8.759 -0.3846  0.0971 -0.6790
   43VAL      N  694  15.690  16.972   8.867  0.2589  0.2084 -0.2803
   43VAL      H  695  15.590  16.974   8.881  0.3377 -1.5119  0.9083
   43VAL     CA  696  15.772  17.078   8.922  0.1276  0.0117  0.3138
   43VAL     HA  697  15.856  17.101   8.855 -1.1827 -0.4437 -1.5723
   43VAL     CB  698  15.693  17.208   8.936 -0.5957 -0.4142  0.2571
   43VAL     HB  699  15.623  17.198   9.018  0.6177 -0.6595  1.2988
   43VAL    CG1  700  15.789  17.326   8.955 -0.6189 -0.3514 -0.0348
   43VAL   HG11  701  15.863  17.299   9.030 -0.1671  2.0892  0.4518
   43VAL   HG12  702  15.838  17.345   8.859  1.5331 -1.8094  0.6930
   43VAL   HG13  703  15.733  17.412   8.990 -0.7246 -0.6935  0.6663
   43VAL    CG2  704  15.612  17.233   8.809  0.0204 -0.0558 -0.0716
   43VAL   HG21  705  15.531  17.161   8.817  1.1104 -1.1972  1.2442
   43VAL   HG22  706  15.572  17.332   8.832  1.3033  0.4539  0.0601
   43VAL   HG23  707  15.660  17.246   8.712  0.9557 -0.9877  0.2516
   43VAL      C  708  15.842  17.033   9.049 -0.0016  0.4983  0.5570
   43VAL      O  709  15.957  17.072   9.069  0.0083  0.7900 -0.0505
   44GLU      N  710  15.787  16.944   9.133  0.2337  0.2736  0.4757
   44GLU      H  711  15.700  16.897   9.110  0.5700 -0.1054 -0.0542
   44GLU     CA  712  15.864  16.890   9.243  0.6832  0.2119  0.1332
   44GLU     HA  713  15.925  16.971   9.282  1.9358 -0.5975 -0.0960
   44GLU     CB  714  15.771  16.832   9.349  0.1218  0.0922 -0.4143
   44GLU    HB1  715  15.719  16.745   9.310  2.0137 -1.1171 -0.3594
   44GLU    HB2  716  15.700  16.906   9.387 -1.4154 -2.2036  1.4897
   44GLU     CG  717  15.849  16.791   9.474  0.0851 -0.4623 -0.5717
   44GLU    HG1  718  15.894  16.886   9.503 -1.1606  0.9303 -2.8514
   44GLU    HG2  719  15.926  16.724   9.436  0.7128  0.8352 -1.6459
   44GLU     CD  720  15.757  16.726   9.577  0.4416  0.0416  0.0686
   44GLU    OE1  721  15.712  16.611   9.559  0.4204  0.0714 -0.0687
   44GLU    OE2  722  15.719  16.796   9.674  0.1157  0.7851 -0.5860
   44GLU      C  723  15.964  16.785   9.195  0.1634  0.0130 -0.5381
   44GLU      O  724  16.077  16.796   9.242 -0.1666 -0.2842  0.3236
   45LYS      N  725  15.931  16.707   9.092  0.1932 -0.2952 -0.3111
   45LYS      H  726  15.840  16.722   9.051  0.5175 -1.0199 -1.3447
   45LYS     CA  727  16.025  16.627   9.016  0.0388 -0.2373 -0.5624
   45LYS     HA  728  16.071  16.558   9.086  1.2748 -1.1789 -2.2058
   45LYS     CB  729  15.951  16.549   8.908  0.8549 -0.9787 -0.5943
   45LYS    HB1  730  16.025  16.521   8.832  2.1612  0.0665  0.2651
   45LYS    HB2  731  15.868  16.614   8.880  0.4853 -1.0191  0.3756
   45LYS     CG  732  15.882  16.423   8.960  0.0119 -0.2627  0.0560
   45LYS    HG1  733  15.822  16.458   9.044  1.6708  1.0195  0.7711
   45LYS    HG2  734  15.952  16.341   8.980  0.7033  0.7725  2.1751
   45LYS     CD  735  15.783  16.373   8.855 -0.2478  0.6133 -0.1264
   45LYS    HD1  736  15.839  16.354   8.763  0.4919 -0.0371  0.4334
   45LYS    HD2  737  15.708  16.447   8.830  1.3194  2.3711  0.1410
   45LYS     CE  738  15.722  16.241   8.902  0.2481  0.3611 -0.1801
   45LYS    HE1  739  15.716  16.245   9.011  0.9287 -2.1009 -0.0015
   45LYS    HE2  740  15.797  16.165   8.883  0.1838  0.0093  0.9016
   45LYS     NZ  741  15.596  16.207   8.836  0.0068  0.6182  0.1451
   45LYS    HZ1  742  15.608  16.192   8.737 -0.5499 -0.8577  0.2671
   45LYS    HZ2  743  15.563  16.119   8.872  2.3895 -0.1040  0.7315
   45LYS    HZ3  744  15.532  16.285   8.841  1.2066  1.6514 -0.3966
   45LYS      C  745  16.140  16.713   8.964  0.3754 -0.3913 -0.0712
   45LYS      O  746  16.258  16.684   8.981  0.3319 -0.5362 -0.0106
   46TYR      N  747  16.105  16.822   8.895  0.8039 -0.1282  0.1263
   46TYR      H  748  16.007  16.828   8.873  0.7333 -2.2937 -0.4014
   46TYR     CA  749  16.208  16.915   8.854  0.3841  0.4332  0.3274
   46TYR     HA  750  16.278  16.853   8.797 -0.1604 -2.3847  2.5072
   46TYR     CB  751  16.142  17.025   8.770  0.1261 -0.0471 -0.1092
   46TYR    HB1  752  16.064  17.071   8.830  0.3062 -0.3052  0.3311
   46TYR    HB2  753  16.095  16.984   8.681 -1.3463  1.3671 -0.0073
   46TYR     CG  754  16.247  17.127   8.735  0.3545 -0.1269  0.3207
   46TYR    CD1  755  16.265  17.241   8.815 -0.5859  0.4290 -0.2491
   46TYR    HD1  756  16.200  17.253   8.900 -0.1322 -1.0794  0.3261
   46TYR    CE1  757  16.366  17.335   8.790  0.0002 -0.0449  0.3172
   46TYR    HE1  758  16.384  17.419   8.855 -1.0157 -1.5190  2.6347
   46TYR     CZ  759  16.446  17.317   8.675  0.1553  0.3735  0.3571
   46TYR     OH  760  16.523  17.422   8.636  0.6379 -0.2023 -0.2675
   46TYR     HH  761  16.552  17.419   8.544  1.2262  1.4269 -0.1759
   46TYR    CE2  762  16.432  17.200   8.597  0.0602  0.6520 -0.0438
   46TYR    HE2  763  16.485  17.186   8.505 -1.1050 -1.2998 -0.4876
   46TYR    CD2  764  16.334  17.104   8.628  0.5573  0.2792  0.3965
   46TYR    HD2  765  16.315  17.016   8.569  2.0254 -0.3277  0.7979
   46TYR      C  766  16.298  16.965   8.965  0.4505  0.2328  0.3641
   46TYR      O  767  16.421  16.958   8.964  0.4494  0.2335  0.1692
   47LEU      N  768  16.240  17.029   9.066 -0.3917 -0.3690  0.2715
   47LEU      H  769  16.140  17.043   9.053 -0.6101  0.7256  2.5825
   47LEU     CA  770  16.308  17.088   9.180  0.0697 -0.1931 -0.0931
   47LEU     HA  771  16.376  17.167   9.147 -1.8204  0.6405 -2.2509
   47LEU     CB  772  16.213  17.155   9.278  0.1051  0.3279 -0.4127
   47LEU    HB1  773  16.267  17.189   9.366 -1.8634  3.2671 -0.1619
   47LEU    HB2  774  16.135  17.083   9.304 -0.1099 -0.2585 -2.5205
   47LEU     CG  775  16.154  17.287   9.229 -0.1342  0.4815  0.2741
   47LEU     HG  776  16.089  17.279   9.142  1.3773  1.7369 -1.0529
   47LEU    CD1  777  16.069  17.348   9.340  0.4303 -0.1210  1.0509
   47LEU   HD11  778  16.125  17.377   9.428  0.9980  1.6749  0.1476
   47LEU   HD12  779  16.015  17.431   9.295  0.7908 -0.5912 -0.2950
   47LEU   HD13  780  15.989  17.278   9.366 -0.1051 -0.5931 -1.5429
   47LEU    CD2  781  16.255  17.396   9.192 -0.2135  0.4725  0.0349
   47LEU   HD21  782  16.201  17.488   9.169 -1.7253  0.0781  1.7884
   47LEU   HD22  783  16.329  17.399   9.272  0.2699 -0.0122 -0.3830
   47LEU   HD23  784  16.314  17.368   9.105  0.7252 -0.7545  1.0269
   47LEU      C  785  16.406  16.992   9.246  0.4519 -0.1635 -0.6010
   47LEU      O  786  16.511  17.035   9.293  0.1986 -0.6048  0.4151
   48LYS      N  787  16.370  16.863   9.245  0.0599 -0.0556 -0.8627
   48LYS      H  788  16.276  16.847   9.212  0.4661  0.2033 -2.2328
   48LYS     CA  789  16.448  16.751   9.294 -0.5464 -0.2237 -0.2778
   48LYS     HA  790  16.486  16.779   9.393 -0.1369 -2.3018  0.1980
   48LYS     CB  791  16.354  16.632   9.308 -0.2036 -0.3886  0.7123
   48LYS    HB1  792  16.318  16.609   9.208 -0.5276 -1.4203  1.0492
   48LYS    HB2  793  16.267  16.666   9.364 -1.0095  0.6567 -1.0936
   48LYS     CG  794  16.409  16.507   9.376  0.2672 -0.3583  0.3916
   48LYS    HG1  795  16.469  16.465   9.295  1.2502 -0.3594  1.1089
   48LYS    HG2  796  16.322  16.443   9.395 -0.4201  0.2042 -0.7848
   48LYS     CD  797  16.491  16.523   9.504  0.2407  0.3231  0.3251
   48LYS    HD1  798  16.576  16.578   9.464  0.1901 -0.9941 -1.7724
   48LYS    HD2  799  16.512  16.423   9.541 -1.4022 -0.5596 -0.9785
   48LYS     CE  800  16.409  16.600   9.607 -0.2514  0.1209  0.0891
   48LYS    HE1  801  16.309  16.558   9.620 -1.6190  2.6260 -1.5337
   48LYS    HE2  802  16.382  16.696   9.563  0.4821 -0.6617 -2.2425
   48LYS     NZ  803  16.481  16.620   9.734  0.6432  0.2389 -0.4234
   48LYS    HZ1  804  16.520  16.537   9.777  4.6404  1.9629 -0.3309
   48LYS    HZ2  805  16.553  16.687   9.716 -0.4639  1.2885 -1.1046
   48LYS    HZ3  806  16.421  16.655   9.808  2.5272 -0.8132  1.7418
   48LYS      C  807  16.567  16.720   9.205 -0.0170  0.2795  0.2396
   48LYS      O  808  16.679  16.714   9.256 -0.1838  0.1533  0.5890
   49LEU      N  809  16.553  16.712   9.072  0.2068  0.1111  0.2258
   49LEU      H  810  16.461  16.717   9.032  0.8243  0.3726 -1.2281
   49LEU     CA  811  16.663  16.707   8.977  0.0543 -0.3353  0.0709
   49LEU     HA  812  16.717  16.615   8.996  0.5269  0.2398  1.7864
   49LEU     CB  813  16.612  16.720   8.834  0.1717 -0.6563 -0.0003
   49LEU    HB1  814  16.696  16.719   8.766  0.3763 -0.0427  0.2425
   49LEU    HB2  815  16.562  16.816   8.818 -0.4989 -0.5431  2.3875
   49LEU     CG  816  16.525  16.606   8.781 -0.1556 -0.3512 -0.1196
   49LEU     HG  817  16.438  16.586   8.843 -0.3040 -0.5871 -0.3996
   49LEU    CD1  818  16.468  16.655   8.648  0.5396  0.2507 -0.2076
   49LEU   HD11  819  16.413  16.747   8.668 -1.0042 -0.8053  0.6267
   49LEU   HD12  820  16.549  16.672   8.578  0.2652  0.5025 -0.4685
   49LEU   HD13  821  16.390  16.583   8.621 -0.2922  0.8372  0.5836
   49LEU    CD2  822  16.600  16.477   8.751  0.8569  0.3221 -0.5289
   49LEU   HD21  823  16.665  16.491   8.665  0.0019 -0.8487 -1.3909
   49LEU   HD22  824  16.662  16.448   8.836 -0.5040  0.9618  0.7257
   49LEU   HD23  825  16.535  16.393   8.727 -0.4677  0.9424  0.7332
   49LEU      C  826  16.762  16.817   9.015 -0.0447 -0.1321 -0.2613
   49LEU      O  827  16.882  16.791   9.015  0.0204  0.1303  0.5681
   50LYS      N  828  16.712  16.938   9.037  0.3264 -0.0449  0.1157
   50LYS      H  829  16.612  16.948   9.047  0.3530 -1.2775  2.3303
   50LYS     CA  830  16.787  17.062   9.047 -0.0499  0.1443  0.6281
   50LYS     HA  831  16.850  17.082   8.961 -1.3702  0.8923 -0.1958
   50LYS     CB  832  16.682  17.173   9.049 -0.3529 -0.1282  0.1476
   50LYS    HB1  833  16.622  17.169   9.140  0.6020  1.0855  0.8717
   50LYS    HB2  834  16.623  17.156   8.959  0.2900  1.3333 -0.5857
   50LYS     CG  835  16.745  17.312   9.050 -0.5509 -0.0349 -0.2682
   50LYS    HG1  836  16.821  17.326   8.974 -0.6045  1.1207 -0.1405
   50LYS    HG2  837  16.789  17.334   9.147 -0.3385 -0.3150 -0.3022
   50LYS     CD  838  16.650  17.429   9.019 -0.5820  0.1359  0.4649
   50LYS    HD1  839  16.571  17.426   9.094 -0.8358 -1.6110  0.1879
   50LYS    HD2  840  16.607  17.416   8.920 -2.1491 -0.5662  1.2069
   50LYS     CE  841  16.706  17.571   9.023  0.2957 -0.2043  0.6299
   50LYS    HE1  842  16.778  17.571   8.942  0.5172 -0.4455  0.8238
   50LYS    HE2  843  16.768  17.601   9.107 -0.4353  0.9061  0.8020
   50LYS     NZ  844  16.602  17.673   8.998  0.0755 -0.5890 -0.0477
   50LYS    HZ1  845  16.530  17.671   9.069 -0.4623 -0.0430 -0.5734
   50LYS    HZ2  846  16.641  17.766   8.998  0.2304 -0.6250  1.1414
   50LYS    HZ3  847  16.564  17.647   8.909  0.0774 -0.6481 -0.0317
   50LYS      C  848  16.879  17.055   9.168 -0.0292 -0.3575  0.5809
   50LYS      O  849  16.989  17.107   9.152 -0.4906  0.5457  0.3154
   51ASP      N  850  16.852  16.983   9.277 -0.4540 -0.6944  0.2570
   51ASP      H  851  16.762  16.936   9.278 -0.3901 -0.9993 -2.1779
   51ASP     CA  852  16.944  16.961   9.386 -0.3788 -0.3277  0.2683
   51ASP     HA  853  16.999  17.051   9.416 -1.7782  0.8381 -0.5308
   51ASP     CB  854  16.874  16.925   9.517 -0.4521  0.1879  0.3737
   51ASP    HB1  855  16.952  16.905   9.590  0.2501  1.0515 -0.1185
   51ASP    HB2  856  16.813  16.836   9.504 -1.1091  0.8722 -1.5745
   51ASP     CG  857  16.793  17.041   9.574 -0.5850  0.4557 -0.3421
   51ASP    OD1  858  16.713  17.014   9.666 -0.6587  0.3274 -0.4438
   51ASP    OD2  859  16.799  17.159   9.533  0.0676  0.5653  0.0435
   51ASP      C  860  17.048  16.857   9.345 -0.1376 -0.3467  0.9041
   51ASP      O  861  17.162  16.865   9.390  0.2595 -0.1759 -0.0979
   52ILE      N  862  17.009  16.749   9.277  0.0249  0.4063 -0.4101
   52ILE      H  863  16.912  16.734   9.254  0.2716  0.4293 -1.5435
   52ILE     CA  864  17.105  16.652   9.227 -0.2519 -0.0410 -0.0710
   52ILE     HA  865  17.161  16.622   9.316 -0.2269 -0.9792 -0.3966
   52ILE     CB  866  17.037  16.528   9.170 -0.2193  0.2067 -0.6520
   52ILE     HB  867  16.991  16.562   9.077  0.6546  2.3419 -0.3720
   52ILE    CG2  868  17.138  16.420   9.132 -0.8642 -0.4805 -0.4510
   52ILE   HG21  869  17.195  16.405   9.224 -1.2154  0.5777 -0.0435
   52ILE   HG22  870  17.093  16.331   9.089  0.6316 -1.5213  0.0382
   52ILE   HG23  871  17.200  16.465   9.054  1.2366 -1.9082  0.2914
   52ILE    CG1  872  16.933  16.471   9.266 -0.2569 -0.1235 -0.8907
   52ILE   HG11  873  16.882  16.552   9.318  0.1846 -0.1520 -0.4127
   52ILE   HG12  874  16.976  16.399   9.336 -2.1361 -2.2031 -1.7370
   52ILE     CD  875  16.840  16.380   9.186 -0.6605 -0.7559  0.2753
   52ILE    HD1  876  16.764  16.344   9.255 -0.5377  1.6034  1.7445
   52ILE    HD2  877  16.784  16.436   9.111 -1.4734 -0.4586  1.0886
   52ILE    HD3  878  16.893  16.304   9.128  3.9125  2.8218 -0.8340
   52ILE      C  879  17.210  16.709   9.133 -0.0832  0.4163  0.3838
   52ILE      O  880  17.325  16.665   9.130 -0.3878 -0.3734  0.0203
   53ASN      N  881  17.168  16.809   9.056  0.0675  0.2718  0.1069
   53ASN      H  882  17.072  16.842   9.061 -0.3377 -0.9920  1.8980
   53ASN     CA  883  17.262  16.881   8.973 -0.2953  0.3954 -0.2052
   53ASN     HA  884  17.314  16.808   8.911 -0.1353 -0.3122  0.7308
   53ASN     CB  885  17.175  16.963   8.878 -0.6539 -0.5929 -0.7398
   53ASN    HB1  886  17.113  17.032   8.935 -2.5362 -1.4471 -1.6537
   53ASN    HB2  887  17.114  16.897   8.817  1.0161 -1.7333 -1.2368
   53ASN     CG  888  17.244  17.050   8.775 -0.7035  0.1249 -0.1726
   53ASN    OD1  889  17.287  17.001   8.671  0.2161 -0.3315  0.4150
   53ASN    ND2  890  17.265  17.181   8.796  0.3390 -0.0236 -0.2241
   53ASN   HD21  891  17.240  17.224   8.884 -2.9049  1.6000 -1.7685
   53ASN   HD22  892  17.312  17.241   8.730 -2.5933  0.4426 -2.0641
   53ASN      C  893  17.358  16.969   9.052 -0.1498 -0.0379  0.1054
   53ASN      O  894  17.479  16.969   9.030 -0.0965 -0.2790  0.3840
   54SER      N  895  17.312  17.031   9.161 -0.4943  0.3875 -0.2776
   54SER      H  896  17.216  17.016   9.188 -0.5408  2.5835  0.9892
   54SER     CA  897  17.378  17.117   9.257  0.2591 -0.2033 -0.2583
   54SER     HA  898  17.437  17.185   9.196  1.0477 -1.1126 -0.5347
   54SER     CB  899  17.288  17.197   9.350 -0.0043 -0.9531  0.1401
   54SER    HB1  900  17.218  17.141   9.412  0.4226  0.1091  1.6541
   54SER    HB2  901  17.236  17.271   9.290  0.8046 -0.5455 -0.0748
   54SER     OG  902  17.369  17.283   9.428 -0.2383 -0.2467 -0.3801
   54SER     HG  903  17.310  17.354   9.453 -2.7636 -2.4085  0.2773
   54SER      C  904  17.471  17.034   9.344 -0.1164 -0.1003  0.2456
   54SER      O  905  17.572  17.088   9.389 -0.5957  0.9507  0.0833
   55LEU      N  906  17.437  16.907   9.369 -0.1621 -0.3313 -0.9283
   55LEU      H  907  17.341  16.882   9.349 -0.0102 -1.7836  0.0284
   55LEU     CA  908  17.527  16.809   9.426 -0.0417  0.2135 -0.1562
   55LEU     HA  909  17.566  16.862   9.512  1.0199  1.6326 -1.4523
   55LEU     CB  910  17.448  16.687   9.474  0.1811  0.3481  0.5460
   55LEU    HB1  911  17.521  16.612   9.508 -0.4033 -0.4548  0.0662
   55LEU    HB2  912  17.384  16.654   9.393 -1.0076  1.7908  0.8548
   55LEU     CG  913  17.361  16.721   9.594  0.1142 -0.0056  0.5988
   55LEU     HG  914  17.320  16.822   9.585 -1.9478 -0.9399 -1.5605
   55LEU    CD1  915  17.237  16.634   9.614 -0.1545  0.3866  0.6513
   55LEU   HD11  916  17.159  16.670   9.681 -2.0220 -0.2568 -1.0766
   55LEU   HD12  917  17.193  16.605   9.518  1.4108 -0.3177  0.1214
   55LEU   HD13  918  17.273  16.541   9.657  0.0101  0.4780  0.7153
   55LEU    CD2  919  17.436  16.714   9.727  0.7974  0.1607  0.2255
   55LEU   HD21  920  17.458  16.613   9.761 -0.4873  0.4192  1.9546
   55LEU   HD22  921  17.537  16.755   9.723  1.0793 -0.2138  2.3194
   55LEU   HD23  922  17.375  16.769   9.799 -0.6025 -0.6441 -0.3186
   55LEU      C  923  17.640  16.760   9.336 -0.1874 -0.0671 -0.1876
   55LEU      O  924  17.754  16.748   9.379 -0.3551 -0.1979  0.2226
   56THR      N  925  17.608  16.752   9.207 -0.5685  0.4457 -0.1274
   56THR      H  926  17.515  16.779   9.176 -0.4271  1.8096  0.5885
   56THR     CA  927  17.707  16.716   9.108  0.0202 -0.0001  0.6155
   56THR     HA  928  17.765  16.630   9.141  0.6397  0.0791 -0.2319
   56THR     CB  929  17.633  16.676   8.981  0.6063 -0.1971  0.3310
   56THR     HB  930  17.566  16.755   8.947  0.1355 -0.9763 -0.6226
   56THR    CG2  931  17.734  16.638   8.873  0.7302 -0.6720  0.6089
   56THR   HG21  932  17.831  16.614   8.916  0.4076  0.8713  2.3376
   56THR   HG22  933  17.700  16.553   8.815  0.4274 -0.0450 -0.1580
   56THR   HG23  934  17.751  16.721   8.804  0.7238  0.9733  2.4945
   56THR    OG1  935  17.561  16.558   9.007 -0.3800  0.2458 -0.2891
   56THR    HG1  936  17.485  16.580   9.062 -0.5802  0.3563 -0.6110
   56THR      C  937  17.806  16.831   9.087 -0.1937  0.1521  0.4401
   56THR      O  938  17.928  16.817   9.087 -0.1883  0.0804 -0.5064
   57ASP      N  939  17.756  16.953   9.066 -0.0901  0.1658  0.2773
   57ASP      H  940  17.656  16.963   9.053 -0.1413 -1.0036 -0.4209
   57ASP     CA  941  17.837  17.072   9.058  0.0477  0.0468 -0.1241
   57ASP     HA  942  17.905  17.055   8.975  0.1562 -1.6371  0.2810
   57ASP     CB  943  17.745  17.189   9.026  0.2725  0.2318 -0.0987
   57ASP    HB1  944  17.800  17.283   9.026  1.0106 -0.1796  1.2733
   57ASP    HB2  945  17.673  17.210   9.105  0.9889 -0.1503  0.6628
   57ASP     CG  946  17.665  17.179   8.896  0.1450 -0.1181  0.0055
   57ASP    OD1  947  17.698  17.097   8.808  0.4599 -0.2468  0.2401
   57ASP    OD2  948  17.566  17.254   8.887 -0.0478 -0.4021 -0.2366
   57ASP      C  949  17.913  17.097   9.188  0.3035 -0.3074 -0.2011
   57ASP      O  950  18.019  17.158   9.193  0.2966 -0.2743 -0.4549
   58THR      N  951  17.864  17.047   9.302  0.5103  0.8505  0.4112
   58THR      H  952  17.779  16.993   9.296 -0.2070  2.0851 -1.7893
   58THR     CA  953  17.948  17.059   9.420  0.3692  0.0629  0.5964
   58THR     HA  954  17.984  17.162   9.427 -0.1460  0.3743 -0.9330
   58THR     CB  955  17.857  17.035   9.541 -0.1385 -0.3159  0.1440
   58THR     HB  956  17.807  16.938   9.535 -0.8702 -0.0175  1.2787
   58THR    CG2  957  17.936  17.040   9.671  0.1716 -0.9149 -0.0167
   58THR   HG21  958  17.994  16.947   9.674 -0.8713 -1.5732  0.2650
   58THR   HG22  959  17.998  17.129   9.681 -3.7123  2.0427 -0.1914
   58THR   HG23  960  17.863  17.038   9.752 -0.3693  0.5948 -0.4317
   58THR    OG1  961  17.759  17.135   9.551 -0.4111 -0.5835  0.1130
   58THR    HG1  962  17.685  17.112   9.494 -1.0792  1.0528  0.2579
   58THR      C  963  18.068  16.966   9.421  0.0039 -0.4197  0.3341
   58THR      O  964  18.179  17.005   9.456  0.0631 -0.3535  0.0762
   59TYR      N  965  18.050  16.842   9.375  0.0882 -0.1538 -0.4299
   59TYR      H  966  17.955  16.811   9.361 -0.8415  1.1811  2.2913
   59TYR     CA  967  18.161  16.749   9.363  0.0759 -0.1464 -0.6168
   59TYR     HA  968  18.198  16.734   9.465 -2.1374 -1.1226  0.1022
   59TYR     CB  969  18.111  16.610   9.326  0.0904 -0.4487  0.4583
   59TYR    HB1  970  18.064  16.599   9.228 -0.2987 -0.2908  0.6248
   59TYR    HB2  971  18.048  16.582   9.410 -0.5383 -0.4210  0.0021
   59TYR     CG  972  18.227  16.514   9.317  0.7525  0.3608  0.2796
   59TYR    CD1  973  18.309  16.506   9.203  0.3867  0.5614  0.0003
   59TYR    HD1  974  18.290  16.556   9.109  0.2806  1.8523  0.6830
   59TYR    CE1  975  18.433  16.443   9.216  0.0949  0.1605  0.8821
   59TYR    HE1  976  18.497  16.451   9.130 -0.6412 -0.3447  0.2717
   59TYR     CZ  977  18.469  16.375   9.334  0.1989 -0.4488  0.4996
   59TYR     OH  978  18.592  16.316   9.341  0.2130 -0.4816  0.0431
   59TYR     HH  979  18.620  16.274   9.423  1.2437  1.6172  0.8428
   59TYR    CE2  980  18.378  16.368   9.442 -0.7423 -0.8987 -0.3049
   59TYR    HE2  981  18.414  16.318   9.531  2.1869 -0.9020 -1.3775
   59TYR    CD2  982  18.262  16.447   9.434  0.0408  0.3737  0.5043
   59TYR    HD2  983  18.203  16.459   9.523 -1.9498 -2.7884 -0.2417
   59TYR      C  984  18.269  16.793   9.266  0.0864  0.9749 -0.1143
   59TYR      O  985  18.383  16.801   9.312  0.0008  0.6913  0.1498
   60ILE      N  986  18.239  16.833   9.142 -0.0740  0.2043 -0.3256
   60ILE      H  987  18.148  16.810   9.106  0.3247 -0.0118 -1.2440
   60ILE     CA  988  18.318  16.894   9.037  0.3327 -0.0314 -0.1575
   60ILE     HA  989  18.381  16.809   9.012  0.5623  0.0892  0.0127
   60ILE     CB  990  18.236  16.919   8.911 -0.1103 -0.5245  0.0269
   60ILE     HB  991  18.145  16.973   8.937 -0.5527 -2.3144  2.5932
   60ILE    CG2  992  18.308  17.002   8.805 -0.0504  0.0305  0.4973
   60ILE   HG21  993  18.408  16.960   8.789  0.3521  1.2054 -0.2346
   60ILE   HG22  994  18.257  16.999   8.709 -0.1733 -1.8619  0.5905
   60ILE   HG23  995  18.315  17.105   8.840  1.0954 -0.5204  1.9981
   60ILE    CG1  996  18.182  16.787   8.856 -0.3531 -0.4813  0.1606
   60ILE   HG11  997  18.116  16.739   8.928 -0.5051 -0.8431 -0.2211
   60ILE   HG12  998  18.262  16.715   8.839  1.4321  1.4054  0.1277
   60ILE     CD  999  18.101  16.809   8.729  0.4905 -0.5273 -0.3953
   60ILE    HD1 1000  18.026  16.886   8.741  1.7091  0.7904 -1.0185
   60ILE    HD2 1001  18.166  16.837   8.646 -1.2150  2.1242 -0.9502
   60ILE    HD3 1002  18.032  16.724   8.719 -0.2158 -0.1177  0.7645
   60ILE      C 1003  18.391  17.020   9.082  0.4410 -0.0604 -0.2458
   60ILE      O 1004  18.507  17.040   9.046  0.6847 -0.3801  0.3385
   61ASP      N 1005  18.337  17.087   9.184  0.1946  0.4734 -0.7260
   61ASP      H 1006  18.250  17.056   9.226  2.1693 -0.0850  3.4204
   61ASP     CA 1007  18.387  17.212   9.236  0.2410 -0.0472  0.5103
   61ASP     HA 1008  18.436  17.271   9.159  2.6847 -1.8392  0.5638
   61ASP     CB 1009  18.265  17.291   9.282 -0.2349 -0.6377  0.2714
   61ASP    HB1 1010  18.208  17.237   9.357 -0.8678  0.8271  0.8792
   61ASP    HB2 1011  18.204  17.316   9.195  0.8524 -0.8770 -0.5760
   61ASP     CG 1012  18.312  17.422   9.344  0.3226 -0.2938 -0.8451
   61ASP    OD1 1013  18.362  17.511   9.273  0.7793 -0.1035 -0.2956
   61ASP    OD2 1014  18.300  17.434   9.468  0.1213  0.2974 -0.9207
   61ASP      C 1015  18.485  17.194   9.351  0.2871 -0.5371  0.3934
   61ASP      O 1016  18.583  17.267   9.361  0.0987 -0.1908 -0.2899
   62THR      N 1017  18.451  17.105   9.445 -0.2803 -0.2858  0.4245
   62THR      H 1018  18.358  17.067   9.431  0.3806 -1.5916 -0.5685
   62THR     CA 1019  18.538  17.059   9.551  0.0023 -0.3540  0.1644
   62THR     HA 1020  18.577  17.142   9.610  0.0008 -1.9800  2.5744
   62THR     CB 1021  18.460  16.968   9.645  0.2061 -0.7112 -0.0125
   62THR     HB 1022  18.435  16.875   9.595  0.3381 -0.8212  0.1216
   62THR    CG2 1023  18.527  16.936   9.779 -0.0253  0.3593  0.3680
   62THR   HG21 1024  18.468  16.862   9.832 -1.3357  1.7856  0.9662
   62THR   HG22 1025  18.621  16.883   9.764 -1.5523 -2.3948 -0.0878
   62THR   HG23 1026  18.527  17.022   9.846 -0.3525  1.7491 -1.3330
   62THR    OG1 1027  18.337  17.024   9.685  0.8492  0.2682  0.6275
   62THR    HG1 1028  18.279  17.026   9.610  0.9811  1.6535  0.5369
   62THR      C 1029  18.659  16.981   9.501 -0.0535 -0.5425  0.3265
   62THR      O 1030  18.765  16.994   9.562 -0.2155  0.5862  0.3916
   63TYR      N 1031  18.638  16.907   9.392  0.5399 -0.1934 -0.0264
   63TYR      H 1032  18.541  16.895   9.366 -0.0546 -0.7063  2.2288
   63TYR     CA 1033  18.743  16.837   9.320  0.1509 -0.3772 -0.4166
   63TYR     HA 1034  18.840  16.870   9.356 -0.1109  0.7478 -0.6844
   63TYR     CB 1035  18.716  16.689   9.342  0.3066 -0.3801 -0.2547
   63TYR    HB1 1036  18.813  16.646   9.316  1.1259  1.7019 -0.8357
   63TYR    HB2 1037  18.631  16.658   9.281 -1.1248  3.2240 -0.2806
   63TYR     CG 1038  18.696  16.646   9.485 -0.6271 -0.4014 -0.3864
   63TYR    CD1 1039  18.804  16.647   9.573 -0.7190 -0.4818 -0.2715
   63TYR    HD1 1040  18.898  16.680   9.530 -1.7083  1.3089 -1.1535
   63TYR    CE1 1041  18.786  16.610   9.707 -0.1752 -0.0061 -0.0613
   63TYR    HE1 1042  18.868  16.601   9.776  0.8324 -1.1443 -1.3567
   63TYR     CZ 1043  18.659  16.576   9.757 -0.0450 -0.3381  0.0465
   63TYR     OH 1044  18.651  16.547   9.890  0.8510  0.4967  0.2929
   63TYR     HH 1045  18.564  16.523   9.923  0.5407  0.1830 -0.7312
   63TYR    CE2 1046  18.549  16.570   9.669  0.0100 -0.1835 -0.0333
   63TYR    HE2 1047  18.452  16.538   9.706  0.5427 -0.8069  0.8700
   63TYR    CD2 1048  18.570  16.617   9.539 -0.5872  0.0908 -0.0324
   63TYR    HD2 1049  18.489  16.614   9.467  0.8147 -2.4548 -1.6392
   63TYR      C 1050  18.747  16.879   9.174 -0.0761 -0.1390 -0.3561
   63TYR      O 1051  18.713  16.802   9.084 -0.7121 -0.5710  0.2431
   64LYS      N 1052  18.785  17.005   9.148  0.2219 -0.1507  0.0209
   64LYS      H 1053  18.796  17.060   9.232 -1.4369  0.4384 -0.1029
   64LYS     CA 1054  18.816  17.075   9.025  0.0192 -0.3093 -0.1225
   64LYS     HA 1055  18.726  17.118   8.981 -0.1066 -0.2935  0.1510
   64LYS     CB 1056  18.911  17.188   9.063 -0.2162 -0.0684 -0.2551
   64LYS    HB1 1057  19.011  17.153   9.043  1.1645  2.3386  1.7290
   64LYS    HB2 1058  18.904  17.205   9.171 -2.3448 -1.3187 -0.1426
   64LYS     CG 1059  18.906  17.320   8.985  0.4392 -0.2003 -0.5229
   64LYS    HG1 1060  18.819  17.369   9.030  0.1281 -1.6034  0.4992
   64LYS    HG2 1061  18.886  17.294   8.881  0.2134 -3.6302  0.2392
   64LYS     CD 1062  19.014  17.424   9.013 -0.4181  0.5559  0.0361
   64LYS    HD1 1063  19.007  17.453   9.118  0.4526  0.1428  0.2122
   64LYS    HD2 1064  18.992  17.513   8.954 -3.7764  0.2949  0.6607
   64LYS     CE 1065  19.150  17.361   8.984 -0.5364  0.4337 -0.2559
   64LYS    HE1 1066  19.143  17.308   8.889 -0.8712 -1.7275  0.9232
   64LYS    HE2 1067  19.170  17.289   9.063  0.7008  0.3863 -0.5907
   64LYS     NZ 1068  19.265  17.452   8.974  0.2050 -0.4502  0.1165
   64LYS    HZ1 1069  19.254  17.500   8.886  4.8469 -0.0755 -0.5014
   64LYS    HZ2 1070  19.267  17.517   9.051  0.9292 -0.0075 -0.2711
   64LYS    HZ3 1071  19.353  17.401   8.972  0.0440 -0.9123  2.3751
   64LYS      C 1072  18.882  16.994   8.914  0.6199  0.5558 -0.4070
   64LYS      O 1073  18.836  17.020   8.804 -0.2403  0.4826 -0.0742
   65LYS      N 1074  18.967  16.895   8.941  0.2519  0.4346  0.3551
   65LYS      H 1075  18.980  16.867   9.037 -1.6966 -0.6016  0.3636
   65LYS     CA 1076  19.044  16.816   8.846 -0.1778 -0.1111  0.4534
   65LYS     HA 1077  18.987  16.823   8.754 -2.2383  1.0672  1.7353
   65LYS     CB 1078  19.184  16.875   8.828 -0.5049  0.3493 -0.6821
   65LYS    HB1 1079  19.172  16.978   8.795 -1.0684  1.1773  1.8551
   65LYS    HB2 1080  19.240  16.815   8.757  1.5638  1.4670 -0.0887
   65LYS     CG 1081  19.267  16.886   8.956 -0.4836 -0.1909 -0.6451
   65LYS    HG1 1082  19.283  16.787   8.998  3.3789  1.6664  2.9262
   65LYS    HG2 1083  19.215  16.945   9.032 -0.2101 -0.7636 -0.0068
   65LYS     CD 1084  19.403  16.949   8.928 -0.2523 -0.2774  0.2438
   65LYS    HD1 1085  19.385  17.050   8.893  0.7951 -0.5746 -1.2863
   65LYS    HD2 1086  19.446  16.894   8.843 -0.2974  0.2471 -0.1208
   65LYS     CE 1087  19.510  16.927   9.035  0.6448 -0.4813 -0.6712
   65LYS    HE1 1088  19.524  16.821   9.059 -2.4281 -0.4153  2.2074
   65LYS    HE2 1089  19.472  16.977   9.124  1.7452 -0.6092 -0.1138
   65LYS     NZ 1090  19.641  16.976   8.990  0.7157 -0.0809 -0.0447
   65LYS    HZ1 1091  19.630  17.074   8.967 -1.2665 -0.1972  0.1905
   65LYS    HZ2 1092  19.717  16.947   9.049 -0.8319 -1.5865  1.2962
   65LYS    HZ3 1093  19.663  16.940   8.898  2.4195  0.8464 -0.0346
   65LYS      C 1094  19.032  16.668   8.878 -0.0343 -0.2510 -0.1343
   65LYS      O 1095  19.124  16.589   8.860  0.1194 -0.1274  0.1085
   66SER      N 1096  18.916  16.630   8.932 -0.2720  0.4733 -0.1135
   66SER      H 1097  18.848  16.702   8.951  1.2703  1.7197  0.9323
   66SER     CA 1098  18.898  16.493   8.976 -0.4153  0.4965 -0.1061
   66SER     HA 1099  18.989  16.453   9.020 -0.7932  0.5523  0.7664
   66SER     CB 1100  18.775  16.470   9.065 -0.3895 -0.1699 -0.2391
   66SER    HB1 1101  18.681  16.492   9.015 -0.6210  0.7331  0.5847
   66SER    HB2 1102  18.781  16.537   9.150 -0.1306 -0.1099 -0.3010
   66SER     OG 1103  18.761  16.337   9.112 -0.0547 -0.1293 -0.0231
   66SER     HG 1104  18.707  16.333   9.191  0.9628  2.3003  0.9135
   66SER      C 1105  18.873  16.402   8.857  0.1470 -0.3418  0.4006
   66SER      O 1106  18.793  16.434   8.768  0.6082  0.7733  0.3658
   67GLY      N 1107  18.929  16.282   8.847  0.0585 -0.3549  0.0151
   67GLY      H 1108  19.004  16.256   8.910 -0.0966 -1.1735 -0.1247
   67GLY     CA 1109  18.909  16.181   8.746  0.2490 -0.2843 -0.0938
   67GLY    HA1 1110  18.986  16.103   8.750  1.3044  0.6344 -1.4961
   67GLY    HA2 1111  18.922  16.218   8.644  2.0556  1.8644  0.8615
   67GLY      C 1112  18.768  16.124   8.745 -0.0304  0.3959  0.1594
   67GLY      O 1113  18.731  16.056   8.649  0.5673  0.1708  0.0858
   68ARG      N 1114  18.680  16.148   8.842  0.3918  0.0812  0.6269
   68ARG      H 1115  18.715  16.196   8.924 -2.4887  2.2408  0.7517
   68ARG     CA 1116  18.537  16.126   8.829  0.4231  0.2681 -0.0648
   68ARG     HA 1117  18.529  16.025   8.791  1.3622  0.2258 -0.1699
   68ARG     CB 1118  18.475  16.121   8.969  0.9458  0.4269  0.1766
   68ARG    HB1 1119  18.378  16.072   8.954  0.0066  2.6064 -1.3646
   68ARG    HB2 1120  18.463  16.225   8.997  0.8942 -0.1325  2.3768
   68ARG     CG 1121  18.556  16.054   9.080  0.6898  0.1742  0.2127
   68ARG    HG1 1122  18.635  16.127   9.101  0.0273  1.1160 -0.4623
   68ARG    HG2 1123  18.608  15.965   9.047  1.6579  0.7403  0.1600
   68ARG     CD 1124  18.473  16.037   9.206  0.4162 -0.1929 -0.0150
   68ARG    HD1 1125  18.383  15.978   9.188 -1.3328  0.9713  3.7294
   68ARG    HD2 1126  18.435  16.136   9.235 -0.7149 -0.1105 -1.6484
   68ARG     NE 1127  18.540  15.966   9.315 -0.3948 -0.2845  0.4417
   68ARG     HE 1128  18.539  16.012   9.404 -2.5154 -1.9507  1.3585
   68ARG     CZ 1129  18.569  15.835   9.321 -0.3634 -0.2879  0.2376
   68ARG    NH1 1130  18.542  15.745   9.226 -0.1086 -0.2024  0.0847
   68ARG   HH11 1131  18.515  15.768   9.131 -1.4841 -1.1429  0.2012
   68ARG   HH12 1132  18.592  15.659   9.241  0.7771  0.3386  0.2897
   68ARG    NH2 1133  18.626  15.783   9.431 -0.2964 -0.3655  0.1676
   68ARG   HH21 1134  18.630  15.847   9.509 -2.1053  0.3645 -0.2852
   68ARG   HH22 1135  18.638  15.683   9.439  0.0837 -0.2966  0.5068
   68ARG      C 1136  18.461  16.225   8.742  0.0062  0.5017  0.5542
   68ARG      O 1137  18.356  16.197   8.685  0.3389  0.3640  0.0074
   69ASN      N 1138  18.509  16.349   8.730  0.4543  0.3202  0.4749
   69ASN      H 1139  18.587  16.367   8.792  0.2475  0.4296  0.7072
   69ASN     CA 1140  18.442  16.457   8.660  0.4033  0.1638  0.2812
   69ASN     HA 1141  18.351  16.469   8.718 -0.8360 -0.8967 -1.3384
   69ASN     CB 1142  18.512  16.591   8.678  0.3334  0.2565 -0.1292
   69ASN    HB1 1143  18.447  16.666   8.633  1.3832  0.1963 -1.8088
   69ASN    HB2 1144  18.607  16.597   8.625 -0.7466 -0.7894 -2.2997
   69ASN     CG 1145  18.515  16.643   8.821  0.6495  0.0576 -0.0633
   69ASN    OD1 1146  18.450  16.591   8.911  1.0698 -0.2428  0.0730
   69ASN    ND2 1147  18.589  16.752   8.843  0.1502  0.3622  0.1276
   69ASN   HD21 1148  18.633  16.807   8.771  0.6262 -0.4893 -0.2375
   69ASN   HD22 1149  18.626  16.769   8.936  1.7990  0.2340 -0.4683
   69ASN      C 1150  18.393  16.425   8.519 -0.1857 -0.3324  0.5971
   69ASN      O 1151  18.290  16.482   8.483 -0.0286 -0.2845  0.2240
   70LYS      N 1152  18.469  16.351   8.439 -0.4045  0.0448  0.0362
   70LYS      H 1153  18.563  16.321   8.460 -0.0415 -0.0928 -1.6198
   70LYS     CA 1154  18.432  16.318   8.303  0.1015  0.1153 -0.1226
   70LYS     HA 1155  18.426  16.408   8.241  1.4983  0.2182 -0.1359
   70LYS     CB 1156  18.546  16.235   8.245  0.6194  0.3080  0.6041
   70LYS    HB1 1157  18.555  16.141   8.298  1.7166  1.2359  2.1540
   70LYS    HB2 1158  18.642  16.281   8.268  1.5908 -1.2892 -0.0882
   70LYS     CG 1159  18.532  16.214   8.094 -0.0827  0.0741  0.6976
   70LYS    HG1 1160  18.508  16.312   8.053 -1.1223  0.2387  1.6491
   70LYS    HG2 1161  18.459  16.136   8.073  2.0598 -1.1318 -3.2001
   70LYS     CD 1162  18.667  16.174   8.035 -0.5389 -0.5612  0.0697
   70LYS    HD1 1163  18.684  16.075   8.078  0.9003  0.2455  1.4531
   70LYS    HD2 1164  18.752  16.241   8.043 -0.9034  0.3631 -2.6899
   70LYS     CE 1165  18.637  16.159   7.886  0.1429  0.3995 -0.1744
   70LYS    HE1 1166  18.592  16.253   7.857 -0.1633  0.2808 -0.0871
   70LYS    HE2 1167  18.568  16.076   7.874  1.5096 -0.7022 -0.8333
   70LYS     NZ 1168  18.762  16.133   7.812  0.1089 -0.0066 -0.0921
   70LYS    HZ1 1169  18.773  16.034   7.796 -0.0652  0.1428 -1.2905
   70LYS    HZ2 1170  18.775  16.175   7.721  0.1584  0.0522 -0.0569
   70LYS    HZ3 1171  18.846  16.156   7.862  1.4589  0.4271 -2.4110
   70LYS      C 1172  18.302  16.239   8.294 -0.0391  0.3246  0.1086
   70LYS      O 1173  18.213  16.284   8.223  0.0259 -0.0473 -0.2188
   71ALA      N 1174  18.277  16.137   8.376 -0.3712  0.0906 -0.2819
   71ALA      H 1175  18.352  16.107   8.437 -1.1257  1.0809  1.2011
   71ALA     CA 1176  18.153  16.062   8.376 -0.2692 -0.0976  0.7062
   71ALA     HA 1177  18.121  16.065   8.271  2.0786  5.3008 -0.2211
   71ALA     CB 1178  18.183  15.922   8.427 -0.1234 -0.4713 -0.3796
   71ALA    HB1 1179  18.270  15.888   8.371  0.1843 -0.6147  0.1825
   71ALA    HB2 1180  18.221  15.932   8.529 -1.3176 -0.3835  0.0716
   71ALA    HB3 1181  18.098  15.854   8.430  1.1791 -2.1585  0.7542
   71ALA      C 1182  18.054  16.148   8.453 -0.4768  0.4378 -0.1396
   71ALA      O 1183  17.936  16.130   8.421 -0.4420 -0.3801  0.1786
   72LEU      N 1184  18.093  16.238   8.544  0.1958  0.2048 -0.1975
   72LEU      H 1185  18.190  16.255   8.569  0.1177  1.7363 -0.8193
   72LEU     CA 1186  17.991  16.326   8.595 -0.2592 -0.2033 -0.3957
   72LEU     HA 1187  17.903  16.267   8.622 -1.0485  0.8018 -0.6802
   72LEU     CB 1188  18.039  16.409   8.714 -0.8071 -0.1670 -0.1991
   72LEU    HB1 1189  17.980  16.501   8.724  0.5658  0.8106 -0.7829
   72LEU    HB2 1190  18.140  16.448   8.708  0.3560 -2.9571 -0.1612
   72LEU     CG 1191  18.044  16.332   8.845  0.4408  0.3053  0.0445
   72LEU     HG 1192  18.095  16.238   8.827  1.3432  1.0971 -1.8642
   72LEU    CD1 1193  18.120  16.400   8.959  0.0978 -0.6070  0.8343
   72LEU   HD11 1194  18.212  16.445   8.923 -0.4149  0.2767  0.5835
   72LEU   HD12 1195  18.064  16.485   8.998  1.2471 -0.1721  1.5877
   72LEU   HD13 1196  18.131  16.328   9.040  1.5619 -0.4146  0.8328
   72LEU    CD2 1197  17.908  16.299   8.908  0.4101 -0.0218 -0.1905
   72LEU   HD21 1198  17.853  16.239   8.836 -0.6146  2.1133 -1.2780
   72LEU   HD22 1199  17.936  16.251   9.002  0.5736 -0.2862 -0.3732
   72LEU   HD23 1200  17.848  16.388   8.923  1.0506  0.4617 -0.4287
   72LEU      C 1201  17.944  16.422   8.486 -0.0850  0.0981 -0.2051
   72LEU      O 1202  17.823  16.437   8.487 -0.0944  0.0340  0.6209
   73LYS      N 1203  18.015  16.476   8.387  0.2099  0.6932  0.3247
   73LYS      H 1204  18.115  16.469   8.397  0.3728  0.6086 -1.1249
   73LYS     CA 1205  17.965  16.544   8.269  0.4063 -0.1315 -0.2408
   73LYS     HA 1206  17.908  16.632   8.299 -0.8639 -1.1827  0.5536
   73LYS     CB 1207  18.076  16.594   8.177  0.6020 -0.4907 -0.1960
   73LYS    HB1 1208  18.134  16.511   8.138  2.9653  0.0612  1.8927
   73LYS    HB2 1209  18.142  16.639   8.251 -1.3175 -0.4069  1.5366
   73LYS     CG 1210  18.021  16.691   8.072  0.1511 -0.0767  0.4175
   73LYS    HG1 1211  17.966  16.776   8.112  0.3272 -0.1349  0.7945
   73LYS    HG2 1212  17.955  16.637   8.004 -1.2164  1.4305  0.4801
   73LYS     CD 1213  18.139  16.744   7.993 -0.2567  0.4375  0.1541
   73LYS    HD1 1214  18.184  16.665   7.932 -1.3374  1.4948 -2.1549
   73LYS    HD2 1215  18.218  16.781   8.058  1.4124 -2.9050  0.1985
   73LYS     CE 1216  18.089  16.855   7.900 -0.0240  0.3548 -0.0695
   73LYS    HE1 1217  17.985  16.881   7.922 -1.0634 -1.2856 -2.5218
   73LYS    HE2 1218  18.101  16.834   7.794  1.0747 -1.5255  0.3737
   73LYS     NZ 1219  18.151  16.984   7.932  0.0918  0.2409  0.1680
   73LYS    HZ1 1220  18.137  17.016   8.027  1.5894  0.1709  0.4252
   73LYS    HZ2 1221  18.250  16.979   7.916  0.0666  0.5908 -0.1056
   73LYS    HZ3 1222  18.115  17.049   7.864  1.1080  1.2230  0.5412
   73LYS      C 1223  17.856  16.468   8.196 -0.2515  0.1360  0.4463
   73LYS      O 1224  17.758  16.525   8.148 -0.4663 -0.5516  0.0308
   74LYS      N 1225  17.867  16.335   8.190  0.1579  0.1945 -0.2397
   74LYS      H 1226  17.933  16.284   8.247  1.9184  0.3599 -2.0632
   74LYS     CA 1227  17.774  16.255   8.112  0.4285  0.0260 -0.3879
   74LYS     HA 1228  17.739  16.320   8.031  1.5995  2.5802  1.0083
   74LYS     CB 1229  17.837  16.129   8.053  0.4497 -0.1841  0.0799
   74LYS    HB1 1230  17.876  16.068   8.134  2.1025 -0.8909 -1.1967
   74LYS    HB2 1231  17.920  16.154   7.987 -1.7541  0.7809 -2.5024
   74LYS     CG 1232  17.755  16.034   7.967  0.4905  0.2537 -0.4499
   74LYS    HG1 1233  17.681  15.986   8.031  0.8968  0.8749  0.5035
   74LYS    HG2 1234  17.821  15.948   7.952 -1.1913 -0.9887 -1.0453
   74LYS     CD 1235  17.706  16.087   7.832  0.0479  0.2546 -0.2906
   74LYS    HD1 1236  17.649  16.177   7.851  0.5296  0.6746 -0.8151
   74LYS    HD2 1237  17.645  16.007   7.791 -1.0691  0.5231  0.7680
   74LYS     CE 1238  17.819  16.114   7.733  0.0714  0.2125 -0.2743
   74LYS    HE1 1239  17.857  16.020   7.692 -1.3608 -0.1119 -0.9247
   74LYS    HE2 1240  17.892  16.172   7.789 -0.1985  0.1818  0.1160
   74LYS     NZ 1241  17.768  16.190   7.617 -0.4971 -0.4031 -0.4382
   74LYS    HZ1 1242  17.845  16.232   7.566 -0.3265 -1.8735 -1.4515
   74LYS    HZ2 1243  17.710  16.142   7.551 -3.5720  1.5772  0.5900
   74LYS    HZ3 1244  17.711  16.265   7.654  0.5253 -0.6445  1.8270
   74LYS      C 1245  17.650  16.229   8.196  0.4910 -0.6127 -0.4904
   74LYS      O 1246  17.537  16.216   8.149  0.2817 -0.1551 -0.1183
   75PHE      N 1247  17.664  16.209   8.327  0.0339  0.1534 -0.3188
   75PHE      H 1248  17.755  16.213   8.371 -0.5121  0.1920  0.8487
   75PHE     CA 1249  17.552  16.206   8.419 -0.0033  0.2848 -0.3594
   75PHE     HA 1250  17.489  16.121   8.394 -0.1927  0.6715 -1.2565
   75PHE     CB 1251  17.606  16.190   8.561 -0.1961  0.1393 -0.3034
   75PHE    HB1 1252  17.659  16.282   8.586 -1.9254  0.8290  1.0546
   75PHE    HB2 1253  17.675  16.105   8.563 -0.1891  0.0895 -1.5808
   75PHE     CG 1254  17.503  16.178   8.671 -0.0613 -0.0854 -0.2019
   75PHE    CD1 1255  17.501  16.268   8.778 -0.0923  0.2174 -0.4575
   75PHE    HD1 1256  17.582  16.339   8.790 -0.8438  0.9380  0.5338
   75PHE    CE1 1257  17.398  16.272   8.873 -0.2046  0.1102 -0.5754
   75PHE    HE1 1258  17.403  16.345   8.952 -1.4829  2.5996 -2.6494
   75PHE     CZ 1259  17.289  16.185   8.862  0.0808 -0.4087  0.5588
   75PHE     HZ 1260  17.205  16.193   8.930 -0.9529  2.2470 -0.8590
   75PHE    CE2 1261  17.285  16.104   8.748 -0.2475  0.2178  0.1187
   75PHE    HE2 1262  17.196  16.046   8.734  0.7230 -0.9782 -1.4328
   75PHE    CD2 1263  17.393  16.092   8.659 -0.3171  0.2059  0.0370
   75PHE    HD2 1264  17.396  16.008   8.592  0.1411 -0.5038  0.9202
   75PHE      C 1265  17.471  16.335   8.415 -0.5314 -0.0203  0.3865
   75PHE      O 1266  17.349  16.332   8.400 -0.5072  0.1090  0.1811
   76LYS      N 1267  17.540  16.449   8.431  0.0026 -0.2782 -0.0342
   76LYS      H 1268  17.639  16.450   8.451 -0.0709  0.0413  0.3238
   76LYS     CA 1269  17.485  16.582   8.416 -0.0643 -0.3084 -0.0541
   76LYS     HA 1270  17.408  16.609   8.488  0.0496  1.2781 -0.4879
   76LYS     CB 1271  17.592  16.688   8.442 -0.1240 -0.1151 -0.5884
   76LYS    HB1 1272  17.661  16.683   8.358  0.8578  1.1442  0.1118
   76LYS    HB2 1273  17.651  16.669   8.531  1.1606 -0.0115 -1.3820
   76LYS     CG 1274  17.536  16.828   8.469  0.1691 -0.0691 -0.2219
   76LYS    HG1 1275  17.453  16.827   8.539 -0.2985  2.0199 -0.6819
   76LYS    HG2 1276  17.490  16.860   8.376 -1.6739 -0.9349  0.3558
   76LYS     CD 1277  17.646  16.926   8.509 -0.0218  0.1053 -0.1279
   76LYS    HD1 1278  17.734  16.907   8.447  1.9857  1.6239  2.1070
   76LYS    HD2 1279  17.682  16.906   8.610  0.4784  1.0940 -0.0959
   76LYS     CE 1280  17.609  17.073   8.493 -0.2575  0.0489 -0.1022
   76LYS    HE1 1281  17.568  17.106   8.397 -0.2366  2.5479  0.6784
   76LYS    HE2 1282  17.704  17.122   8.512 -0.6108  1.0104 -0.6965
   76LYS     NZ 1283  17.519  17.135   8.592  0.0430  0.5646 -0.1468
   76LYS    HZ1 1284  17.430  17.086   8.598 -0.2154  1.0437 -0.0126
   76LYS    HZ2 1285  17.566  17.130   8.681 -0.9678 -0.7449  0.3472
   76LYS    HZ3 1286  17.504  17.231   8.563 -2.7341  0.2323 -0.1006
   76LYS      C 1287  17.402  16.593   8.289 -0.3478 -0.8366  0.0861
   76LYS      O 1288  17.303  16.666   8.293  0.2047 -0.0440 -0.4040
   77GLU      N 1289  17.445  16.530   8.180  0.4138 -0.5028  0.1866
   77GLU      H 1290  17.524  16.468   8.192  1.5388  0.8522  0.0182
   77GLU     CA 1291  17.383  16.536   8.049 -0.0241  0.2464  0.4243
   77GLU     HA 1292  17.361  16.638   8.017  0.7596 -0.0932 -1.2795
   77GLU     CB 1293  17.482  16.469   7.954 -0.5338 -0.2152  0.2203
   77GLU    HB1 1294  17.485  16.361   7.968 -1.0231 -0.1178  1.2330
   77GLU    HB2 1295  17.585  16.505   7.962 -0.0201 -1.8442  1.7209
   77GLU     CG 1296  17.437  16.494   7.811 -0.1214  0.3723  0.1907
   77GLU    HG1 1297  17.440  16.602   7.792  0.8351  0.9110  2.9563
   77GLU    HG2 1298  17.337  16.451   7.802 -0.0569  0.3241 -0.3419
   77GLU     CD 1299  17.518  16.416   7.708  0.0006  0.0101  0.5610
   77GLU    OE1 1300  17.642  16.409   7.707  0.0191  0.2693 -0.9125
   77GLU    OE2 1301  17.447  16.354   7.626 -0.1438  0.5060  0.3083
   77GLU      C 1302  17.250  16.464   8.057 -0.1969  0.5499  0.3268
   77GLU      O 1303  17.158  16.513   7.993  0.0833 -0.1043 -0.5998
   78TYR      N 1304  17.240  16.363   8.144 -0.0022  1.0069  0.8845
   78TYR      H 1305  17.326  16.343   8.191  1.3038 -1.4368 -2.1668
   78TYR     CA 1306  17.118  16.285   8.161  0.3995  0.0649 -0.3838
   78TYR     HA 1307  17.077  16.256   8.064 -0.5842  1.0490 -0.2832
   78TYR     CB 1308  17.147  16.150   8.226  0.3226  0.2889  0.1133
   78TYR    HB1 1309  17.052  16.102   8.250  1.0532 -0.4747  1.5626
   78TYR    HB2 1310  17.193  16.162   8.324 -0.8694  1.4184  0.5798
   78TYR     CG 1311  17.230  16.048   8.152 -0.2129 -0.0534 -0.0195
   78TYR    CD1 1312  17.274  15.928   8.209  0.7518  0.3562  0.1170
   78TYR    HD1 1313  17.239  15.896   8.306  0.9366  1.7916  0.6660
   78TYR    CE1 1314  17.351  15.838   8.135  0.8758 -0.0269  0.7070
   78TYR    HE1 1315  17.398  15.745   8.166  1.0273  0.4167  1.8497
   78TYR     CZ 1316  17.395  15.874   8.006 -0.5907 -0.2164  0.1393
   78TYR     OH 1317  17.476  15.786   7.941 -0.1678 -0.0093  0.3769
   78TYR     HH 1318  17.487  15.807   7.848 -0.4359 -1.1556  0.0685
   78TYR    CE2 1319  17.356  15.997   7.950 -0.0710  0.0529  0.3654
   78TYR    HE2 1320  17.393  16.038   7.857 -2.3169 -0.9006 -1.0247
   78TYR    CD2 1321  17.273  16.082   8.024  0.1122  0.3742  0.2034
   78TYR    HD2 1322  17.246  16.173   7.973  0.9356  0.1418 -0.6711
   78TYR      C 1323  17.020  16.362   8.248  0.0133 -0.7657 -0.0807
   78TYR      O 1324  16.899  16.348   8.228 -0.0980  0.1825 -0.1298
   79LEU      N 1325  17.071  16.450   8.334 -0.1579 -0.3887 -0.3570
   79LEU      H 1326  17.172  16.447   8.333 -0.1348  0.1530 -0.0891
   79LEU     CA 1327  16.986  16.522   8.426 -0.0312 -0.3961 -0.2373
   79LEU     HA 1328  16.904  16.463   8.466  1.1560 -1.3697  0.8360
   79LEU     CB 1329  17.061  16.593   8.539  0.0422  0.1408 -0.6146
   79LEU    HB1 1330  17.000  16.669   8.588  1.5166  0.2046  1.2454
   79LEU    HB2 1331  17.144  16.652   8.500 -0.6370  1.3606 -0.2788
   79LEU     CG 1332  17.098  16.494   8.650 -0.2919  0.1646 -0.4810
   79LEU     HG 1333  17.130  16.402   8.603 -1.5692 -0.3225 -0.4386
   79LEU    CD1 1334  17.201  16.545   8.751 -0.4376  0.4700 -0.4864
   79LEU   HD11 1335  17.301  16.559   8.710 -0.8761 -1.6366 -2.4910
   79LEU   HD12 1336  17.171  16.631   8.811  1.4037 -0.0957  1.3256
   79LEU   HD13 1337  17.218  16.471   8.828  0.1211  0.1145 -0.9391
   79LEU    CD2 1338  16.976  16.454   8.732  0.2779 -0.1292  0.2404
   79LEU   HD21 1339  16.897  16.424   8.663 -0.1125  1.4534 -0.0611
   79LEU   HD22 1340  17.005  16.376   8.802  0.3539  1.6531  2.2994
   79LEU   HD23 1341  16.931  16.535   8.789  2.4298 -0.2000  2.1856
   79LEU      C 1342  16.915  16.636   8.354  0.0870 -0.1494  0.0329
   79LEU      O 1343  16.796  16.659   8.374  0.0836 -0.1210 -0.0120
   80VAL      N 1344  16.979  16.702   8.257  0.0269  0.0338  0.1173
   80VAL      H 1345  17.080  16.698   8.250  0.0435 -0.1091  0.4166
   80VAL     CA 1346  16.907  16.785   8.163  0.2721  0.0584 -0.0483
   80VAL     HA 1347  16.843  16.850   8.222 -2.9676  0.5363 -3.6400
   80VAL     CB 1348  16.994  16.871   8.071 -0.0466  0.2710 -0.1526
   80VAL     HB 1349  17.054  16.803   8.009  1.0169  2.1977 -1.3275
   80VAL    CG1 1350  16.922  16.977   7.989  0.3295  0.3586 -0.3697
   80VAL   HG11 1351  16.994  17.038   7.934  0.0139  1.1952  0.1275
   80VAL   HG12 1352  16.858  16.926   7.916 -0.5665 -0.1639  0.7494
   80VAL   HG13 1353  16.860  17.029   8.062  0.3378  0.2131 -0.2597
   80VAL    CG2 1354  17.102  16.942   8.151 -0.0086 -0.3776  0.3829
   80VAL   HG21 1355  17.059  17.010   8.225  1.6047  2.1805 -0.8612
   80VAL   HG22 1356  17.166  16.875   8.208 -0.2463 -0.1869  0.8814
   80VAL   HG23 1357  17.171  16.997   8.087 -1.4964  1.4599  0.2278
   80VAL      C 1358  16.813  16.699   8.079  0.2202 -0.3196  0.3992
   80VAL      O 1359  16.700  16.738   8.050  0.2931 -0.4485 -0.0540
   81THR      N 1360  16.863  16.594   8.014  0.2404  0.0677 -0.2099
   81THR      H 1361  16.958  16.576   8.045 -0.3505 -1.1068  0.9648
   81THR     CA 1362  16.780  16.508   7.933  0.0014 -0.1845  0.3053
   81THR     HA 1363  16.738  16.564   7.850  0.5884 -0.3141 -0.0768
   81THR     CB 1364  16.853  16.392   7.866 -0.1534 -0.2660  0.2776
   81THR     HB 1365  16.894  16.327   7.944  1.5407  0.6682  0.2263
   81THR    CG2 1366  16.776  16.310   7.763  0.3183 -0.4932  0.1016
   81THR   HG21 1367  16.700  16.257   7.820  0.1362 -0.6182 -0.2566
   81THR   HG22 1368  16.737  16.371   7.683 -0.9157  0.1704  1.1734
   81THR   HG23 1369  16.848  16.237   7.727 -0.5591 -0.7662 -1.1404
   81THR    OG1 1370  16.966  16.442   7.797 -0.1622 -0.0606  0.4115
   81THR    HG1 1371  17.036  16.471   7.856  1.1071 -0.5558 -0.8073
   81THR      C 1372  16.655  16.459   8.006  0.0468  0.3304  0.7306
   81THR      O 1373  16.552  16.435   7.944  0.3537  0.0917  0.3084
   82GLU      N 1374  16.650  16.447   8.139  0.8099  0.3034  0.7597
   82GLU      H 1375  16.735  16.464   8.192  0.1951  0.5672  1.6705
   82GLU     CA 1376  16.532  16.410   8.214  0.4129  0.0231  0.0019
   82GLU     HA 1377  16.492  16.321   8.166 -0.5635  0.1243  0.6108
   82GLU     CB 1378  16.571  16.377   8.357 -0.3479  0.0025  0.2109
   82GLU    HB1 1379  16.612  16.463   8.409 -0.3607  0.7806 -1.0418
   82GLU    HB2 1380  16.645  16.296   8.353  1.1518  1.3671 -0.7838
   82GLU     CG 1381  16.449  16.333   8.438 -0.3104 -0.0394  0.2465
   82GLU    HG1 1382  16.365  16.400   8.423  1.1380  1.5732 -1.0804
   82GLU    HG2 1383  16.478  16.340   8.543  2.6673  1.2216 -0.5342
   82GLU     CD 1384  16.398  16.192   8.415  0.8441 -0.4832  0.2977
   82GLU    OE1 1385  16.321  16.142   8.500  0.4860  0.2489  0.4131
   82GLU    OE2 1386  16.431  16.139   8.306  0.0206 -0.2687 -0.0655
   82GLU      C 1387  16.420  16.513   8.207 -0.0539 -0.4958 -0.2626
   82GLU      O 1388  16.304  16.474   8.194 -0.1097 -0.4346  0.0409
   83ILE      N 1389  16.454  16.642   8.207 -0.4887 -0.3768 -0.1453
   83ILE      H 1390  16.551  16.668   8.218 -1.0360  1.6152  0.4092
   83ILE     CA 1391  16.357  16.749   8.192  0.1589  0.2177 -0.1661
   83ILE     HA 1392  16.284  16.741   8.272  0.2996  1.6413  0.1224
   83ILE     CB 1393  16.417  16.888   8.208  0.0289  0.1905  0.5475
   83ILE     HB 1394  16.483  16.905   8.123  1.2442  0.1718  1.4638
   83ILE    CG2 1395  16.304  16.991   8.201 -0.4511 -0.3451  0.3554
   83ILE   HG21 1396  16.251  16.983   8.296  0.0132 -0.0687  0.6452
   83ILE   HG22 1397  16.347  17.091   8.193 -1.7271  0.1305 -1.0861
   83ILE   HG23 1398  16.242  16.982   8.112  0.4916 -2.4991 -0.1365
   83ILE    CG1 1399  16.506  16.903   8.331 -0.1101  0.0300  0.6689
   83ILE   HG11 1400  16.572  16.816   8.339 -1.5828 -1.3204 -0.9237
   83ILE   HG12 1401  16.448  16.905   8.423 -1.1538 -0.7261  0.0503
   83ILE     CD 1402  16.597  17.024   8.315 -0.1979  0.0235  0.0738
   83ILE    HD1 1403  16.545  17.120   8.311  0.8306  0.6078  0.2688
   83ILE    HD2 1404  16.677  17.037   8.388  1.9144  2.4530 -2.4645
   83ILE    HD3 1405  16.641  17.015   8.216 -2.2067 -1.1863 -0.7755
   83ILE      C 1406  16.286  16.732   8.058 -0.1116 -1.1764  0.1338
   83ILE      O 1407  16.163  16.741   8.054 -0.0276 -0.1061 -0.5836
   84LEU      N 1408  16.354  16.707   7.947  0.4542 -0.2892  0.2701
   84LEU      H 1409  16.455  16.714   7.953  0.4191 -0.1659  0.7157
   84LEU     CA 1410  16.295  16.686   7.816  0.5948 -0.1078  0.1772
   84LEU     HA 1411  16.222  16.759   7.782  0.3911 -0.3535  0.0869
   84LEU     CB 1412  16.410  16.673   7.716  0.0147  0.1535 -0.5290
   84LEU    HB1 1413  16.376  16.619   7.628 -0.6205 -1.0119  0.3907
   84LEU    HB2 1414  16.483  16.606   7.762 -3.1647 -2.1890  1.5311
   84LEU     CG 1415  16.485  16.799   7.673  0.0877  0.3318  0.1165
   84LEU     HG 1416  16.532  16.845   7.760  0.9564 -0.4892  0.0972
   84LEU    CD1 1417  16.591  16.757   7.572 -0.8632 -0.6519 -0.4993
   84LEU   HD11 1418  16.646  16.848   7.550 -1.3496 -0.5145 -1.1418
   84LEU   HD12 1419  16.660  16.687   7.620  0.7752 -1.1171 -3.3026
   84LEU   HD13 1420  16.537  16.723   7.484 -1.7870  1.8376 -0.9724
   84LEU    CD2 1421  16.395  16.899   7.602  0.8549  0.4093 -0.7551
   84LEU   HD21 1422  16.342  16.963   7.672  0.1255 -2.1373  1.1332
   84LEU   HD22 1423  16.449  16.959   7.528  0.9935 -2.1809 -2.9232
   84LEU   HD23 1424  16.321  16.838   7.549 -0.0779 -0.6474  1.6267
   84LEU      C 1425  16.221  16.554   7.818  0.1220  0.1533  0.1496
   84LEU      O 1426  16.140  16.543   7.726 -0.0009  0.2418  0.2474
   85GLU      N 1427  16.237  16.459   7.911  0.4463 -0.0172 -0.0773
   85GLU      H 1428  16.301  16.473   7.988 -1.7589 -1.5510  2.1746
   85GLU     CA 1429  16.147  16.346   7.923 -0.2026  0.5128  0.1006
   85GLU     HA 1430  16.125  16.314   7.822  2.3418 -2.9523  0.4485
   85GLU     CB 1431  16.206  16.226   7.996 -0.4908 -0.1643 -0.7689
   85GLU    HB1 1432  16.203  16.233   8.105  0.0501 -2.2461 -0.5582
   85GLU    HB2 1433  16.313  16.217   7.977 -0.6079 -0.1972 -1.4375
   85GLU     CG 1434  16.140  16.092   7.963 -0.4065 -0.3737 -0.1201
   85GLU    HG1 1435  16.146  16.072   7.856 -2.3589  2.0513 -0.7803
   85GLU    HG2 1436  16.037  16.100   7.997 -1.1515  0.0341 -2.2702
   85GLU     CD 1437  16.208  15.987   8.049 -0.5008 -0.3839 -0.0590
   85GLU    OE1 1438  16.155  15.945   8.154 -0.1604  0.0308  0.2821
   85GLU    OE2 1439  16.318  15.941   8.011 -0.3386 -0.3616  0.3851
   85GLU      C 1440  16.020  16.390   7.994 -0.3350  0.1875  0.0645
   85GLU      O 1441  15.915  16.369   7.932 -0.0182  0.1894 -0.4778
   86LEU      N 1442  16.021  16.461   8.107  0.1822  1.0170 -0.4568
   86LEU      H 1443  16.116  16.482   8.134  0.6650 -1.1476 -0.2746
   86LEU     CA 1444  15.906  16.508   8.180  0.4477  0.7227  0.1521
   86LEU     HA 1445  15.852  16.418   8.212  2.0664  0.3632  2.0362
   86LEU     CB 1446  15.963  16.591   8.295 -0.3501  0.5728  0.6650
   86LEU    HB1 1447  15.877  16.653   8.319  0.2341  0.4250  3.5137
   86LEU    HB2 1448  16.043  16.649   8.250 -1.2187  0.0731 -1.6570
   86LEU     CG 1449  16.012  16.501   8.408 -0.0760 -0.0750  0.0363
   86LEU     HG 1450  16.103  16.456   8.368 -0.7394  0.7211 -2.5635
   86LEU    CD1 1451  16.055  16.577   8.533  0.2123  0.0197 -0.1208
   86LEU   HD11 1452  16.098  16.503   8.600 -1.7851 -2.1672 -1.0929
   86LEU   HD12 1453  16.131  16.652   8.513  1.9065 -0.9794  2.1590
   86LEU   HD13 1454  15.968  16.622   8.580  0.8815  1.6603 -0.3871
   86LEU    CD2 1455  15.917  16.389   8.450  0.2205 -0.4283 -0.2248
   86LEU   HD21 1456  15.818  16.427   8.478 -0.3624 -2.4532  0.6711
   86LEU   HD22 1457  15.908  16.313   8.373  1.1393  0.6725 -1.4548
   86LEU   HD23 1458  15.955  16.346   8.543 -2.4933 -2.4382  0.0911
   86LEU      C 1459  15.814  16.587   8.088  0.0881  0.2400  0.0858
   86LEU      O 1460  15.692  16.574   8.093  0.1663 -0.5324  0.0305
   87LYS      N 1461  15.880  16.670   8.007  0.1554  0.0669 -0.0383
   87LYS      H 1462  15.981  16.672   8.002  0.1078  0.8027 -3.9640
   87LYS     CA 1463  15.815  16.773   7.928  0.2890 -0.1648 -0.4537
   87LYS     HA 1464  15.753  16.823   8.002 -0.1919 -1.0270 -0.2647
   87LYS     CB 1465  15.919  16.877   7.887 -0.0263  0.3332 -0.0082
   87LYS    HB1 1466  15.976  16.836   7.804 -1.3691 -1.2859 -0.1693
   87LYS    HB2 1467  15.991  16.887   7.969  1.8818  0.2963 -1.5912
   87LYS     CG 1468  15.872  17.017   7.852  0.2087  0.5041  0.3447
   87LYS    HG1 1469  15.833  17.063   7.943  0.4186 -1.5108  1.5114
   87LYS    HG2 1470  15.782  17.009   7.791 -0.1344 -1.0762  1.0128
   87LYS     CD 1471  15.980  17.109   7.795 -0.1870  0.4411 -0.5280
   87LYS    HD1 1472  16.070  17.112   7.857  0.8099  0.8591 -1.9479
   87LYS    HD2 1473  15.931  17.206   7.791  2.3767  1.9884  1.6840
   87LYS     CE 1474  16.024  17.061   7.657  0.4882  0.2145 -0.2382
   87LYS    HE1 1475  16.064  16.960   7.644  2.0921  0.9103 -0.9802
   87LYS    HE2 1476  16.115  17.113   7.627  0.4267  0.0106 -0.7725
   87LYS     NZ 1477  15.921  17.084   7.555 -0.4323  0.0709  0.6355
   87LYS    HZ1 1478  15.868  17.169   7.571 -0.4439  0.1515  0.1851
   87LYS    HZ2 1479  15.958  17.097   7.462 -0.7144  0.8839  0.6308
   87LYS    HZ3 1480  15.853  17.011   7.540 -0.2707  0.1125 -0.3636
   87LYS      C 1481  15.731  16.717   7.814 -0.3220  0.1597 -0.1696
   87LYS      O 1482  15.654  16.788   7.751 -0.2401  0.1207 -0.3124
   88ASN      N 1483  15.741  16.587   7.784  0.0782  0.2335 -0.3607
   88ASN      H 1484  15.815  16.546   7.839 -1.7154 -2.0197  0.5051
   88ASN     CA 1485  15.658  16.509   7.695 -0.1888 -0.1683  0.2382
   88ASN     HA 1486  15.589  16.568   7.635 -0.1303 -1.3589 -1.0470
   88ASN     CB 1487  15.751  16.426   7.607 -0.4699  0.1307 -0.3510
   88ASN    HB1 1488  15.694  16.350   7.554  0.2437 -0.2862 -0.5381
   88ASN    HB2 1489  15.835  16.381   7.660  0.4042  2.3166  0.2436
   88ASN     CG 1490  15.818  16.507   7.497  0.3227 -0.1076 -0.0593
   88ASN    OD1 1491  15.812  16.630   7.497  0.2344 -0.1110 -0.5164
   88ASN    ND2 1492  15.896  16.443   7.410  0.1219 -0.0586 -0.2789
   88ASN   HD21 1493  15.899  16.343   7.397 -1.6212  0.0333 -1.7836
   88ASN   HD22 1494  15.954  16.509   7.361 -1.7970  1.3765 -0.7429
   88ASN      C 1495  15.565  16.425   7.782 -0.5721 -0.2291 -0.2186
   88ASN      O 1496  15.448  16.409   7.751 -0.6278 -0.4356  0.0880
   89SER      N 1497  15.625  16.349   7.874 -0.1257  0.2403 -0.1131
   89SER      H 1498  15.722  16.361   7.899 -0.2229  2.0047 -0.4563
   89SER     CA 1499  15.560  16.236   7.939  0.8441  0.1035  0.6411
   89SER     HA 1500  15.508  16.174   7.867  1.2333 -0.2342  0.6437
   89SER     CB 1501  15.660  16.148   8.013 -0.0589 -1.0934  0.4639
   89SER    HB1 1502  15.737  16.117   7.942  0.5163 -1.8254  1.3826
   89SER    HB2 1503  15.611  16.056   8.046  1.6930 -2.2205  0.0796
   89SER     OG 1504  15.724  16.205   8.125  0.4229 -0.4609 -0.1268
   89SER     HG 1505  15.800  16.150   8.148 -0.4696 -1.2749  0.9245
   89SER      C 1506  15.453  16.286   8.035  0.2682  0.3993 -0.1444
   89SER      O 1507  15.344  16.229   8.037  0.3939  0.1596 -0.0674
   90ASN      N 1508  15.481  16.395   8.106  0.3100 -0.0739  0.5731
   90ASN      H 1509  15.570  16.440   8.092 -0.5399  1.2890 -0.7234
   90ASN     CA 1510  15.392  16.450   8.207 -0.3518  0.1788 -0.1411
   90ASN     HA 1511  15.308  16.382   8.221  0.5864 -1.0769 -0.4173
   90ASN     CB 1512  15.463  16.480   8.339 -0.1884 -0.6116 -0.0465
   90ASN    HB1 1513  15.394  16.540   8.398  0.2154 -1.7833  1.6840
   90ASN    HB2 1514  15.552  16.533   8.304 -0.1856 -1.3175 -1.1693
   90ASN     CG 1515  15.516  16.364   8.422  0.5195 -0.0863  0.2430
   90ASN    OD1 1516  15.484  16.353   8.540 -0.5588 -0.4531 -0.0775
   90ASN    ND2 1517  15.600  16.277   8.364  0.1387 -0.1865 -0.1603
   90ASN   HD21 1518  15.647  16.296   8.278 -0.5142  2.4093 -0.0193
   90ASN   HD22 1519  15.636  16.203   8.423 -0.6145 -1.4426 -1.2238
   90ASN      C 1520  15.326  16.572   8.144 -0.0305  0.6066  0.3400
   90ASN      O 1521  15.386  16.678   8.148  0.2983  0.4517 -0.2166
   91LEU      N 1522  15.202  16.560   8.095 -0.0227  0.3783  0.3727
   91LEU      H 1523  15.175  16.464   8.084  1.0685 -0.1355  1.8190
   91LEU     CA 1524  15.117  16.667   8.048  0.0627  0.0856 -0.4554
   91LEU     HA 1525  15.180  16.757   8.047 -2.3918  1.9212 -0.2551
   91LEU     CB 1526  15.075  16.639   7.904 -0.6949 -0.1665 -0.1906
   91LEU    HB1 1527  15.035  16.732   7.863  0.6839  1.0141  1.0477
   91LEU    HB2 1528  14.989  16.573   7.897 -2.1623  1.6686 -0.0333
   91LEU     CG 1529  15.191  16.590   7.816 -0.4068  0.6557 -0.2790
   91LEU     HG 1530  15.232  16.497   7.853 -0.7710  1.1196  1.3965
   91LEU    CD1 1531  15.121  16.561   7.684  0.2489 -0.4259 -0.3984
   91LEU   HD11 1532  15.191  16.515   7.614  1.0635 -2.1838  1.4804
   91LEU   HD12 1533  15.042  16.489   7.702 -0.0275  0.0753  0.4232
   91LEU   HD13 1534  15.090  16.657   7.641  0.6917  0.3194  0.8933
   91LEU    CD2 1535  15.300  16.696   7.802  0.1779  0.0792 -0.1414
   91LEU   HD21 1536  15.383  16.652   7.747 -0.0044  0.3335 -0.6294
   91LEU   HD22 1537  15.257  16.785   7.755  0.6266  0.8000  0.7887
   91LEU   HD23 1538  15.337  16.727   7.899 -0.1780 -0.3889  0.1487
   91LEU      C 1539  15.000  16.702   8.138  0.1230 -0.0212 -0.3358
   91LEU      O 1540  14.955  16.621   8.219  0.0648  0.0675 -0.2801
   92THR      N 1541  14.933  16.817   8.119  0.0043 -0.0426 -0.0350
   92THR      H 1542  14.972  16.885   8.056 -0.4612 -0.2725 -0.5884
   92THR     CA 1543  14.817  16.867   8.190  0.0684 -0.4051  0.3333
   92THR     HA 1544  14.766  16.784   8.238  0.4456 -0.7567  0.1370
   92THR     CB 1545  14.842  16.968   8.302  0.0252  0.3495 -0.3269
   92THR     HB 1546  14.894  17.057   8.265  0.4482  0.5540  0.7281
   92THR    CG2 1547  14.735  17.006   8.403  0.3329 -0.1209  0.1789
   92THR   HG21 1548  14.724  16.920   8.470 -1.9972  0.0233  0.0483
   92THR   HG22 1549  14.770  17.093   8.460  1.6707 -0.7067  0.3065
   92THR   HG23 1550  14.638  17.015   8.355 -1.1736 -2.1286  2.6047
   92THR    OG1 1551  14.944  16.911   8.381 -0.3333 -0.1609 -0.2258
   92THR    HG1 1552  14.919  16.930   8.472  1.5199  0.0036  0.2860
   92THR      C 1553  14.718  16.934   8.095  0.4291  0.1401  0.3377
   92THR      O 1554  14.758  17.001   8.000  0.1818 -0.4780 -0.2095
   93PRO      N 1555  14.586  16.916   8.106  0.4387 -0.1149  0.0451
   93PRO     CD 1556  14.518  16.818   8.188 -0.4397  0.3683 -0.0878
   93PRO    HD1 1557  14.569  16.820   8.284 -0.0197  1.0262 -0.3203
   93PRO    HD2 1558  14.519  16.718   8.144  0.2559  1.1795 -2.0283
   93PRO     CG 1559  14.378  16.876   8.194 -0.3863  0.4973 -0.0896
   93PRO    HG1 1560  14.370  16.955   8.269  0.4740  0.3824  0.1301
   93PRO    HG2 1561  14.314  16.791   8.219  0.3532  0.2415  0.9848
   93PRO     CB 1562  14.351  16.933   8.055 -0.0248 -0.1896 -0.4476
   93PRO    HB1 1563  14.274  17.011   8.060  1.4801  1.4206 -1.4840
   93PRO    HB2 1564  14.327  16.851   7.988 -0.6986 -0.9949  0.7444
   93PRO     CA 1565  14.490  16.986   8.023  0.1578 -0.2141  0.2830
   93PRO     HA 1566  14.504  16.964   7.917 -1.6102 -0.4794  0.0679
   93PRO      C 1567  14.502  17.137   8.043  0.3919 -0.1841 -0.0991
   93PRO      O 1568  14.507  17.181   8.158  0.0093 -0.3577 -0.0165
   94VAL      N 1569  14.513  17.219   7.939 -0.0363 -0.0148 -0.0135
   94VAL      H 1570  14.488  17.195   7.844 -2.4830 -2.2167  1.0918
   94VAL     CA 1571  14.494  17.361   7.964 -0.0589 -0.1016  0.4535
   94VAL     HA 1572  14.564  17.377   8.046  1.9368 -0.7581 -1.0266
   94VAL     CB 1573  14.543  17.447   7.848 -0.8383 -0.2786 -0.0146
   94VAL     HB 1574  14.551  17.551   7.878  0.5632  0.0176 -1.2939
   94VAL    CG1 1575  14.683  17.400   7.810 -0.7993 -0.0390 -0.1688
   94VAL   HG11 1576  14.724  17.475   7.742 -1.0828  0.4391  0.1782
   94VAL   HG12 1577  14.756  17.404   7.892 -1.5799  1.1698  0.5111
   94VAL   HG13 1578  14.678  17.301   7.766  0.8374 -0.2731  0.1090
   94VAL    CG2 1579  14.461  17.441   7.720 -0.4237  0.4963 -0.3241
   94VAL   HG21 1580  14.512  17.502   7.646  0.2682  0.1073 -0.1790
   94VAL   HG22 1581  14.445  17.338   7.689  0.3540  0.0285  0.7677
   94VAL   HG23 1582  14.364  17.483   7.747 -0.7851  0.3977 -1.4321
   94VAL      C 1583  14.352  17.386   8.012 -0.0941 -0.2043  0.4005
   94VAL      O 1584  14.255  17.313   7.990 -0.0534 -0.1662  0.0859
   95GLU      N 1585  14.331  17.498   8.081  0.2275 -0.2434  0.5608
   95GLU      H 1586  14.406  17.558   8.113 -0.8170  0.2549  2.2165
   95GLU     CA 1587  14.195  17.545   8.096  0.2733  0.0830 -0.0484
   95GLU     HA 1588  14.118  17.471   8.117 -0.9275  0.5435 -2.4301
   95GLU     CB 1589  14.193  17.642   8.214 -0.0412 -0.0009  0.0167
   95GLU    HB1 1590  14.227  17.739   8.178 -0.6341  0.1348 -0.1837
   95GLU    HB2 1591  14.254  17.597   8.293 -1.5903 -3.8053 -0.7191
   95GLU     CG 1592  14.054  17.660   8.274  0.0976  0.3667  0.2332
   95GLU    HG1 1593  14.024  17.559   8.300  1.1711 -0.3080 -1.0304
   95GLU    HG2 1594  13.984  17.701   8.201 -0.3719 -0.0036  0.4693
   95GLU     CD 1595  14.063  17.743   8.401  0.0321  0.3684  0.2368
   95GLU    OE1 1596  14.016  17.859   8.400  0.1980  0.4339 -0.1174
   95GLU    OE2 1597  14.112  17.687   8.501  0.3348  0.1904 -0.0070
   95GLU      C 1598  14.147  17.610   7.967 -0.1288 -0.2025 -0.0450
   95GLU      O 1599  14.221  17.673   7.891  0.1821 -0.2125  0.2451
   96LYS      N 1600  14.019  17.599   7.933 -0.1657  0.5267 -0.1780
   96LYS      H 1601  13.957  17.551   7.998 -0.8588  1.4941 -0.0990
   96LYS     CA 1602  13.963  17.639   7.806  0.5303  0.2259 -0.5819
   96LYS     HA 1603  14.036  17.622   7.727 -0.8812 -2.5343 -1.4389
   96LYS     CB 1604  13.846  17.547   7.769  0.4730  0.0649 -0.0159
   96LYS    HB1 1605  13.804  17.585   7.676  0.2174  1.2648  0.5606
   96LYS    HB2 1606  13.768  17.548   7.845  0.8151 -0.6269  0.3543
   96LYS     CG 1607  13.892  17.403   7.747 -0.3436 -0.2205  0.1323
   96LYS    HG1 1608  13.915  17.355   7.842  1.4017  0.6126  0.1675
   96LYS    HG2 1609  13.978  17.404   7.680 -0.9641 -0.4653 -0.6747
   96LYS     CD 1610  13.791  17.315   7.675 -0.4150 -0.0146 -0.0231
   96LYS    HD1 1611  13.753  17.362   7.585 -1.4529 -0.7519  0.0057
   96LYS    HD2 1612  13.698  17.299   7.730  0.4918 -0.6063  1.3747
   96LYS     CE 1613  13.861  17.186   7.630 -0.0806  0.0268  0.3708
   96LYS    HE1 1614  13.894  17.117   7.708  1.0481  1.0746  0.8479
   96LYS    HE2 1615  13.948  17.218   7.573 -1.0312  1.5475 -0.2937
   96LYS     NZ 1616  13.770  17.103   7.550  0.7764 -0.8938  0.3448
   96LYS    HZ1 1617  13.806  17.009   7.544  2.4502 -0.3066  0.6013
   96LYS    HZ2 1618  13.682  17.102   7.599  0.0610  2.4082 -0.6450
   96LYS    HZ3 1619  13.759  17.132   7.454  0.8903 -1.8895  0.0151
   96LYS      C 1620  13.934  17.788   7.799 -0.2665  0.0963 -0.1261
   96LYS      O 1621  13.826  17.828   7.757 -0.5854 -0.5565  0.0474
   97ASN      N 1622  14.034  17.867   7.838 -0.3461  0.1159  0.0449
   97ASN      H 1623  14.122  17.820   7.855 -1.1468 -0.7541  2.0278
   97ASN     CA 1624  14.020  18.011   7.835  0.2795  0.1836  0.3074
   97ASN     HA 1625  13.914  18.034   7.834  0.2461  0.0716 -0.7573
   97ASN     CB 1626  14.086  18.079   7.954  0.2342 -0.4602  0.7051
   97ASN    HB1 1627  14.054  18.183   7.945 -1.3436 -1.0251 -0.5752
   97ASN    HB2 1628  14.191  18.057   7.934 -0.4676 -0.7520 -3.5246
   97ASN     CG 1629  14.038  18.026   8.089 -0.2474 -0.4022  0.5577
   97ASN    OD1 1630  13.922  17.988   8.106 -0.5517  0.3153  0.1284
   97ASN    ND2 1631  14.125  18.021   8.189 -0.1292  0.1647  0.4847
   97ASN   HD21 1632  14.223  18.045   8.184  0.1620 -1.0339  0.1347
   97ASN   HD22 1633  14.101  17.963   8.268  0.1884 -0.0468  0.4272
   97ASN      C 1634  14.083  18.059   7.704  0.2167 -0.3459  0.0798
   97ASN      O 1635  14.170  17.995   7.646  0.0581 -0.0649 -0.4739
   98LEU      N 1636  14.049  18.178   7.656  0.4836 -0.1670  0.3320
   98LEU      H 1637  13.966  18.214   7.701  1.1023  2.7691 -0.6463
   98LEU     CA 1638  14.092  18.244   7.534 -0.2236 -0.5318 -0.1217
   98LEU     HA 1639  14.193  18.213   7.509  0.0633  0.7378 -0.5988
   98LEU     CB 1640  14.005  18.211   7.413 -0.7359  0.5469 -0.0537
   98LEU    HB1 1641  13.916  18.272   7.430 -0.7939  0.7592 -1.0214
   98LEU    HB2 1642  13.976  18.106   7.411  0.2055  0.2818 -1.3929
   98LEU     CG 1643  14.062  18.251   7.277  0.1385  0.1678  0.1990
   98LEU     HG 1644  14.094  18.354   7.266  0.0237  0.4320  2.0448
   98LEU    CD1 1645  14.185  18.165   7.250  0.1699  0.2219  0.1726
   98LEU   HD11 1646  14.266  18.208   7.310 -0.9287  0.2364  1.6887
   98LEU   HD12 1647  14.168  18.059   7.273 -0.0032 -0.1887 -1.7426
   98LEU   HD13 1648  14.207  18.152   7.144  1.6030 -1.4399  0.6055
   98LEU    CD2 1649  13.959  18.231   7.166  0.7261  0.0360 -0.3282
   98LEU   HD21 1650  13.931  18.125   7.164 -0.6113  0.3479  0.5777
   98LEU   HD22 1651  13.866  18.285   7.181  1.7709  1.9516 -0.4907
   98LEU   HD23 1652  14.005  18.271   7.076  0.8336  0.7284  0.0283
   98LEU      C 1653  14.105  18.394   7.555  0.0905 -0.5598 -0.1117
   98LEU      O 1654  14.005  18.460   7.581  0.3755 -0.1222 -0.1213
   99HIS      N 1655  14.227  18.447   7.549  0.0925 -0.5252  0.1957
   99HIS      H 1656  14.303  18.380   7.541 -0.5706 -1.3487  0.6809
   99HIS     CA 1657  14.252  18.583   7.590 -0.0728 -0.4588  0.0795
   99HIS     HA 1658  14.156  18.630   7.613 -0.6140 -1.6575  0.3551
   99HIS     CB 1659  14.348  18.591   7.709  0.1126  0.0481 -0.1014
   99HIS    HB1 1660  14.350  18.693   7.748 -0.3790  0.1744 -0.3835
   99HIS    HB2 1661  14.450  18.564   7.682  0.0836  0.9939 -1.2762
   99HIS     CG 1662  14.311  18.505   7.826  0.7239 -0.0572  0.0174
   99HIS    ND1 1663  14.205  18.525   7.914  0.6336  0.5003 -0.2136
   99HIS    CE1 1664  14.202  18.428   8.006  0.2686  0.2680 -0.4699
   99HIS    HE1 1665  14.119  18.406   8.073 -0.3112 -0.7426 -1.4895
   99HIS    NE2 1666  14.306  18.349   7.979 -0.2856 -0.5987 -0.1058
   99HIS    HE2 1667  14.331  18.269   8.036 -1.5257 -0.2929  0.9138
   99HIS    CD2 1668  14.373  18.390   7.866  0.2195 -0.2289  0.3227
   99HIS    HD2 1669  14.458  18.341   7.820 -0.4283 -1.4150  0.3326
   99HIS      C 1670  14.310  18.673   7.482 -0.8037 -0.1430 -0.0549
   99HIS      O 1671  14.408  18.644   7.414 -0.5080 -0.0900  0.3413
  100PHE      N 1672  14.249  18.792   7.482 -0.1390  0.2064  0.3451
  100PHE      H 1673  14.157  18.797   7.524 -0.2073 -1.1688  0.3981
  100PHE     CA 1674  14.286  18.911   7.407  0.4089 -0.2056 -0.0461
  100PHE     HA 1675  14.382  18.894   7.360  0.0606 -1.2278 -0.4159
  100PHE     CB 1676  14.183  18.947   7.299  0.1167  0.4218  0.4361
  100PHE    HB1 1677  14.219  19.043   7.261 -1.4767  2.1062  2.8538
  100PHE    HB2 1678  14.087  18.960   7.349 -0.2617 -2.1793  0.5465
  100PHE     CG 1679  14.160  18.839   7.197  0.2928 -0.0597  0.9022
  100PHE    CD1 1680  14.253  18.815   7.096 -0.6535  0.3609 -0.0872
  100PHE    HD1 1681  14.345  18.872   7.095  0.3249 -1.1203 -1.7079
  100PHE    CE1 1682  14.217  18.724   6.996 -0.4377 -0.1220  0.2732
  100PHE    HE1 1683  14.296  18.707   6.924  0.0261  0.6039  0.5980
  100PHE     CZ 1684  14.099  18.649   7.000 -0.2083 -0.4759  0.5073
  100PHE     HZ 1685  14.065  18.580   6.924 -0.2655  0.1557 -0.0552
  100PHE    CE2 1686  14.010  18.668   7.107 -0.5607  0.0132  0.1330
  100PHE    HE2 1687  13.916  18.616   7.115 -1.4249  1.2427 -1.3435
  100PHE    CD2 1688  14.045  18.759   7.207  0.3157 -0.2094  0.0375
  100PHE    HD2 1689  13.979  18.768   7.292  1.3524 -0.7363  0.9289
  100PHE      C 1690  14.314  19.027   7.501  0.1724 -0.1964  0.0179
  100PHE      O 1691  14.274  19.020   7.617 -0.1574  0.1245 -0.0752
  101ILE      N 1692  14.383  19.131   7.454  0.7165 -0.3285  0.5018
  101ILE      H 1693  14.414  19.129   7.358 -0.9649 -0.2466 -0.0763
  101ILE     CA 1694  14.409  19.255   7.524  0.0491  0.2353 -0.2376
  101ILE     HA 1695  14.355  19.246   7.619  0.0164  1.5700 -0.1144
  101ILE     CB 1696  14.559  19.262   7.551  0.0910 -0.6971 -0.2105
  101ILE     HB 1697  14.616  19.238   7.462 -0.2219 -1.1707 -0.2913
  101ILE    CG2 1698  14.601  19.398   7.606 -0.0235 -0.5139 -0.5736
  101ILE   HG21 1699  14.546  19.427   7.695  0.5135 -2.2408  0.3546
  101ILE   HG22 1700  14.709  19.412   7.611 -0.0014  0.0033 -1.9677
  101ILE   HG23 1701  14.571  19.476   7.535  2.4493 -0.9576 -2.2404
  101ILE    CG1 1702  14.595  19.163   7.662  0.4904 -0.1291  0.1657
  101ILE   HG11 1703  14.549  19.067   7.638 -0.1619  0.6091 -1.7234
  101ILE   HG12 1704  14.534  19.197   7.746 -0.5397 -0.4131 -0.4515
  101ILE     CD 1705  14.742  19.139   7.695  0.7289 -0.1860 -0.9218
  101ILE    HD1 1706  14.796  19.228   7.725  1.8580 -1.4208  0.8777
  101ILE    HD2 1707  14.745  19.061   7.771  0.9154  0.0268 -0.7102
  101ILE    HD3 1708  14.792  19.098   7.607 -0.0268 -2.8597 -0.1871
  101ILE      C 1709  14.362  19.373   7.440 -0.6575 -0.1955 -0.4524
  101ILE      O 1710  14.396  19.389   7.323  0.3832 -0.1511 -0.1499
  102TRP      N 1711  14.303  19.470   7.509 -0.1478 -0.3559  0.2114
  102TRP      H 1712  14.262  19.442   7.597 -0.1975  1.3601  0.7867
  102TRP     CA 1713  14.289  19.605   7.457 -0.0767 -0.2779  0.3964
  102TRP     HA 1714  14.372  19.633   7.392 -0.5664 -0.1976 -0.2004
  102TRP     CB 1715  14.165  19.635   7.375  0.0214  0.4087  0.4944
  102TRP    HB1 1716  14.070  19.654   7.425 -1.7039  1.2809 -2.7751
  102TRP    HB2 1717  14.153  19.549   7.308  0.4083  1.3733 -0.8631
  102TRP     CG 1718  14.190  19.749   7.281  0.2741  0.0718  0.1518
  102TRP    CD1 1719  14.185  19.879   7.315  0.1232  0.0572  0.1764
  102TRP    HD1 1720  14.161  19.922   7.411 -0.7396 -1.0283  0.4574
  102TRP    NE1 1721  14.200  19.959   7.203 -0.1186  0.0779  0.1590
  102TRP    HE1 1722  14.184  20.059   7.206  2.2477  0.4860  1.3488
  102TRP    CE2 1723  14.217  19.884   7.089  0.1087 -0.0288  0.2619
  102TRP    CZ2 1724  14.247  19.919   6.957 -0.0734  0.2009  0.2825
  102TRP    HZ2 1725  14.254  20.023   6.927  1.4002 -0.1134 -0.5434
  102TRP    CH2 1726  14.264  19.821   6.859 -0.7046  0.2593  0.1070
  102TRP    HH2 1727  14.287  19.847   6.757  0.6535  0.6703  0.4924
  102TRP    CZ3 1728  14.253  19.687   6.900 -0.2672  0.1481 -0.1312
  102TRP    HZ3 1729  14.275  19.606   6.832  2.7041 -0.4849  1.3876
  102TRP    CE3 1730  14.226  19.656   7.034  0.1260  0.0873 -0.0650
  102TRP    HE3 1731  14.244  19.551   7.055  0.5715  0.6487  2.7540
  102TRP    CD2 1732  14.208  19.750   7.136  0.6128 -0.0920  0.1907
  102TRP      C 1733  14.294  19.711   7.566 -0.2076  0.0622  0.0704
  102TRP      O 1734  14.214  19.706   7.660 -0.1728  0.5862  0.1325
  103ILE      N 1735  14.379  19.814   7.555  0.1611 -0.2813 -0.3046
  103ILE      H 1736  14.431  19.829   7.470  0.3011  3.7465  0.3091
  103ILE     CA 1737  14.419  19.914   7.652 -0.6062 -0.3312  0.0700
  103ILE     HA 1738  14.333  19.939   7.714  0.3052  0.4865  1.0320
  103ILE     CB 1739  14.537  19.867   7.737 -0.1371 -0.2639 -0.5435
  103ILE     HB 1740  14.582  19.955   7.784 -0.9658  0.9077 -1.8696
  103ILE    CG2 1741  14.489  19.774   7.847 -0.0927  0.2028 -0.1268
  103ILE   HG21 1742  14.564  19.758   7.925 -1.1415  1.5706  1.2250
  103ILE   HG22 1743  14.403  19.819   7.897  1.0395  1.0184  1.1638
  103ILE   HG23 1744  14.460  19.676   7.810  0.3209  0.1776 -0.3873
  103ILE    CG1 1745  14.654  19.811   7.655  0.2583  0.1899 -0.2996
  103ILE   HG11 1746  14.684  19.891   7.588 -1.1218  0.5981 -0.4672
  103ILE   HG12 1747  14.626  19.720   7.602  1.8695 -1.2709  1.2118
  103ILE     CD 1748  14.768  19.766   7.746 -0.6556 -0.4840  0.5425
  103ILE    HD1 1749  14.793  19.839   7.823 -0.6614  2.2313 -1.8637
  103ILE    HD2 1750  14.746  19.672   7.796  1.8568 -0.5638  1.6463
  103ILE    HD3 1751  14.856  19.749   7.684  0.3636  0.0498  1.7834
  103ILE      C 1752  14.458  20.046   7.587  0.2397 -0.5012  0.2227
  103ILE      O 1753  14.471  20.059   7.466  0.4747 -0.2797  0.2720
  104GLY      N 1754  14.458  20.154   7.665  0.4440 -0.2602 -0.1065
  104GLY      H 1755  14.431  20.140   7.762 -1.3190  1.1664 -0.3335
  104GLY     CA 1756  14.495  20.290   7.632 -0.4312  0.0416  0.1223
  104GLY    HA1 1757  14.594  20.292   7.588  0.1463  1.9751  1.3955
  104GLY    HA2 1758  14.505  20.341   7.727  0.3695  0.9288 -0.4202
  104GLY      C 1759  14.407  20.366   7.533 -0.0279 -0.3229 -0.5206
  104GLY      O 1760  14.437  20.484   7.516  0.3165 -0.3909 -0.3987
  105GLY      N 1761  14.306  20.304   7.471  0.1727 -0.7322 -0.4460
  105GLY      H 1762  14.291  20.205   7.482  1.1303 -0.6264  3.3054
  105GLY     CA 1763  14.208  20.383   7.399  0.0365 -0.1243  0.3889
  105GLY    HA1 1764  14.259  20.420   7.310 -0.7789  0.1316  0.0180
  105GLY    HA2 1765  14.164  20.457   7.467 -0.2451 -0.9740  1.1564
  105GLY      C 1766  14.097  20.289   7.355 -0.0215  0.1678 -0.0857
  105GLY      O 1767  14.102  20.168   7.379 -0.3111  0.1620 -0.0417
  106GLN      N 1768  13.997  20.344   7.285 -0.4107  0.0176  0.3497
  106GLN      H 1769  14.011  20.441   7.260  1.2049 -0.2916 -0.0376
  106GLN     CA 1770  13.885  20.275   7.225 -0.1353  0.2822 -0.4797
  106GLN     HA 1771  13.825  20.250   7.312 -0.4650  0.1716 -0.7363
  106GLN     CB 1772  13.805  20.378   7.146 -0.4556  0.6532  0.3178
  106GLN    HB1 1773  13.882  20.431   7.090 -0.3916 -0.8620 -1.1003
  106GLN    HB2 1774  13.753  20.441   7.218 -1.1307  1.0155 -0.4725
  106GLN     CG 1775  13.696  20.324   7.055  0.0171 -0.2007  0.2482
  106GLN    HG1 1776  13.637  20.255   7.115 -0.4664 -1.6694 -1.7830
  106GLN    HG2 1777  13.741  20.262   6.977 -0.7268 -0.1344 -0.2458
  106GLN     CD 1778  13.610  20.430   6.988  0.1497  0.0220  0.4304
  106GLN    OE1 1779  13.589  20.420   6.867  0.4575 -0.3924  0.4096
  106GLN    NE2 1780  13.541  20.520   7.058 -0.1418  0.0263  0.1397
  106GLN   HE21 1781  13.534  20.505   7.157  1.2078  1.7264  0.5338
  106GLN   HE22 1782  13.473  20.579   7.012 -0.5200 -1.0367 -0.7166
  106GLN      C 1783  13.925  20.154   7.141 -0.2905 -0.2894  0.2558
  106GLN      O 1784  14.026  20.162   7.071 -0.3964  0.2207  0.1524
  107ILE      N 1785  13.849  20.045   7.150 -0.2233 -0.3809 -0.2365
  107ILE      H 1786  13.773  20.048   7.217  0.3469  0.6397  0.3818
  107ILE     CA 1787  13.875  19.930   7.065  0.3870 -0.5066  0.1100
  107ILE     HA 1788  13.982  19.913   7.061  0.2457 -1.5493  0.5798
  107ILE     CB 1789  13.825  19.805   7.136 -0.3317 -0.2127  0.1287
  107ILE     HB 1790  13.879  19.794   7.230  0.2684 -3.6499 -0.4963
  107ILE    CG2 1791  13.678  19.819   7.175 -0.1729  0.4482  0.5064
  107ILE   HG21 1792  13.641  19.730   7.226  0.9214 -0.9570 -1.0616
  107ILE   HG22 1793  13.659  19.895   7.252 -1.0985  3.0285 -2.1052
  107ILE   HG23 1794  13.621  19.835   7.084  0.8610  0.1479 -0.2108
  107ILE    CG1 1795  13.852  19.685   7.046  0.0789 -0.1088  0.1113
  107ILE   HG11 1796  13.957  19.684   7.015  0.2348 -0.4814  0.6386
  107ILE   HG12 1797  13.784  19.693   6.961  0.3524 -0.3283 -0.1284
  107ILE     CD 1798  13.835  19.556   7.126  0.3529  0.2035  0.6722
  107ILE    HD1 1799  13.862  19.471   7.064 -3.2107  0.0091 -0.8257
  107ILE    HD2 1800  13.900  19.556   7.214  2.4310 -0.9102 -0.7876
  107ILE    HD3 1801  13.732  19.535   7.156  0.6622 -2.0436  0.3288
  107ILE      C 1802  13.824  19.956   6.924  0.0729 -0.3048  0.2581
  107ILE      O 1803  13.723  20.023   6.903 -0.0355 -0.4996  0.1492
  108ASN      N 1804  13.894  19.904   6.823 -0.0522 -0.2006  0.1156
  108ASN      H 1805  13.970  19.843   6.849  1.7415  0.9641 -2.0275
  108ASN     CA 1806  13.870  19.916   6.681 -0.3783 -0.1615  0.1741
  108ASN     HA 1807  13.810  20.006   6.663 -3.2470 -1.9594  0.0111
  108ASN     CB 1808  14.010  19.922   6.620 -0.6073 -0.5983 -0.4141
  108ASN    HB1 1809  14.062  19.832   6.653  1.6636  0.6573 -0.4072
  108ASN    HB2 1810  14.075  20.004   6.651  2.3464 -0.9192 -4.9381
  108ASN     CG 1811  14.012  19.923   6.468 -0.0169 -0.4489 -0.4076
  108ASN    OD1 1812  14.018  19.818   6.405  0.1741 -0.3969 -0.4760
  108ASN    ND2 1813  14.049  20.034   6.403 -0.1194 -0.2380 -0.1102
  108ASN   HD21 1814  14.065  20.117   6.457 -1.0865 -0.3924  0.4543
  108ASN   HD22 1815  14.070  20.035   6.304 -0.2910  2.5620 -0.1948
  108ASN      C 1816  13.781  19.803   6.631  0.2071 -0.4395 -0.2485
  108ASN      O 1817  13.777  19.698   6.695  0.5922 -0.1754  0.2126
  109ASP      N 1818  13.706  19.823   6.522  0.3699  0.0934 -0.2653
  109ASP      H 1819  13.698  19.919   6.491  0.5137  0.1393 -0.1632
  109ASP     CA 1820  13.610  19.728   6.468  0.0409  0.3301 -0.0996
  109ASP     HA 1821  13.563  19.682   6.555  0.3704  0.2441  0.0358
  109ASP     CB 1822  13.498  19.802   6.395  0.0826  0.2012 -0.2948
  109ASP    HB1 1823  13.423  19.733   6.357 -0.2340  1.4989 -2.1747
  109ASP    HB2 1824  13.544  19.848   6.308  0.4299  3.0904  1.2854
  109ASP     CG 1825  13.435  19.916   6.475 -0.0097 -0.1388  0.1243
  109ASP    OD1 1826  13.489  20.028   6.467  0.1667 -0.2582 -0.3690
  109ASP    OD2 1827  13.339  19.895   6.552 -0.1994  0.1497 -0.0311
  109ASP      C 1828  13.675  19.610   6.398  0.0822 -0.2461  0.8978
  109ASP      O 1829  13.630  19.495   6.398 -0.1174 -0.1724  0.3891
  110THR      N 1830  13.791  19.630   6.336 -0.6397 -0.1534 -0.4454
  110THR      H 1831  13.832  19.722   6.333  2.2683 -1.3427 -1.8197
  110THR     CA 1832  13.867  19.525   6.270 -0.5589 -0.0112 -0.5819
  110THR     HA 1833  13.807  19.480   6.192 -0.4760  1.7197 -1.7036
  110THR     CB 1834  13.983  19.593   6.198 -0.0144 -0.1147  0.1798
  110THR     HB 1835  14.051  19.627   6.276  0.2001  0.4635 -0.2465
  110THR    CG2 1836  14.066  19.510   6.100 -0.5664 -0.1045 -0.2997
  110THR   HG21 1837  14.002  19.457   6.030  0.0770 -3.9951  1.7735
  110THR   HG22 1838  14.146  19.568   6.055  1.0537 -0.9761  1.3119
  110THR   HG23 1839  14.106  19.433   6.166  0.0468  0.4426 -0.0235
  110THR    OG1 1840  13.944  19.705   6.121 -0.4915 -0.3573  0.0674
  110THR    HG1 1841  13.938  19.774   6.188  1.5871 -0.2138  0.1758
  110THR      C 1842  13.919  19.421   6.368 -0.4157  0.5466 -0.0606
  110THR      O 1843  13.915  19.301   6.343 -0.6772  0.4826  0.2697
  111ALA      N 1844  13.962  19.463   6.488  0.0901 -0.3826  0.0916
  111ALA      H 1845  13.981  19.562   6.497  1.2794 -0.7059  1.6055
  111ALA     CA 1846  13.993  19.381   6.604  0.4183 -0.1812  0.1476
  111ALA     HA 1847  14.060  19.303   6.569 -1.1557 -0.6347 -2.1106
  111ALA     CB 1848  14.043  19.459   6.725  0.8540 -0.2197 -0.0080
  111ALA    HB1 1849  14.121  19.530   6.697 -0.6316  0.2848 -3.3284
  111ALA    HB2 1850  13.959  19.515   6.765  0.3923 -1.3084  0.6081
  111ALA    HB3 1851  14.058  19.386   6.805 -1.2959 -0.3923  0.2922
  111ALA      C 1852  13.875  19.295   6.646 -0.0736  0.2403 -0.3486
  111ALA      O 1853  13.881  19.174   6.630 -0.0477  0.2588 -0.4817
  112ILE      N 1854  13.761  19.361   6.672 -0.2099 -0.4878  1.0389
  112ILE      H 1855  13.762  19.459   6.645 -1.2349 -0.4345  1.1830
  112ILE     CA 1856  13.630  19.309   6.706 -0.5662 -0.2301  0.0948
  112ILE     HA 1857  13.635  19.250   6.797  1.3604 -0.6786 -0.2468
  112ILE     CB 1858  13.522  19.415   6.725 -0.4348 -0.1176  0.2209
  112ILE     HB 1859  13.536  19.492   6.648 -2.7553  2.0201  1.7772
  112ILE    CG2 1860  13.380  19.361   6.714 -0.2201 -0.5457 -0.4795
  112ILE   HG21 1861  13.357  19.272   6.773 -1.3991  1.3711  2.1304
  112ILE   HG22 1862  13.307  19.436   6.743 -0.3862 -1.2268  0.9777
  112ILE   HG23 1863  13.340  19.331   6.617 -1.9366 -0.2644  0.0997
  112ILE    CG1 1864  13.537  19.477   6.863  0.1155 -0.3529  0.2689
  112ILE   HG11 1865  13.643  19.500   6.871  0.1383  0.2449 -1.3973
  112ILE   HG12 1866  13.495  19.402   6.931 -1.4521 -1.6655 -2.0248
  112ILE     CD 1867  13.463  19.607   6.895  0.1893 -0.3783  0.5412
  112ILE    HD1 1868  13.501  19.634   6.994 -0.5322 -0.9671  0.9893
  112ILE    HD2 1869  13.498  19.679   6.821  0.0302 -1.2590 -0.4108
  112ILE    HD3 1870  13.355  19.602   6.908  0.1649  0.3941  0.6809
  112ILE      C 1871  13.591  19.196   6.612  0.5562 -0.3754 -0.2111
  112ILE      O 1872  13.542  19.093   6.658  0.0530 -0.4002 -0.7777
  113ASN      N 1873  13.611  19.221   6.482 -0.3700  0.6031 -0.1778
  113ASN      H 1874  13.658  19.307   6.457 -0.9159  1.0418  0.2644
  113ASN     CA 1875  13.562  19.140   6.372  0.2615  0.1254 -0.1140
  113ASN     HA 1876  13.466  19.098   6.403  0.3512  0.3286  0.4638
  113ASN     CB 1877  13.534  19.234   6.255 -0.0529 -0.3652 -0.4347
  113ASN    HB1 1878  13.535  19.169   6.168  0.1978 -0.2716 -0.5023
  113ASN    HB2 1879  13.617  19.304   6.246  0.7604 -1.4978 -2.4748
  113ASN     CG 1880  13.401  19.308   6.265  0.3352  0.3262 -0.2645
  113ASN    OD1 1881  13.308  19.252   6.207  0.0524  0.7337 -0.2043
  113ASN    ND2 1882  13.375  19.420   6.331 -0.0759  0.0544  0.0361
  113ASN   HD21 1883  13.452  19.476   6.365 -0.4183  1.9261 -2.0649
  113ASN   HD22 1884  13.282  19.459   6.320 -0.4188 -0.8603 -0.4258
  113ASN      C 1885  13.648  19.019   6.340  0.0219 -0.1194  0.1500
  113ASN      O 1886  13.588  18.925   6.288  0.2799  0.0816 -0.5242
  114TYR      N 1887  13.774  19.021   6.384  0.2776  0.1802 -0.5837
  114TYR      H 1888  13.811  19.106   6.424  0.7166  0.3320 -1.2872
  114TYR     CA 1889  13.866  18.909   6.391  0.3069  0.2462  0.1461
  114TYR     HA 1890  13.830  18.849   6.308 -0.8035  1.1800 -0.0669
  114TYR     CB 1891  14.012  18.955   6.396  0.3426  0.1874 -0.2751
  114TYR    HB1 1892  14.073  18.878   6.442 -0.6583 -0.8591 -0.6609
  114TYR    HB2 1893  14.020  19.047   6.454 -0.3927 -0.5540  1.0632
  114TYR     CG 1894  14.074  18.984   6.262  0.1559 -0.0185 -0.4066
  114TYR    CD1 1895  14.210  18.956   6.241  0.2928  0.3764 -0.0452
  114TYR    HD1 1896  14.255  18.896   6.319 -1.5868  0.5983  1.2873
  114TYR    CE1 1897  14.274  18.972   6.118  0.0774 -0.0199 -0.2139
  114TYR    HE1 1898  14.373  18.939   6.091  0.7207  3.0510 -2.2109
  114TYR     CZ 1899  14.199  19.027   6.012  0.0629  0.0443 -0.1705
  114TYR     OH 1900  14.250  19.031   5.886 -0.4880 -0.0679 -0.3970
  114TYR     HH 1901  14.199  19.084   5.824  0.9248 -2.1855 -3.6537
  114TYR    CE2 1902  14.072  19.081   6.042  0.1387 -0.0572  0.3477
  114TYR    HE2 1903  14.022  19.128   5.958  0.8580 -0.5258 -0.3587
  114TYR    CD2 1904  14.005  19.052   6.161 -0.5575 -0.2686 -0.0906
  114TYR    HD2 1905  13.902  19.083   6.173 -0.0923  1.2780  0.2213
  114TYR      C 1906  13.843  18.831   6.519 -0.6543  0.0126 -0.1621
  114TYR      O 1907  13.834  18.709   6.512  0.3314 -0.0918  0.2493
  115ILE      N 1908  13.814  18.893   6.634  0.2682 -0.1011  0.1460
  115ILE      H 1909  13.807  18.994   6.636 -0.6694 -0.1520  0.2118
  115ILE     CA 1910  13.783  18.822   6.756 -0.0293 -0.1604  0.0392
  115ILE     HA 1911  13.868  18.757   6.778 -0.5964 -0.8652  0.1771
  115ILE     CB 1912  13.776  18.923   6.871  0.1169  0.3420 -0.3854
  115ILE     HB 1913  13.711  19.005   6.842  0.9659  0.5888 -1.6706
  115ILE    CG2 1914  13.734  18.858   7.002  0.6189 -0.1852 -0.4786
  115ILE   HG21 1915  13.741  18.923   7.090 -1.4086  1.2050 -1.2791
  115ILE   HG22 1916  13.630  18.827   6.994 -0.4236  3.0589 -1.0954
  115ILE   HG23 1917  13.792  18.769   7.024 -0.2280 -0.3615  1.2097
  115ILE    CG1 1918  13.910  18.988   6.901  0.2301  0.1201 -0.4073
  115ILE   HG11 1919  13.968  19.022   6.814  0.2767  0.6835 -0.1613
  115ILE   HG12 1920  13.971  18.920   6.960  1.6165  0.6659 -1.1504
  115ILE     CD 1921  13.882  19.115   6.981  0.1190 -0.1547 -0.0060
  115ILE    HD1 1922  13.894  19.094   7.087 -1.8319  1.1900  0.5321
  115ILE    HD2 1923  13.953  19.195   6.959  0.8214 -0.4697  1.0335
  115ILE    HD3 1924  13.786  19.164   6.970 -0.2408 -0.9026 -0.2155
  115ILE      C 1925  13.658  18.737   6.745  0.1887 -0.4621 -0.1066
  115ILE      O 1926  13.662  18.622   6.787 -0.0559 -0.2593  0.4775
  116ASN      N 1927  13.552  18.795   6.688  0.2950 -0.0510  0.1145
  116ASN      H 1928  13.560  18.895   6.676  1.2475 -0.2139 -0.7688
  116ASN     CA 1929  13.422  18.741   6.654  0.2174  0.1666  0.0579
  116ASN     HA 1930  13.367  18.727   6.747  3.1263  1.8501  2.2242
  116ASN     CB 1931  13.348  18.848   6.575 -0.6123 -0.6693 -0.3140
  116ASN    HB1 1932  13.262  18.808   6.521 -2.3700  2.4697 -0.0706
  116ASN    HB2 1933  13.420  18.899   6.511 -1.4759  1.5383  0.3673
  116ASN     CG 1934  13.282  18.951   6.666  0.2181 -0.1524 -0.2875
  116ASN    OD1 1935  13.286  18.953   6.789 -0.1962 -0.8231 -0.2597
  116ASN    ND2 1936  13.215  19.050   6.607  0.6735  0.5195  0.3042
  116ASN   HD21 1937  13.216  19.063   6.507  1.6513  0.4657  0.2951
  116ASN   HD22 1938  13.153  19.108   6.662 -1.1894 -0.2260 -0.8883
  116ASN      C 1939  13.425  18.611   6.575 -0.4286  0.6703 -0.8032
  116ASN      O 1940  13.332  18.532   6.586  0.0411  0.1403 -0.6227
  117GLN      N 1941  13.540  18.583   6.512  0.1784  0.1733  0.5019
  117GLN      H 1942  13.611  18.654   6.509  0.1930  0.1378 -0.0081
  117GLN     CA 1943  13.567  18.459   6.441  0.4151  0.1736  0.5864
  117GLN     HA 1944  13.474  18.430   6.391 -0.5772  1.3470  1.6530
  117GLN     CB 1945  13.679  18.469   6.338 -0.6542 -0.3913 -0.6573
  117GLN    HB1 1946  13.687  18.377   6.280 -2.5277 -1.4269  0.6117
  117GLN    HB2 1947  13.777  18.472   6.385 -0.5785  2.9738 -0.7922
  117GLN     CG 1948  13.675  18.586   6.241 -0.1498 -0.1024 -0.3324
  117GLN    HG1 1949  13.772  18.588   6.190  0.3754  2.4400  0.6021
  117GLN    HG2 1950  13.678  18.679   6.298  2.5788 -0.8509  0.9010
  117GLN     CD 1951  13.572  18.599   6.130  0.3038  0.3503 -0.7074
  117GLN    OE1 1952  13.512  18.505   6.078  0.0356  0.0461  0.1472
  117GLN    NE2 1953  13.537  18.725   6.102 -0.1990  0.2449 -0.5529
  117GLN   HE21 1954  13.579  18.801   6.154 -3.0626  2.2347 -0.8467
  117GLN   HE22 1955  13.466  18.741   6.032 -0.9465 -0.4872  0.0120
  117GLN      C 1956  13.595  18.345   6.538  0.4506 -0.1414  0.2064
  117GLN      O 1957  13.530  18.240   6.541  0.0712  0.0769 -0.1361
  118TRP      N 1958  13.688  18.369   6.630  0.1740 -0.0755  0.4717
  118TRP      H 1959  13.732  18.460   6.627  0.4818 -0.1030 -4.6299
  118TRP     CA 1960  13.724  18.275   6.734  0.4471 -0.5849 -0.0776
  118TRP     HA 1961  13.745  18.181   6.683  1.3205 -1.2075  1.3743
  118TRP     CB 1962  13.850  18.323   6.805  0.1710  0.3067 -0.1798
  118TRP    HB1 1963  13.867  18.244   6.878  0.6220  1.4090  0.9545
  118TRP    HB2 1964  13.841  18.422   6.850  0.3747  1.0123 -1.6540
  118TRP     CG 1965  13.976  18.327   6.725  0.2488 -0.0385 -0.0739
  118TRP    CD1 1966  14.029  18.439   6.673 -0.0125 -0.0241 -0.3184
  118TRP    HD1 1967  13.992  18.540   6.677  1.5303  0.5846 -0.5857
  118TRP    NE1 1968  14.160  18.420   6.634  0.2130 -0.3624  0.5773
  118TRP    HE1 1969  14.219  18.499   6.614  2.0238 -1.6673  0.4866
  118TRP    CE2 1970  14.197  18.289   6.659  0.0194 -0.7242 -0.9265
  118TRP    CZ2 1971  14.319  18.222   6.654  0.3392 -0.2476  0.1951
  118TRP    HZ2 1972  14.410  18.271   6.621 -0.4904  0.6705 -0.7812
  118TRP    CH2 1973  14.324  18.088   6.696 -0.0254 -0.1534  0.5389
  118TRP    HH2 1974  14.416  18.036   6.714 -0.3787 -0.2999  2.0075
  118TRP    CZ3 1975  14.208  18.026   6.744  0.0074 -0.6511 -0.0224
  118TRP    HZ3 1976  14.216  17.926   6.786 -1.2102 -0.2794  1.1625
  118TRP    CE3 1977  14.083  18.089   6.737  0.2418 -0.1785  0.0217
  118TRP    HE3 1978  14.000  18.037   6.782  0.8632  0.4080  1.9481
  118TRP    CD2 1979  14.078  18.225   6.704  0.0320 -0.2349 -0.1884
  118TRP      C 1980  13.606  18.244   6.826  0.3520 -0.0952 -0.0288
  118TRP      O 1981  13.604  18.134   6.881  0.2455 -0.0149  0.1284
  119LYS      N 1982  13.502  18.326   6.832  0.0908 -0.4186 -0.1187
  119LYS      H 1983  13.506  18.418   6.789 -1.4708 -0.6702 -0.8820
  119LYS     CA 1984  13.386  18.303   6.917  0.4174 -0.1217  0.4136
  119LYS     HA 1985  13.418  18.247   7.004 -0.4736 -1.7559 -0.2782
  119LYS     CB 1986  13.333  18.438   6.965 -0.0240 -0.0936 -0.1448
  119LYS    HB1 1987  13.253  18.417   7.036  0.2887  1.0402  0.5696
  119LYS    HB2 1988  13.300  18.486   6.873 -0.6840 -0.3509 -0.0499
  119LYS     CG 1989  13.436  18.525   7.036  0.2406 -0.1932 -0.3995
  119LYS    HG1 1990  13.512  18.554   6.964 -0.8987 -1.1351 -2.0437
  119LYS    HG2 1991  13.477  18.474   7.124 -0.6534  0.9706  0.7395
  119LYS     CD 1992  13.375  18.659   7.076  0.0969 -0.3848  0.0265
  119LYS    HD1 1993  13.332  18.697   6.983 -1.9001 -1.6746  0.3545
  119LYS    HD2 1994  13.455  18.729   7.100  0.3970 -0.1478 -1.5484
  119LYS     CE 1995  13.267  18.657   7.183  0.1415  0.4136  0.0944
  119LYS    HE1 1996  13.297  18.598   7.270 -0.5001  0.4256  0.3367
  119LYS    HE2 1997  13.177  18.609   7.144  0.2327 -0.9080  1.4140
  119LYS     NZ 1998  13.229  18.794   7.220 -0.1740  0.3247  0.1027
  119LYS    HZ1 1999  13.192  18.843   7.140 -3.2287  0.2091  1.3335
  119LYS    HZ2 2000  13.168  18.810   7.299 -2.7200  0.3937 -1.7447
  119LYS    HZ3 2001  13.311  18.848   7.245 -0.1213  0.4267 -0.2917
  119LYS      C 2002  13.271  18.234   6.844  0.7996 -0.0596 -0.2626
  119LYS      O 2003  13.171  18.213   6.912  0.0952  0.5119 -1.1103
  120ASP      N 2004  13.285  18.210   6.714  0.5512 -0.2343 -0.2579
  120ASP      H 2005  13.378  18.233   6.682  1.1947 -1.7720  0.4086
  120ASP     CA 2006  13.193  18.139   6.628  0.0737  0.2399 -0.1419
  120ASP     HA 2007  13.105  18.114   6.687 -0.8330  2.0260 -0.6345
  120ASP     CB 2008  13.144  18.237   6.521  0.0033  0.2828 -0.0705
  120ASP    HB1 2009  13.229  18.276   6.464 -1.4282  0.5296 -2.1434
  120ASP    HB2 2010  13.101  18.311   6.587  0.3141 -1.4469  2.2042
  120ASP     CG 2011  13.028  18.175   6.445 -0.0898  0.0331  0.2734
  120ASP    OD1 2012  12.965  18.073   6.482 -0.1433  0.1031  0.3777
  120ASP    OD2 2013  13.008  18.218   6.329  0.2154  0.4375  0.3725
  120ASP      C 2014  13.259  18.015   6.570 -0.0515  0.4561 -0.7567
  120ASP      O 2015  13.193  17.913   6.549 -0.1970  0.2139  0.7785
  121VAL      N 2016  13.392  18.005   6.560 -0.0624 -0.2303 -0.2705
  121VAL      H 2017  13.442  18.091   6.575  0.7111 -0.6593 -0.3413
  121VAL     CA 2018  13.472  17.885   6.546  0.1734 -0.1277  0.1787
  121VAL     HA 2019  13.437  17.828   6.460 -1.6570  2.7493 -1.1264
  121VAL     CB 2020  13.618  17.923   6.518  0.1081 -0.0939 -0.1166
  121VAL     HB 2021  13.644  17.994   6.596  1.4257  0.4286 -1.0056
  121VAL    CG1 2022  13.707  17.800   6.535  0.0714 -0.1212 -0.1182
  121VAL   HG11 2023  13.809  17.825   6.506 -0.3437 -0.1084 -1.6619
  121VAL   HG12 2024  13.710  17.770   6.639 -0.9282  0.3327  0.0493
  121VAL   HG13 2025  13.672  17.723   6.466  0.5797 -0.3988 -0.0692
  121VAL    CG2 2026  13.632  17.978   6.377 -0.0716 -0.2145 -0.1825
  121VAL   HG21 2027  13.739  18.000   6.367 -0.1416  0.2573  0.0901
  121VAL   HG22 2028  13.604  17.903   6.302 -0.2298  0.1836 -0.5201
  121VAL   HG23 2029  13.583  18.074   6.365  1.5540  0.5541 -0.9725
  121VAL      C 2030  13.463  17.795   6.669  0.1619 -0.1471  0.1642
  121VAL      O 2031  13.460  17.673   6.657  0.6228 -0.2302  0.8448
  122ASN      N 2032  13.451  17.855   6.787  1.2639  0.0666  0.1783
  122ASN      H 2033  13.444  17.956   6.789  0.3289  0.0576 -1.4431
  122ASN     CA 2034  13.445  17.783   6.913  0.5443  0.2449  0.2514
  122ASN     HA 2035  13.455  17.675   6.901 -1.3642  0.0127  0.4624
  122ASN     CB 2036  13.558  17.835   7.002  0.3020  0.1942  0.5875
  122ASN    HB1 2037  13.545  17.781   7.096 -0.2630 -1.1170 -0.2142
  122ASN    HB2 2038  13.551  17.942   7.018 -0.6918  0.2512 -0.1095
  122ASN     CG 2039  13.697  17.804   6.948  0.1860 -0.3757  0.6052
  122ASN    OD1 2040  13.730  17.686   6.948  0.2390 -0.3642  0.0460
  122ASN    ND2 2041  13.780  17.906   6.926 -0.8095  0.3245 -0.0197
  122ASN   HD21 2042  13.747  18.001   6.931 -0.1253  0.4934  1.6746
  122ASN   HD22 2043  13.873  17.871   6.904 -0.9927 -1.1991  1.4580
  122ASN      C 2044  13.310  17.799   6.981  0.2527  0.4273 -0.3679
  122ASN      O 2045  13.250  17.906   6.977 -0.6572 -0.0446  0.3175
  123SER      N 2046  13.274  17.697   7.059  0.0240  0.5140 -0.3599
  123SER      H 2047  13.335  17.616   7.059 -0.9547 -0.2675 -1.5068
  123SER     CA 2048  13.155  17.696   7.141  0.0928 -0.0678 -0.2598
  123SER     HA 2049  13.083  17.778   7.137 -1.2086 -1.1739 -0.0608
  123SER     CB 2050  13.074  17.576   7.093  0.1589 -0.1562 -0.1462
  123SER    HB1 2051  13.028  17.601   6.997 -2.7667  2.2639  1.6682
  123SER    HB2 2052  13.004  17.548   7.172 -0.8048 -1.0419 -1.2794
  123SER     OG 2053  13.154  17.461   7.083  0.3297 -0.0217 -0.3269
  123SER     HG 2054  13.218  17.476   7.013  0.8781 -0.0734  0.1586
  123SER      C 2055  13.180  17.675   7.289  0.1246  0.4367 -0.1900
  123SER      O 2056  13.110  17.729   7.374 -0.0542  0.1540 -0.1571
  124ASP      N 2057  13.280  17.593   7.324 -0.1650  0.1004 -0.1479
  124ASP      H 2058  13.334  17.554   7.248 -0.6796  1.4103 -1.2168
  124ASP     CA 2059  13.309  17.552   7.460  0.6396  0.0768 -0.3210
  124ASP     HA 2060  13.216  17.559   7.517  0.3028  0.4681 -0.9067
  124ASP     CB 2061  13.353  17.406   7.473 -0.2467 -0.1433  0.3342
  124ASP    HB1 2062  13.334  17.375   7.576 -1.6154  0.9793  0.4447
  124ASP    HB2 2063  13.459  17.398   7.448 -0.4354 -1.4407 -0.1405
  124ASP     CG 2064  13.271  17.310   7.389 -0.1337 -0.2075  0.2975
  124ASP    OD1 2065  13.163  17.262   7.428 -0.1999 -0.0876  0.2563
  124ASP    OD2 2066  13.313  17.281   7.274 -0.1629  0.4520  0.1177
  124ASP      C 2067  13.411  17.628   7.543  0.7689 -0.5902  0.1384
  124ASP      O 2068  13.423  17.618   7.665 -0.4719 -0.2362  0.3054
  125TYR      N 2069  13.476  17.723   7.476  0.0898 -0.5618 -0.4837
  125TYR      H 2070  13.447  17.743   7.381  1.6815 -0.4598 -0.9763
  125TYR     CA 2071  13.584  17.806   7.525 -0.4438  0.1851 -0.5484
  125TYR     HA 2072  13.637  17.743   7.597  1.3181  1.1814 -0.9142
  125TYR     CB 2073  13.683  17.833   7.412  0.3896  0.2502  0.1832
  125TYR    HB1 2074  13.728  17.932   7.418  0.3777  0.2740 -0.0779
  125TYR    HB2 2075  13.626  17.830   7.319  0.5991 -2.2787  0.0796
  125TYR     CG 2076  13.797  17.735   7.396  0.3421  0.2805 -0.3777
  125TYR    CD1 2077  13.924  17.769   7.444  0.3537 -0.2543 -0.0194
  125TYR    HD1 2078  13.926  17.868   7.488 -3.5014  0.2952 -0.7716
  125TYR    CE1 2079  14.025  17.672   7.442  0.8323  0.2474 -0.4351
  125TYR    HE1 2080  14.127  17.700   7.467 -0.0204  2.4762  0.9144
  125TYR     CZ 2081  13.998  17.545   7.387  0.5901  0.1780 -0.1541
  125TYR     OH 2082  14.092  17.446   7.391  0.1871 -0.1908  0.3025
  125TYR     HH 2083  14.050  17.368   7.353 -1.2164  0.0264  1.3213
  125TYR    CE2 2084  13.871  17.514   7.336  0.2133  0.2492  0.7146
  125TYR    HE2 2085  13.852  17.415   7.297 -0.2991  0.1963  1.0967
  125TYR    CD2 2086  13.769  17.609   7.342  0.2136  0.3476 -0.4688
  125TYR    HD2 2087  13.671  17.584   7.303 -0.3037 -1.0661  1.5763
  125TYR      C 2088  13.537  17.935   7.590 -0.4415 -0.3198  0.4768
  125TYR      O 2089  13.441  17.994   7.542  0.0564 -0.5401 -0.8594
  126ASN      N 2090  13.602  17.988   7.693  0.1617 -0.2428  0.0640
  126ASN      H 2091  13.690  17.949   7.723  0.0409  0.5011  1.5033
  126ASN     CA 2092  13.574  18.117   7.753  0.7165 -0.0739 -0.0347
  126ASN     HA 2093  13.471  18.148   7.734  1.3430  1.8373 -0.5431
  126ASN     CB 2094  13.581  18.103   7.905  0.0976  0.0853  0.0111
  126ASN    HB1 2095  13.676  18.052   7.921 -0.3827 -1.2670 -1.2182
  126ASN    HB2 2096  13.504  18.039   7.948  1.2757 -0.4442  1.4170
  126ASN     CG 2097  13.580  18.233   7.983 -0.0666  0.4245 -0.5566
  126ASN    OD1 2098  13.666  18.261   8.065 -0.1901 -0.7068 -0.0335
  126ASN    ND2 2099  13.473  18.314   7.980  0.2028  0.8508  0.8910
  126ASN   HD21 2100  13.395  18.278   7.928 -0.4104  0.0219  2.3468
  126ASN   HD22 2101  13.477  18.404   8.026  0.5739  2.7606 -2.5588
  126ASN      C 2102  13.666  18.226   7.699  0.4751  0.2516  0.2025
  126ASN      O 2103  13.780  18.241   7.743  0.2978  0.4944  0.5815
  127VAL      N 2104  13.616  18.314   7.612  0.5982  0.0293 -0.0947
  127VAL      H 2105  13.520  18.300   7.587  0.1278 -0.1493  1.6720
  127VAL     CA 2106  13.692  18.418   7.545 -0.1371  0.4608 -0.2705
  127VAL     HA 2107  13.794  18.380   7.550 -0.4979 -0.3774  1.5328
  127VAL     CB 2108  13.648  18.434   7.399 -0.4854 -0.0635 -0.2252
  127VAL     HB 2109  13.545  18.469   7.404 -0.6430 -0.3710 -1.2372
  127VAL    CG1 2110  13.740  18.525   7.318 -0.4859  0.0825 -0.0643
  127VAL   HG11 2111  13.842  18.491   7.336 -1.1597 -1.4398  1.0661
  127VAL   HG12 2112  13.710  18.527   7.213 -0.3476  0.2471 -0.1018
  127VAL   HG13 2113  13.736  18.625   7.361  0.3553 -0.2011  0.7049
  127VAL    CG2 2114  13.643  18.295   7.335  0.0721 -0.1262 -0.1372
  127VAL   HG21 2115  13.639  18.302   7.227 -1.4585  0.6979 -0.0571
  127VAL   HG22 2116  13.716  18.223   7.372  2.5705  2.3062  0.0244
  127VAL   HG23 2117  13.543  18.258   7.359 -0.2395 -0.1248 -1.3624
  127VAL      C 2118  13.675  18.548   7.623 -0.1569  0.1214  0.2950
  127VAL      O 2119  13.567  18.592   7.662 -0.2307  0.1240  0.0863
  128ASN      N 2120  13.789  18.615   7.640 -0.2504  0.2910  0.2521
  128ASN      H 2121  13.876  18.580   7.602 -0.3414  0.9402 -0.5920
  128ASN     CA 2122  13.810  18.732   7.722  0.0802  0.2891  0.1720
  128ASN     HA 2123  13.714  18.772   7.755 -0.2643 -0.8768  0.6396
  128ASN     CB 2124  13.894  18.701   7.846 -0.2094  0.0460  0.3072
  128ASN    HB1 2125  13.927  18.787   7.904  0.5998  0.2199 -0.4083
  128ASN    HB2 2126  13.985  18.663   7.801 -0.0855  0.6694  0.0167
  128ASN     CG 2127  13.832  18.594   7.935 -0.0337 -0.2160  0.1134
  128ASN    OD1 2128  13.727  18.615   7.994 -0.3544 -0.5120 -0.3500
  128ASN    ND2 2129  13.892  18.475   7.945  0.2215 -0.1053 -0.0731
  128ASN   HD21 2130  13.978  18.454   7.897  0.0935 -0.7479 -0.0342
  128ASN   HD22 2131  13.830  18.413   7.996 -1.2005  1.7282  0.5159
  128ASN      C 2132  13.889  18.836   7.644  0.3336 -0.2495 -0.2929
  128ASN      O 2133  13.984  18.801   7.574  0.2877 -0.5556 -0.2013
  129VAL      N 2134  13.856  18.965   7.659 -0.3332 -0.4456 -0.0207
  129VAL      H 2135  13.777  18.984   7.718  0.6313  0.4207  1.0519
  129VAL     CA 2136  13.928  19.079   7.606 -0.1519 -0.5933 -0.0955
  129VAL     HA 2137  14.014  19.041   7.551 -1.4783 -5.1146  0.5341
  129VAL     CB 2138  13.844  19.156   7.505  0.1767  0.2895  0.2870
  129VAL     HB 2139  13.750  19.188   7.549 -0.3206 -1.0895  0.2720
  129VAL    CG1 2140  13.920  19.278   7.453  0.4868 -0.2687 -0.6069
  129VAL   HG11 2141  13.862  19.324   7.373  0.4782  0.1647 -0.3539
  129VAL   HG12 2142  13.922  19.353   7.532  1.2370 -0.1000 -0.7837
  129VAL   HG13 2143  14.018  19.242   7.424  0.7835 -0.4461  0.5488
  129VAL    CG2 2144  13.801  19.075   7.383  0.3840 -0.0401  0.4302
  129VAL   HG21 2145  13.891  19.051   7.326  1.5308  0.9535  1.7687
  129VAL   HG22 2146  13.748  18.986   7.415  0.5174  0.4964  2.2006
  129VAL   HG23 2147  13.739  19.146   7.328 -0.4258 -0.2129  1.1081
  129VAL      C 2148  13.968  19.167   7.724 -0.2870 -0.8612  0.1538
  129VAL      O 2149  13.883  19.236   7.781 -0.2478 -0.4193 -0.3099
  130PHE      N 2150  14.094  19.171   7.769 -0.2948  0.0734  0.1139
  130PHE      H 2151  14.166  19.119   7.722 -0.5069 -1.9945  1.9299
  130PHE     CA 2152  14.139  19.244   7.886  0.0281  0.0347  0.0144
  130PHE     HA 2153  14.056  19.240   7.956 -1.5571  0.6047 -1.7564
  130PHE     CB 2154  14.265  19.185   7.949  0.2416  0.6417  0.1688
  130PHE    HB1 2155  14.325  19.260   7.999  1.1444 -0.4394  0.7562
  130PHE    HB2 2156  14.332  19.143   7.874  0.6466  1.2499  0.1829
  130PHE     CG 2157  14.221  19.089   8.057  0.2288  0.2798 -0.1527
  130PHE    CD1 2158  14.194  19.129   8.189 -0.7704  0.1729 -0.3162
  130PHE    HD1 2159  14.200  19.236   8.201  1.2364 -0.1039  1.8987
  130PHE    CE1 2160  14.148  19.041   8.288  0.0004 -0.3956 -0.4512
  130PHE    HE1 2161  14.121  19.069   8.388 -3.1038 -2.0227 -0.7258
  130PHE     CZ 2162  14.136  18.907   8.248 -0.0674 -0.7188  0.6119
  130PHE     HZ 2163  14.113  18.837   8.326 -0.3672 -1.9299 -0.5214
  130PHE    CE2 2164  14.167  18.865   8.118  1.3154  0.4860  0.5148
  130PHE    HE2 2165  14.160  18.761   8.090  1.1443  0.3556  1.0455
  130PHE    CD2 2166  14.219  18.954   8.023  0.5168  0.2710 -0.1409
  130PHE    HD2 2167  14.226  18.921   7.920  0.6459  0.6971 -0.2720
  130PHE      C 2168  14.170  19.392   7.871  0.2912 -0.0560 -0.3354
  130PHE      O 2169  14.234  19.430   7.773  0.7957  0.9268  0.3575
  131TYR      N 2170  14.121  19.478   7.961  0.6118  0.0665 -0.2748
  131TYR      H 2171  14.080  19.438   8.044  0.1719  0.1572 -0.4456
  131TYR     CA 2172  14.116  19.623   7.952  0.1368  0.0688  0.0032
  131TYR     HA 2173  14.199  19.661   7.894 -0.6432 -0.1887 -1.3069
  131TYR     CB 2174  13.988  19.669   7.883  0.1517 -0.0550 -0.1082
  131TYR    HB1 2175  13.968  19.607   7.796  0.6769 -0.6175  0.1634
  131TYR    HB2 2176  14.007  19.769   7.842 -0.7747  0.2803  0.2446
  131TYR     CG 2177  13.859  19.682   7.960  0.2548 -0.1844  0.0850
  131TYR    CD1 2178  13.770  19.575   7.952  0.3611 -0.2793  0.1911
  131TYR    HD1 2179  13.790  19.491   7.887  0.0147  0.8410 -1.4295
  131TYR    CE1 2180  13.643  19.586   8.012  0.4440 -0.2493  0.3608
  131TYR    HE1 2181  13.569  19.508   8.004  2.8097 -2.6817  0.8192
  131TYR     CZ 2182  13.611  19.701   8.088 -0.0670  0.2630 -0.6087
  131TYR     OH 2183  13.491  19.707   8.153  0.1914  0.5240 -0.1525
  131TYR     HH 2184  13.488  19.784   8.210  0.3952  0.0939  0.4485
  131TYR    CE2 2185  13.712  19.797   8.109  0.1621 -0.0254 -0.3825
  131TYR    HE2 2186  13.685  19.881   8.171 -0.8568 -1.9293  1.9385
  131TYR    CD2 2187  13.834  19.794   8.040  0.8707 -0.5896  0.8663
  131TYR    HD2 2188  13.899  19.879   8.055  0.3384 -0.2054  1.0461
  131TYR      C 2189  14.135  19.699   8.083 -0.2482  0.4787 -0.1765
  131TYR      O 2190  14.104  19.642   8.188  0.0404  0.4478 -0.1084
  132ASP      N 2191  14.189  19.820   8.085 -0.1809  0.4487 -0.1372
  132ASP      H 2192  14.211  19.866   7.997  0.5458 -0.2402 -0.3249
  132ASP     CA 2193  14.204  19.896   8.207 -0.2789 -0.0113  0.1621
  132ASP     HA 2194  14.173  19.833   8.290  0.8648 -0.4515  0.2696
  132ASP     CB 2195  14.351  19.929   8.233 -0.4080  0.2509  0.5823
  132ASP    HB1 2196  14.390  19.986   8.149 -1.8253 -0.6181 -0.7344
  132ASP    HB2 2197  14.398  19.831   8.236  0.6648  0.7863  1.7409
  132ASP     CG 2198  14.392  20.011   8.354  0.3450  0.5353  0.1404
  132ASP    OD1 2199  14.305  20.074   8.418  0.1744  0.1040  0.3305
  132ASP    OD2 2200  14.512  20.003   8.389  0.2991 -0.2944  0.1127
  132ASP      C 2201  14.107  20.014   8.208 -0.5381 -0.2181 -0.4392
  132ASP      O 2202  14.121  20.103   8.125 -0.2939 -0.1691 -0.3440
  133SER      N 2203  14.011  20.009   8.301  0.1285  0.0258  0.2615
  133SER      H 2204  14.020  19.940   8.375  0.2531 -0.9603 -0.6453
  133SER     CA 2205  13.903  20.103   8.319  0.0269 -0.1005  0.3100
  133SER     HA 2206  13.849  20.103   8.224 -0.0878  0.3941  0.3685
  133SER     CB 2207  13.802  20.066   8.427 -0.3361  0.4333  0.1634
  133SER    HB1 2208  13.723  20.138   8.409  1.4312  2.9069  1.6350
  133SER    HB2 2209  13.845  20.084   8.526  0.1672  0.8526 -0.1263
  133SER     OG 2210  13.759  19.932   8.413 -0.3610  0.4554  0.0193
  133SER     HG 2211  13.825  19.878   8.457 -0.8040 -0.3317 -0.2550
  133SER      C 2212  13.951  20.245   8.346 -0.0385 -0.0190  0.0077
  133SER      O 2213  13.867  20.335   8.360  0.3474  0.3085  0.2364
  134ASN      N 2214  14.079  20.268   8.376  0.1049  0.1834 -0.7288
  134ASN      H 2215  14.144  20.192   8.365 -0.6103 -0.6690  0.7119
  134ASN     CA 2216  14.125  20.390   8.440 -0.0002 -0.0504 -0.2032
  134ASN     HA 2217  14.045  20.458   8.470 -0.0887 -0.9263  1.6828
  134ASN     CB 2218  14.194  20.345   8.569 -0.0649 -0.3111 -0.2581
  134ASN    HB1 2219  14.259  20.418   8.618 -1.5757 -1.0318  3.0693
  134ASN    HB2 2220  14.267  20.271   8.536 -0.2201  0.4666 -2.5459
  134ASN     CG 2221  14.111  20.298   8.687  0.0176 -0.0797 -0.1074
  134ASN    OD1 2222  13.988  20.286   8.684  0.0043  0.0141  0.0604
  134ASN    ND2 2223  14.172  20.275   8.803 -0.0734 -0.5491 -0.1491
  134ASN   HD21 2224  14.264  20.307   8.828 -1.0026  1.2379  1.2386
  134ASN   HD22 2225  14.112  20.245   8.879 -0.3732  1.9273  0.6709
  134ASN      C 2226  14.216  20.472   8.350  0.0752  0.3326  0.2187
  134ASN      O 2227  14.261  20.579   8.390  0.1499  0.5745 -0.5033
  135ALA      N 2228  14.242  20.417   8.231 -0.4967  0.3604  0.0770
  135ALA      H 2229  14.189  20.336   8.202  0.8524  0.2407 -2.2991
  135ALA     CA 2230  14.349  20.457   8.142 -0.3334 -0.3380 -0.0524
  135ALA     HA 2231  14.376  20.561   8.158 -0.8311 -0.6318  3.3551
  135ALA     CB 2232  14.479  20.385   8.176 -0.2255 -0.2507 -0.2744
  135ALA    HB1 2233  14.555  20.429   8.113 -0.5717 -1.2617 -1.4246
  135ALA    HB2 2234  14.507  20.418   8.276  2.9750  1.1481 -1.5076
  135ALA    HB3 2235  14.465  20.279   8.156 -2.0159 -0.1376  0.1368
  135ALA      C 2236  14.317  20.456   7.993 -0.3666 -0.5492 -0.0439
  135ALA      O 2237  14.402  20.430   7.908  0.0994  0.2675  0.1593
  136PHE      N 2238  14.195  20.497   7.959 -0.0477  0.4733  0.0204
  136PHE      H 2239  14.134  20.525   8.034  0.9085 -0.0630  1.0120
  136PHE     CA 2240  14.148  20.501   7.821  0.2536  0.1296 -0.0926
  136PHE     HA 2241  14.183  20.408   7.775 -1.0314  0.3706 -1.6382
  136PHE     CB 2242  13.996  20.507   7.812  0.2706  0.0985 -0.3931
  136PHE    HB1 2243  13.956  20.532   7.714 -3.3416 -0.1436  0.8566
  136PHE    HB2 2244  13.952  20.581   7.880  0.9120 -0.7331  0.9741
  136PHE     CG 2245  13.932  20.374   7.844 -0.1348  0.3724 -0.0585
  136PHE    CD1 2246  13.949  20.271   7.751 -0.3301 -0.0400  0.3620
  136PHE    HD1 2247  14.023  20.284   7.674  1.2327 -1.5132  1.5343
  136PHE    CE1 2248  13.882  20.148   7.763 -0.4393 -0.0707 -0.5202
  136PHE    HE1 2249  13.892  20.072   7.688 -0.4514  0.2407 -0.8425
  136PHE     CZ 2250  13.794  20.131   7.871 -0.4874  0.0562 -0.5385
  136PHE     HZ 2251  13.738  20.039   7.881 -0.6246  0.2553  0.6934
  136PHE    CE2 2252  13.773  20.234   7.962 -0.0884  0.0939 -0.4875
  136PHE    HE2 2253  13.700  20.229   8.041 -0.4085  2.4845 -0.5530
  136PHE    CD2 2254  13.846  20.353   7.953 -0.2147  0.2004 -0.1550
  136PHE    HD2 2255  13.846  20.430   8.029  0.3988  0.2324 -0.1849
  136PHE      C 2256  14.210  20.614   7.741 -0.1576  0.1391 -0.3962
  136PHE      O 2257  14.188  20.611   7.620 -0.0250 -0.4923 -0.4059
  137LEU      N 2258  14.277  20.713   7.800 -0.0828  0.1162 -0.4440
  137LEU      H 2259  14.282  20.707   7.901  0.2437  0.9876 -0.3986
  137LEU     CA 2260  14.314  20.834   7.729 -0.2849  0.2896 -0.2563
  137LEU     HA 2261  14.257  20.831   7.636 -0.7976 -2.6470  0.0490
  137LEU     CB 2262  14.276  20.962   7.802  0.1680  0.1834  0.1671
  137LEU    HB1 2263  14.310  21.047   7.742 -1.4867  1.2839  0.7308
  137LEU    HB2 2264  14.322  20.955   7.901 -1.2150  1.0221  0.8910
  137LEU     CG 2265  14.128  20.978   7.832  0.0139 -0.0855 -0.4308
  137LEU     HG 2266  14.093  20.899   7.898 -0.5044  2.0614  2.0468
  137LEU    CD1 2267  14.106  21.108   7.911 -0.0058  0.0924 -0.7239
  137LEU   HD11 2268  14.177  21.112   7.993 -1.0239  0.8364  0.1365
  137LEU   HD12 2269  14.110  21.192   7.842 -2.1515 -1.9834 -3.6696
  137LEU   HD13 2270  14.004  21.102   7.949 -0.5028 -0.0498 -2.0208
  137LEU    CD2 2271  14.037  20.975   7.710 -0.0009  0.2127 -0.4297
  137LEU   HD21 2272  14.046  20.881   7.655 -0.9867 -0.4042  0.4339
  137LEU   HD22 2273  13.935  20.975   7.747  0.6378 -1.8458  1.5024
  137LEU   HD23 2274  14.064  21.061   7.649  2.1141  0.0806  0.2589
  137LEU      C 2275  14.459  20.841   7.683 -0.3436 -0.8639 -0.6520
  137LEU      O 2276  14.499  20.941   7.625 -0.6839  0.0686  0.6696
  138ILE      N 2277  14.539  20.736   7.704  0.1583 -0.4091 -0.2813
  138ILE      H 2278  14.495  20.657   7.749  1.3674 -1.2198 -0.4882
  138ILE     CA 2279  14.683  20.727   7.686  0.2778  0.5634  0.1305
  138ILE     HA 2280  14.735  20.814   7.727 -0.0378 -0.1830  2.2257
  138ILE     CB 2281  14.729  20.599   7.754 -0.2497  0.4879  0.3574
  138ILE     HB 2282  14.672  20.519   7.706  0.2012  0.2193  0.2639
  138ILE    CG2 2283  14.870  20.559   7.709 -0.3721 -0.1243  0.5082
  138ILE   HG21 2284  14.939  20.640   7.732 -0.0476  0.2516 -1.5952
  138ILE   HG22 2285  14.902  20.472   7.767  0.3148  0.5705  1.1952
  138ILE   HG23 2286  14.860  20.529   7.605 -0.3221 -0.4645  0.5996
  138ILE    CG1 2287  14.712  20.592   7.905 -0.1214 -0.5778  0.3337
  138ILE   HG11 2288  14.747  20.497   7.945  0.9789  0.7018  2.6388
  138ILE   HG12 2289  14.606  20.592   7.928 -0.8952 -1.0384 -2.7658
  138ILE     CD 2290  14.780  20.712   7.971  0.7044 -0.3851 -0.8341
  138ILE    HD1 2291  14.823  20.679   8.066  0.8216 -0.1247 -0.7970
  138ILE    HD2 2292  14.868  20.751   7.920  0.8785  0.0320 -0.2286
  138ILE    HD3 2293  14.713  20.795   7.991 -0.4325 -1.2428 -0.9319
  138ILE      C 2294  14.710  20.727   7.536  0.1175 -0.2408  0.0977
  138ILE      O 2295  14.810  20.789   7.500 -0.0936  0.2671  0.3693
  139ASN      N 2296  14.630  20.667   7.448  0.1271 -0.4275  0.2142
  139ASN      H 2297  14.557  20.608   7.486 -0.6441 -0.6430 -1.5210
  139ASN     CA 2298  14.646  20.666   7.304 -0.5025 -0.5374  0.1410
  139ASN     HA 2299  14.750  20.637   7.290  0.0883  0.7488  1.5894
  139ASN     CB 2300  14.571  20.554   7.233 -0.5470 -0.3732 -0.0717
  139ASN    HB1 2301  14.466  20.557   7.261 -0.2029 -1.9314  1.5557
  139ASN    HB2 2302  14.614  20.465   7.280 -0.0264 -0.8790 -1.4462
  139ASN     CG 2303  14.590  20.556   7.082 -0.1986 -0.4345 -0.0312
  139ASN    OD1 2304  14.529  20.625   7.001  0.1589  0.1621  0.2058
  139ASN    ND2 2305  14.687  20.478   7.034  0.2210 -0.0912  0.2593
  139ASN   HD21 2306  14.760  20.442   7.094  2.1865  1.9844 -0.7326
  139ASN   HD22 2307  14.701  20.499   6.936 -3.5986  0.1100 -0.4100
  139ASN      C 2308  14.620  20.805   7.248  0.4234 -0.2300  0.4537
  139ASN      O 2309  14.696  20.856   7.166 -0.0130 -0.3156 -0.0119
  140THR      N 2310  14.512  20.874   7.284  0.4767 -0.0892  0.3430
  140THR      H 2311  14.451  20.832   7.352  0.0860  1.0290  0.7114
  140THR     CA 2312  14.480  21.013   7.256  0.2505 -0.1938  0.0667
  140THR     HA 2313  14.470  21.025   7.149  0.6016  0.2081  0.0759
  140THR     CB 2314  14.343  21.041   7.318  0.2430 -0.0643 -0.0088
  140THR     HB 2315  14.334  21.000   7.418 -2.4655  1.9021  0.6692
  140THR    CG2 2316  14.292  21.184   7.303  0.4732 -0.0303 -0.5286
  140THR   HG21 2317  14.234  21.191   7.211 -0.0658 -1.7474 -0.3602
  140THR   HG22 2318  14.229  21.209   7.388  0.1232 -0.6430 -0.6002
  140THR   HG23 2319  14.375  21.253   7.295 -0.9749  2.2111  2.0481
  140THR    OG1 2320  14.251  20.965   7.243  0.2196  0.3901 -0.4462
  140THR    HG1 2321  14.269  20.872   7.254  1.6681  0.9105  2.3160
  140THR      C 2322  14.592  21.109   7.296  0.4249 -0.2012 -0.3983
  140THR      O 2323  14.628  21.205   7.229  0.1011  0.1881 -0.0221
  141LEU      N 2324  14.656  21.086   7.411 -0.6438  0.2743  0.3127
  141LEU      H 2325  14.606  21.025   7.475 -0.2379 -1.4690 -0.9428
  141LEU     CA 2326  14.762  21.172   7.460 -0.0499 -0.2066 -0.1084
  141LEU     HA 2327  14.735  21.276   7.443  0.6777  0.3332  1.7804
  141LEU     CB 2328  14.769  21.157   7.612 -0.2524 -0.1669 -0.0944
  141LEU    HB1 2329  14.788  21.052   7.632 -1.7937 -0.7386 -1.3955
  141LEU    HB2 2330  14.673  21.182   7.656 -0.5597 -0.6898 -0.4581
  141LEU     CG 2331  14.869  21.247   7.684 -0.4065 -0.1576  0.1071
  141LEU     HG 2332  14.966  21.242   7.633  0.6018 -0.9424  1.9918
  141LEU    CD1 2333  14.830  21.393   7.698  0.2301  0.0065  0.2543
  141LEU   HD11 2334  14.739  21.397   7.759 -0.3845  1.8619 -0.7017
  141LEU   HD12 2335  14.911  21.444   7.751  0.5691 -1.1560  0.8740
  141LEU   HD13 2336  14.813  21.437   7.600  0.5837 -0.6487 -0.1052
  141LEU    CD2 2337  14.901  21.204   7.827 -0.1171 -0.3176 -0.0032
  141LEU   HD21 2338  14.831  21.250   7.896  0.9296  0.9764  0.2316
  141LEU   HD22 2339  14.913  21.096   7.836  0.7215 -0.2436 -0.1556
  141LEU   HD23 2340  15.000  21.241   7.853  0.5653 -1.5319 -0.8114
  141LEU      C 2341  14.890  21.144   7.384 -0.1410 -0.5589 -0.1337
  141LEU      O 2342  14.946  21.238   7.327 -0.9245 -0.1140 -0.1840
  142LYS      N 2343  14.932  21.018   7.368 -0.4253 -0.6276 -0.3492
  142LYS      H 2344  14.886  20.951   7.428 -1.5160  0.6896  0.3418
  142LYS     CA 2345  15.029  20.989   7.264  0.1192  0.2715 -0.1065
  142LYS     HA 2346  15.128  21.024   7.291  0.1593 -1.1544  1.7982
  142LYS     CB 2347  15.038  20.837   7.256 -0.7449  0.2147 -0.1235
  142LYS    HB1 2348  14.940  20.797   7.231 -0.1282 -0.8983 -0.8575
  142LYS    HB2 2349  15.055  20.792   7.354  3.0081 -1.5752 -1.3900
  142LYS     CG 2350  15.149  20.774   7.173 -0.4640  0.1437  0.3014
  142LYS    HG1 2351  15.227  20.849   7.176  0.3925 -0.6357 -1.0499
  142LYS    HG2 2352  15.107  20.763   7.073 -0.5126  0.6987  0.2611
  142LYS     CD 2353  15.200  20.639   7.224 -0.4936 -0.1847 -0.5270
  142LYS    HD1 2354  15.120  20.573   7.255 -0.1914 -0.6283 -0.6781
  142LYS    HD2 2355  15.258  20.657   7.314 -0.1822  0.2986 -0.8176
  142LYS     CE 2356  15.285  20.559   7.125  0.0642 -0.1220 -0.1036
  142LYS    HE1 2357  15.368  20.624   7.097 -0.3105  1.9033  3.0135
  142LYS    HE2 2358  15.233  20.541   7.031  1.0096  0.3034 -0.7245
  142LYS     NZ 2359  15.334  20.435   7.187  0.5325  0.0588 -0.1072
  142LYS    HZ1 2360  15.349  20.356   7.126 -1.9826 -1.8008  1.4909
  142LYS    HZ2 2361  15.425  20.450   7.229  0.6566  3.9313 -1.3397
  142LYS    HZ3 2362  15.260  20.395   7.242 -0.0050  2.1739  0.8315
  142LYS      C 2363  15.006  21.056   7.129 -0.2276 -0.1826 -0.2766
  142LYS      O 2364  15.102  21.109   7.073  0.0535  0.0075  0.3681
  143LYS      N 2365  14.886  21.045   7.071 -0.6072 -0.0793  0.4700
  143LYS      H 2366  14.820  20.982   7.114  0.3186 -0.3906  1.4810
  143LYS     CA 2367  14.846  21.096   6.942  0.1185 -0.0019  0.2663
  143LYS     HA 2368  14.905  21.054   6.861  0.1550  1.9220 -0.7728
  143LYS     CB 2369  14.699  21.064   6.913  0.2355  0.2941 -0.7214
  143LYS    HB1 2370  14.639  21.120   6.984 -0.5071  1.8705 -2.5215
  143LYS    HB2 2371  14.697  20.960   6.948 -0.0057  0.6251  0.2893
  143LYS     CG 2372  14.659  21.079   6.767 -0.2270  0.4521 -0.5810
  143LYS    HG1 2373  14.720  21.016   6.702  0.3572  1.5431 -1.1193
  143LYS    HG2 2374  14.671  21.184   6.744 -1.3875  0.5496 -0.7980
  143LYS     CD 2375  14.511  21.042   6.753 -0.1388  0.0632 -0.5205
  143LYS    HD1 2376  14.456  21.091   6.833  1.7403 -0.7270  1.3558
  143LYS    HD2 2377  14.511  20.935   6.770  0.0033  0.2569  0.8432
  143LYS     CE 2378  14.454  21.084   6.618 -0.1552  0.6434 -0.3372
  143LYS    HE1 2379  14.523  21.051   6.540  0.9963  2.2159 -0.0586
  143LYS    HE2 2380  14.456  21.193   6.628  0.9097  0.6150 -0.0974
  143LYS     NZ 2381  14.316  21.046   6.586  0.0506 -0.3176 -0.1150
  143LYS    HZ1 2382  14.256  21.047   6.667 -0.7542 -0.1129 -0.6935
  143LYS    HZ2 2383  14.282  21.111   6.516 -0.3574  1.2652  1.4819
  143LYS    HZ3 2384  14.317  20.955   6.543  2.6409 -0.4291  0.0425
  143LYS      C 2385  14.867  21.247   6.933  0.5593 -0.0633  0.3212
  143LYS      O 2386  14.936  21.292   6.842 -0.2151  0.3612 -0.0603
  144THR      N 2387  14.807  21.322   7.026 -0.2900 -0.3066 -0.0283
  144THR      H 2388  14.750  21.271   7.092 -0.5519  0.9099  0.7216
  144THR     CA 2389  14.807  21.466   7.042 -0.3550 -0.2755 -0.3163
  144THR     HA 2390  14.768  21.527   6.961  0.6107  0.8318  0.0218
  144THR     CB 2391  14.720  21.503   7.162  0.0799  0.0323 -0.0927
  144THR     HB 2392  14.759  21.459   7.253 -0.6223 -1.2803 -0.3952
  144THR    CG2 2393  14.706  21.652   7.188 -0.3938  0.1314 -0.8613
  144THR   HG21 2394  14.780  21.685   7.261 -0.0429 -0.7875 -0.7948
  144THR   HG22 2395  14.722  21.712   7.098 -1.3223  0.8114 -0.5832
  144THR   HG23 2396  14.607  21.683   7.222 -0.7859 -1.0338 -0.9121
  144THR    OG1 2397  14.590  21.450   7.151  0.2165 -0.3876  0.2981
  144THR    HG1 2398  14.595  21.355   7.163 -1.4011 -0.4039  1.1955
  144THR      C 2399  14.951  21.513   7.060 -0.3209 -0.4845 -0.0275
  144THR      O 2400  14.986  21.620   7.010 -0.3431 -0.4948 -0.0651
  145ILE      N 2401  15.030  21.439   7.139 -0.1253  0.2451  0.4675
  145ILE      H 2402  14.997  21.354   7.183  1.3228 -0.2113  0.7163
  145ILE     CA 2403  15.165  21.485   7.165  0.0133 -0.0019  0.1847
  145ILE     HA 2404  15.177  21.591   7.188  0.7095  0.7908 -3.3470
  145ILE     CB 2405  15.216  21.418   7.293  0.1970 -0.1240  0.0468
  145ILE     HB 2406  15.175  21.317   7.286 -0.4192  0.2105 -1.6910
  145ILE    CG2 2407  15.367  21.404   7.312  0.1764  0.0007  0.3031
  145ILE   HG21 2408  15.416  21.336   7.243 -0.2260  0.5023 -0.4876
  145ILE   HG22 2409  15.415  21.498   7.285  2.2103 -1.0396  0.1188
  145ILE   HG23 2410  15.400  21.376   7.412  0.0132 -0.4996  0.2178
  145ILE    CG1 2411  15.168  21.477   7.425  0.5445  0.4715 -0.0904
  145ILE   HG11 2412  15.233  21.562   7.445  1.5705 -0.4024  0.3889
  145ILE   HG12 2413  15.181  21.401   7.502 -2.2026  1.8100  1.8787
  145ILE     CD 2414  15.030  21.542   7.428  0.4733  0.3409 -0.4263
  145ILE    HD1 2415  14.953  21.468   7.408  1.0284 -0.1142 -0.8962
  145ILE    HD2 2416  15.013  21.599   7.520  2.6546 -0.7597  0.7401
  145ILE    HD3 2417  15.019  21.621   7.354 -0.4513  2.6204  1.9678
  145ILE      C 2418  15.257  21.468   7.046 -0.4610  0.5930 -0.2712
  145ILE      O 2419  15.344  21.554   7.031  0.4806 -0.2886 -0.0126
  146ILE      N 2420  15.253  21.364   6.961 -0.1508  0.2830  0.0924
  146ILE      H 2421  15.174  21.303   6.975 -0.2581  0.5447  0.6720
  146ILE     CA 2422  15.332  21.343   6.842  0.0004  0.5716  0.1401
  146ILE     HA 2423  15.433  21.361   6.879 -0.6162  0.3898  1.9766
  146ILE     CB 2424  15.327  21.200   6.787  0.0311  0.5984  0.0678
  146ILE     HB 2425  15.225  21.161   6.781  0.7356 -1.1823 -0.9942
  146ILE    CG2 2426  15.402  21.185   6.655 -0.8275 -0.1663 -0.3409
  146ILE   HG21 2427  15.343  21.227   6.573 -4.3820 -0.8325  1.6582
  146ILE   HG22 2428  15.502  21.227   6.666 -1.8637  1.9483  2.2154
  146ILE   HG23 2429  15.424  21.079   6.640  2.2887  0.7014 -2.9373
  146ILE    CG1 2430  15.381  21.092   6.880 -0.0846  0.0267 -0.5310
  146ILE   HG11 2431  15.329  21.115   6.972 -0.8553 -1.0160 -0.6867
  146ILE   HG12 2432  15.486  21.098   6.911  0.2004 -1.2593 -1.1694
  146ILE     CD 2433  15.355  20.945   6.848 -0.4799  0.0213 -0.1882
  146ILE    HD1 2434  15.270  20.924   6.783 -0.3089  1.7835 -1.0177
  146ILE    HD2 2435  15.438  20.901   6.792  0.9234 -0.7493  2.3323
  146ILE    HD3 2436  15.343  20.885   6.938 -0.2278  0.0219 -0.1547
  146ILE      C 2437  15.295  21.445   6.735  0.4539 -0.2219 -0.7906
  146ILE      O 2438  15.390  21.511   6.695  0.5699  0.2071  0.1655
  147GLU      N 2439  15.166  21.462   6.702  0.2033 -0.1424  0.1995
  147GLU      H 2440  15.096  21.400   6.740  0.6434 -0.6197  0.2434
  147GLU     CA 2441  15.127  21.548   6.592 -0.5479  0.1094  0.6618
  147GLU     HA 2442  15.183  21.516   6.505 -1.2677 -1.0193  0.5855
  147GLU     CB 2443  14.979  21.519   6.567 -0.3382 -0.1339 -0.3199
  147GLU    HB1 2444  14.922  21.552   6.654 -0.4435  2.0204 -1.1382
  147GLU    HB2 2445  14.957  21.412   6.573 -2.1758  0.2538  0.9029
  147GLU     CG 2446  14.925  21.561   6.431 -0.1648  0.2784 -0.2639
  147GLU    HG1 2447  14.973  21.507   6.349 -2.7183 -0.5615 -1.3120
  147GLU    HG2 2448  14.957  21.664   6.413  0.2557 -0.0832 -1.7082
  147GLU     CD 2449  14.774  21.553   6.420 -0.1876  0.0377  0.2408
  147GLU    OE1 2450  14.716  21.443   6.406  0.0786 -0.0770  0.0341
  147GLU    OE2 2451  14.711  21.659   6.442  0.3289  0.3659  0.1553
  147GLU      C 2452  15.161  21.693   6.625 -0.4603  0.2627 -0.0904
  147GLU      O 2453  15.223  21.760   6.543 -0.8502 -0.1858 -0.7633
  148SER      N 2454  15.146  21.738   6.750 -0.4934  0.1746 -0.0605
  148SER      H 2455  15.087  21.684   6.812 -0.1558 -2.2848 -1.7570
  148SER     CA 2456  15.185  21.872   6.791  0.3955 -0.0934 -0.0066
  148SER     HA 2457  15.146  21.951   6.727 -1.6662 -2.2232 -1.6001
  148SER     CB 2458  15.119  21.910   6.923  0.5456 -0.9667  0.3267
  148SER    HB1 2459  15.011  21.902   6.916  0.2924 -0.7122  3.0057
  148SER    HB2 2460  15.140  22.014   6.950  0.2255 -1.3247  2.0778
  148SER     OG 2461  15.165  21.831   7.031  0.4335 -0.5239  0.6980
  148SER     HG 2462  15.101  21.763   7.051 -2.9844  1.6099 -1.6617
  148SER      C 2463  15.336  21.884   6.791  0.3938 -0.0041 -0.6128
  148SER      O 2464  15.390  21.988   6.754  0.0682  0.1607 -0.6254
  149ALA      N 2465  15.408  21.782   6.838 -0.0747 -0.2206 -0.3561
  149ALA      H 2466  15.359  21.703   6.878  1.4524 -0.5165  1.0371
  149ALA     CA 2467  15.552  21.774   6.820 -0.0251  0.1129 -0.1263
  149ALA     HA 2468  15.581  21.864   6.874  1.6791 -1.0729  1.0332
  149ALA     CB 2469  15.616  21.650   6.882 -0.0325  0.1208 -0.1040
  149ALA    HB1 2470  15.578  21.561   6.831 -0.5224 -0.7830  1.7606
  149ALA    HB2 2471  15.724  21.656   6.869  0.2781 -1.1811  1.5669
  149ALA    HB3 2472  15.593  21.637   6.988 -2.7899  2.5224 -0.2864
  149ALA      C 2473  15.599  21.780   6.675  0.5244 -0.2142  0.0348
  149ALA      O 2474  15.695  21.852   6.649 -0.0278  0.6528  0.3384
  150SER      N 2475  15.535  21.705   6.585 -0.6470  0.8797 -0.0737
  150SER      H 2476  15.451  21.656   6.613 -0.3332  1.6615  2.4573
  150SER     CA 2477  15.585  21.687   6.450  0.0250 -0.1442  0.2999
  150SER     HA 2478  15.689  21.655   6.442 -0.4189 -1.2501 -2.0101
  150SER     CB 2479  15.498  21.590   6.371 -0.0160  0.1503 -0.0204
  150SER    HB1 2480  15.552  21.544   6.287  2.1435 -2.5932  2.6155
  150SER    HB2 2481  15.402  21.631   6.341  0.2648 -0.0801 -1.3057
  150SER     OG 2482  15.466  21.474   6.444 -0.3144 -0.1867 -0.6733
  150SER     HG 2483  15.420  21.497   6.525 -0.0821  1.3853 -0.9704
  150SER      C 2484  15.581  21.825   6.386 -0.5815 -0.2984  0.0018
  150SER      O 2485  15.673  21.850   6.309 -0.3045 -0.1754  0.3658
  151ASN      N 2486  15.483  21.911   6.414  0.0394  0.1240  0.9316
  151ASN      H 2487  15.409  21.872   6.471 -0.0126  0.6645  1.2436
  151ASN     CA 2488  15.462  22.046   6.366 -0.2917 -0.0439  0.5989
  151ASN     HA 2489  15.475  22.032   6.259  0.2259  0.0429  0.6466
  151ASN     CB 2490  15.318  22.093   6.387 -0.1863  0.4392  0.2473
  151ASN    HB1 2491  15.309  22.194   6.347  0.0625 -0.8016 -3.2508
  151ASN    HB2 2492  15.296  22.087   6.494 -1.2554  3.1203  0.2579
  151ASN     CG 2493  15.218  22.015   6.303  0.2319  0.1260  0.0410
  151ASN    OD1 2494  15.221  22.010   6.180  0.0135  0.0430  0.0403
  151ASN    ND2 2495  15.114  21.964   6.370 -0.0593 -0.4289 -0.8179
  151ASN   HD21 2496  15.116  21.986   6.468  0.5683  0.8566 -1.0964
  151ASN   HD22 2497  15.040  21.925   6.313  0.7941  0.0773 -2.3403
  151ASN      C 2498  15.564  22.148   6.413  0.0554 -0.2140  0.2194
  151ASN      O 2499  15.603  22.232   6.332 -0.7276  0.1355  0.1975
  152ASP      N 2500  15.607  22.147   6.540  0.5846  0.1891  0.0493
  152ASP      H 2501  15.552  22.095   6.607 -1.0007 -0.2795 -1.5218
  152ASP     CA 2502  15.716  22.229   6.588  0.3495  0.6582 -0.2060
  152ASP     HA 2503  15.704  22.335   6.564  0.4356  0.7094 -0.0254
  152ASP     CB 2504  15.709  22.221   6.740  0.0750 -0.2499 -0.2601
  152ASP    HB1 2505  15.735  22.122   6.778  2.6152  0.5715  0.3883
  152ASP    HB2 2506  15.610  22.251   6.775  0.4263  0.8329 -0.1530
  152ASP     CG 2507  15.812  22.321   6.792  0.0634 -0.1464 -0.4394
  152ASP    OD1 2508  15.803  22.438   6.748  0.5712 -0.1477 -0.5539
  152ASP    OD2 2509  15.909  22.282   6.860 -0.4037 -0.0459  0.2957
  152ASP      C 2510  15.849  22.173   6.540 -0.1918 -0.1331 -0.8132
  152ASP      O 2511  15.949  22.245   6.535  0.1010 -0.4439  0.3742
  153THR      N 2512  15.863  22.043   6.516  0.4723 -0.3259  0.5104
  153THR      H 2513  15.793  21.976   6.546  1.5030 -0.6021  2.4408
  153THR     CA 2514  15.985  21.989   6.459  0.2598 -0.2217 -0.0545
  153THR     HA 2515  16.073  22.019   6.516  1.5152 -1.5095 -1.2429
  153THR     CB 2516  15.988  21.837   6.448 -0.1171 -0.2370  0.0387
  153THR     HB 2517  15.905  21.805   6.385 -3.4794  0.6278  3.6043
  153THR    CG2 2518  16.122  21.777   6.405 -0.1405 -0.2400 -0.0280
  153THR   HG21 2519  16.150  21.831   6.315  1.0312  1.7984  1.4619
  153THR   HG22 2520  16.207  21.801   6.469  2.4346  0.2801 -3.3789
  153THR   HG23 2521  16.110  21.672   6.380 -3.7053  0.3348 -1.4019
  153THR    OG1 2522  15.954  21.791   6.577  0.1287  0.2767  0.2935
  153THR    HG1 2523  15.861  21.807   6.594 -0.7099 -1.8721 -1.6892
  153THR      C 2524  16.003  22.056   6.324 -0.1844  0.5194  0.2472
  153THR      O 2525  16.114  22.102   6.298 -0.0924  0.5171  0.6247
  154LEU      N 2526  15.900  22.054   6.238  0.2127 -0.3480 -0.2184
  154LEU      H 2527  15.818  22.000   6.261 -1.7179  1.5578 -2.1190
  154LEU     CA 2528  15.906  22.104   6.102 -0.5311 -0.2545 -0.2189
  154LEU     HA 2529  15.983  22.053   6.045  0.7534  0.7044  0.5938
  154LEU     CB 2530  15.772  22.086   6.032 -0.4059 -0.7669 -0.3272
  154LEU    HB1 2531  15.765  22.161   5.954 -1.5162 -0.3265  0.1657
  154LEU    HB2 2532  15.693  22.120   6.100  0.3166  0.2912  0.0105
  154LEU     CG 2533  15.747  21.951   5.965 -0.5536 -0.8093 -0.1939
  154LEU     HG 2534  15.750  21.867   6.035  0.4333 -0.5199  0.1392
  154LEU    CD1 2535  15.607  21.964   5.906 -0.4926  0.8226 -0.0247
  154LEU   HD11 2536  15.535  21.966   5.988 -1.8557 -0.3976 -1.1426
  154LEU   HD12 2537  15.596  22.052   5.843 -0.8809  0.4294 -0.5176
  154LEU   HD13 2538  15.580  21.867   5.866  0.0987 -0.0382  1.5509
  154LEU    CD2 2539  15.845  21.919   5.852  0.1992  0.2278  0.1487
  154LEU   HD21 2540  15.938  21.974   5.862 -0.8317  2.1321 -0.2643
  154LEU   HD22 2541  15.868  21.812   5.850  1.0433  0.3656  1.3366
  154LEU   HD23 2542  15.801  21.949   5.758  0.0699 -0.8127 -0.1391
  154LEU      C 2543  15.941  22.253   6.102 -0.2748 -0.3130  0.1157
  154LEU      O 2544  16.025  22.294   6.022 -0.1532 -0.2981  0.2512
  155GLU      N 2545  15.883  22.332   6.192  0.3696 -0.1687  0.4108
  155GLU      H 2546  15.801  22.299   6.241  0.0345 -0.2230 -0.1834
  155GLU     CA 2547  15.908  22.473   6.215 -0.0724 -0.0096 -0.0656
  155GLU     HA 2548  15.877  22.529   6.127 -0.9586  1.9292  1.3968
  155GLU     CB 2549  15.819  22.527   6.327 -0.4900 -0.6661 -0.0738
  155GLU    HB1 2550  15.865  22.492   6.420  1.3273 -1.1264 -1.1102
  155GLU    HB2 2551  15.721  22.478   6.325 -0.4703 -0.7819  1.0739
  155GLU     CG 2552  15.787  22.676   6.331 -0.0830 -0.5768 -0.0326
  155GLU    HG1 2553  15.761  22.710   6.231  2.1002 -0.7831 -0.7322
  155GLU    HG2 2554  15.877  22.729   6.360 -0.1469  0.8161 -2.1486
  155GLU     CD 2555  15.673  22.713   6.424  0.2024  0.0506  0.0735
  155GLU    OE1 2556  15.557  22.690   6.384  0.3528 -0.2827 -0.1769
  155GLU    OE2 2557  15.693  22.772   6.532 -0.3945 -0.4432  0.4635
  155GLU      C 2558  16.054  22.502   6.243  0.0477 -0.1055 -0.5821
  155GLU      O 2559  16.098  22.601   6.186  0.3502  0.1911  0.1458
  156SER      N 2560  16.131  22.418   6.314  0.0131  0.0082 -0.4069
  156SER      H 2561  16.090  22.339   6.362  2.3363  0.0728  1.9374
  156SER     CA 2562  16.271  22.445   6.338 -0.0055 -0.1767 -0.0840
  156SER     HA 2563  16.289  22.552   6.329  1.6931 -0.4877 -0.8877
  156SER     CB 2564  16.302  22.400   6.481  1.2605 -0.2150 -0.3565
  156SER    HB1 2565  16.228  22.444   6.548  0.9673  3.5732 -2.8460
  156SER    HB2 2566  16.393  22.435   6.529 -0.0726 -0.2353  2.4132
  156SER     OG 2567  16.295  22.259   6.492 -0.2815 -0.1763 -0.5438
  156SER     HG 2568  16.229  22.231   6.429 -0.4168 -0.6922 -0.1745
  156SER      C 2569  16.364  22.389   6.231  0.2619 -0.1869  0.1506
  156SER      O 2570  16.484  22.401   6.254  0.2755 -0.3837  0.1870
  157PHE      N 2571  16.308  22.322   6.130  0.2125 -0.0142  0.0629
  157PHE      H 2572  16.207  22.327   6.119  0.4172  1.1375 -1.5097
  157PHE     CA 2573  16.380  22.242   6.034 -0.4104 -0.4411 -0.0535
  157PHE     HA 2574  16.482  22.243   6.071 -1.1673 -1.0528  2.2343
  157PHE     CB 2575  16.336  22.096   6.043 -0.1021 -0.5239  0.1338
  157PHE    HB1 2576  16.319  22.059   5.941 -0.0287  1.8895 -0.8106
  157PHE    HB2 2577  16.238  22.094   6.091  0.6956  1.0388  1.9161
  157PHE     CG 2578  16.439  22.004   6.104 -0.3478 -0.7051  0.2823
  157PHE    CD1 2579  16.508  21.912   6.025  0.2085  0.0969 -0.1757
  157PHE    HD1 2580  16.487  21.912   5.919 -1.8843  0.2921  0.1905
  157PHE    CE1 2581  16.609  21.835   6.084  0.0927  0.1245  0.0602
  157PHE    HE1 2582  16.668  21.767   6.024  1.1455 -0.4002  1.6244
  157PHE     CZ 2583  16.638  21.841   6.221  0.2264  0.3746  0.0209
  157PHE     HZ 2584  16.717  21.783   6.266  0.0392  0.1498  0.0601
  157PHE    CE2 2585  16.559  21.925   6.300  0.0975  0.4178 -0.1529
  157PHE    HE2 2586  16.576  21.927   6.407  2.4529 -0.1824 -0.4591
  157PHE    CD2 2587  16.459  22.004   6.242 -0.3207  0.2213  0.2830
  157PHE    HD2 2588  16.415  22.081   6.304  0.9945 -0.3504  2.0317
  157PHE      C 2589  16.385  22.300   5.893 -0.5160 -0.1791  0.0510
  157PHE      O 2590  16.456  22.255   5.804  0.1023  0.5063  0.1862
  158ARG      N 2591  16.314  22.411   5.869  0.2875  0.3308 -0.0129
  158ARG      H 2592  16.274  22.454   5.951  4.4076  1.2839  1.6974
  158ARG     CA 2593  16.308  22.497   5.752  0.0931  0.3894  0.0369
  158ARG     HA 2594  16.306  22.432   5.664  1.4052 -2.1155  1.7052
  158ARG     CB 2595  16.194  22.597   5.760 -0.2612 -0.0103  0.0137
  158ARG    HB1 2596  16.182  22.640   5.660  1.6270 -2.1932 -1.2460
  158ARG    HB2 2597  16.229  22.681   5.820 -0.0823 -0.8840  1.1821
  158ARG     CG 2598  16.059  22.553   5.815 -0.2705 -0.4474 -0.3513
  158ARG    HG1 2599  16.069  22.515   5.916 -1.1308 -3.1272 -1.1983
  158ARG    HG2 2600  16.018  22.476   5.748 -0.9670  1.0265 -1.6981
  158ARG     CD 2601  15.958  22.667   5.830  0.1282 -0.1529  0.1320
  158ARG    HD1 2602  16.001  22.724   5.912  0.3163 -0.6995  0.4183
  158ARG    HD2 2603  15.879  22.612   5.882  2.0404 -1.2025  2.0822
  158ARG     NE 2604  15.940  22.738   5.704  0.5336  0.3083  0.3348
  158ARG     HE 2605  15.883  22.707   5.627  0.0109  1.0575  0.4121
  158ARG     CZ 2606  15.981  22.864   5.679 -0.0190  0.3971 -0.1254
  158ARG    NH1 2607  16.035  22.946   5.769 -0.7020 -0.2252  0.8754
  158ARG   HH11 2608  16.030  22.915   5.865  0.8578 -0.7205  0.8342
  158ARG   HH12 2609  16.054  23.040   5.736 -0.2386 -0.7140 -0.2976
  158ARG    NH2 2610  15.972  22.912   5.554  0.2722 -0.2966 -0.4190
  158ARG   HH21 2611  15.938  22.858   5.476  2.5871 -0.2569 -1.5316
  158ARG   HH22 2612  16.004  23.006   5.535  3.0079 -0.8978  0.6627
  158ARG      C 2613  16.436  22.575   5.724  0.6462 -0.5185 -0.0434
  158ARG      O 2614  16.470  22.598   5.608 -0.1908  0.4896 -0.1089
  159GLU      N 2615  16.507  22.615   5.830 -0.6059  0.5513  0.4388
  159GLU      H 2616  16.470  22.600   5.922  0.1895 -0.3704  0.6334
  159GLU     CA 2617  16.618  22.709   5.828  0.1111 -0.2803  0.0647
  159GLU     HA 2618  16.587  22.790   5.762  0.4855 -0.8977 -0.9008
  159GLU     CB 2619  16.644  22.777   5.962  0.4543 -0.1098 -0.0893
  159GLU    HB1 2620  16.548  22.804   6.005  0.3159 -0.8982  0.1254
  159GLU    HB2 2621  16.707  22.862   5.935  1.2980 -0.4803  0.6313
  159GLU     CG 2622  16.707  22.687   6.068  0.4219  0.0798  0.0905
  159GLU    HG1 2623  16.778  22.620   6.020  0.7450  1.1242 -0.9257
  159GLU    HG2 2624  16.631  22.616   6.100 -0.1844 -0.1699 -1.7904
  159GLU     CD 2625  16.753  22.768   6.188 -0.1066  0.8945 -0.2479
  159GLU    OE1 2626  16.673  22.812   6.273 -0.8036 -0.0756 -0.3857
  159GLU    OE2 2627  16.876  22.792   6.196  0.0141  0.0346  0.6563
  159GLU      C 2628  16.750  22.663   5.768  0.2559 -0.3534  0.4465
  159GLU      O 2629  16.846  22.739   5.759 -0.0766  0.0135 -0.0389
  160ASN      N 2630  16.751  22.536   5.726  0.2809 -0.0532 -0.4758
  160ASN      H 2631  16.671  22.475   5.730  2.2050 -2.6649  1.3503
  160ASN     CA 2632  16.873  22.471   5.681  0.2721 -0.0508 -0.5001
  160ASN     HA 2633  16.935  22.534   5.618  0.6913 -0.0031 -0.0543
  160ASN     CB 2634  16.947  22.436   5.810  0.1952  0.5323 -0.2899
  160ASN    HB1 2635  16.901  22.342   5.841 -1.6691  1.2497 -0.7692
  160ASN    HB2 2636  16.947  22.511   5.888 -1.0005 -0.3119  0.5542
  160ASN     CG 2637  17.090  22.394   5.778  0.1458  0.5492 -0.5370
  160ASN    OD1 2638  17.117  22.288   5.723 -0.2245  0.1603  0.0225
  160ASN    ND2 2639  17.190  22.472   5.819  0.1713  0.3619 -0.2395
  160ASN   HD21 2640  17.170  22.571   5.829  1.0453  0.5096  0.1642
  160ASN   HD22 2641  17.283  22.432   5.817 -0.2804 -0.6944 -0.4692
  160ASN      C 2642  16.841  22.346   5.602  0.0771 -0.0676 -0.3921
  160ASN      O 2643  16.744  22.274   5.626  0.1184 -0.0288 -0.1053
  161LEU      N 2644  16.930  22.311   5.509  0.6524 -0.3587  0.2616
  161LEU      H 2645  17.007  22.377   5.500 -2.0564  2.8996 -1.7332
  161LEU     CA 2646  16.923  22.207   5.409 -0.1230 -0.2388  0.1858
  161LEU     HA 2647  16.863  22.122   5.442  0.3119 -0.8408 -0.5456
  161LEU     CB 2648  16.862  22.264   5.281  0.3054 -0.1063  0.0376
  161LEU    HB1 2649  16.879  22.198   5.196  0.5662  1.2396 -0.9839
  161LEU    HB2 2650  16.913  22.358   5.260  1.1992 -0.8998 -1.4800
  161LEU     CG 2651  16.711  22.286   5.285  0.2729 -0.3311  0.0252
  161LEU     HG 2652  16.695  22.350   5.372  0.4942 -0.5182  0.2053
  161LEU    CD1 2653  16.672  22.363   5.159 -0.1914 -0.2359  0.2249
  161LEU   HD11 2654  16.731  22.454   5.167  0.9300 -0.8489 -0.7218
  161LEU   HD12 2655  16.696  22.304   5.071 -2.2588  0.8408 -1.1425
  161LEU   HD13 2656  16.569  22.396   5.170  0.3294  1.3702  0.6635
  161LEU    CD2 2657  16.617  22.167   5.294 -0.5519  0.3668  0.8017
  161LEU   HD21 2658  16.643  22.114   5.386  1.5082 -1.5810 -0.8120
  161LEU   HD22 2659  16.516  22.209   5.294 -0.4976  0.7734 -2.8601
  161LEU   HD23 2660  16.638  22.102   5.210 -0.5702 -1.3424  2.0575
  161LEU      C 2661  17.060  22.146   5.384 -0.1113  0.0251 -0.3781
  161LEU      O 2662  17.080  22.087   5.278  0.7699  0.0222 -0.2230
  162ASN      N 2663  17.163  22.150   5.469  0.0187 -0.4002 -0.5121
  162ASN      H 2664  17.144  22.181   5.563  2.5186  0.2143 -0.1154
  162ASN     CA 2665  17.302  22.130   5.432  0.1156  0.0859 -0.4178
  162ASN     HA 2666  17.305  22.066   5.344 -1.4027 -0.9428  0.2364
  162ASN     CB 2667  17.367  22.265   5.404  0.2738 -0.0164 -0.5355
  162ASN    HB1 2668  17.358  22.318   5.499  1.1198  1.3577 -1.1895
  162ASN    HB2 2669  17.306  22.317   5.331 -2.1072  0.4919  1.6641
  162ASN     CG 2670  17.514  22.263   5.365  0.4761 -0.6429  0.2193
  162ASN    OD1 2671  17.599  22.329   5.425  0.2417 -0.1161 -0.0145
  162ASN    ND2 2672  17.547  22.198   5.252 -0.0685 -0.0486 -0.2898
  162ASN   HD21 2673  17.468  22.153   5.209  0.9125 -1.6333 -0.5043
  162ASN   HD22 2674  17.640  22.199   5.213 -0.8677  1.6726 -2.3612
  162ASN      C 2675  17.378  22.067   5.549  0.3359  0.5684 -0.2966
  162ASN      O 2676  17.447  21.967   5.530 -0.1936 -0.0213  0.8084
  163ASP      N 2677  17.365  22.125   5.668 -0.4438 -0.6241  0.2128
  163ASP      H 2678  17.312  22.209   5.684  0.9416  0.3699 -0.2721
  163ASP     CA 2679  17.433  22.078   5.787  0.7236 -0.0509 -0.2188
  163ASP     HA 2680  17.539  22.061   5.767  0.4481 -4.8034  1.2303
  163ASP     CB 2681  17.422  22.184   5.897 -0.2313  0.0584 -0.4110
  163ASP    HB1 2682  17.451  22.136   5.990  1.6483  2.1967  0.1942
  163ASP    HB2 2683  17.318  22.214   5.911 -0.0835  0.1604  0.4784
  163ASP     CG 2684  17.512  22.303   5.867  0.1026 -0.0620  0.1028
  163ASP    OD1 2685  17.454  22.412   5.847 -0.5921 -0.4195  0.1721
  163ASP    OD2 2686  17.636  22.284   5.862  0.0552 -0.3494 -0.0012
  163ASP      C 2687  17.393  21.936   5.822 -0.3312  0.3411  0.1908
  163ASP      O 2688  17.275  21.903   5.813 -0.1789 -0.1380 -0.0950
  164PRO      N 2689  17.485  21.859   5.881 -0.2969 -0.0677 -0.3952
  164PRO     CD 2690  17.621  21.900   5.909 -0.3769 -0.0262 -0.0617
  164PRO    HD1 2691  17.620  21.999   5.953 -0.1485 -1.2909  3.0370
  164PRO    HD2 2692  17.683  21.896   5.819 -0.8639  1.1977 -0.4644
  164PRO     CG 2693  17.670  21.805   6.018 -0.5032  0.0998  0.1057
  164PRO    HG1 2694  17.654  21.842   6.119 -0.7202  0.0598  0.0873
  164PRO    HG2 2695  17.776  21.780   6.009 -0.4863 -0.2307  1.0999
  164PRO     CB 2696  17.578  21.685   5.996 -0.6533  0.1986  0.1982
  164PRO    HB1 2697  17.558  21.621   6.082  0.4844 -1.4605 -0.7094
  164PRO    HB2 2698  17.620  21.615   5.924 -2.4921 -1.4552  0.6562
  164PRO     CA 2699  17.444  21.735   5.944 -0.4797 -0.0768 -0.5314
  164PRO     HA 2700  17.409  21.661   5.872  1.5255 -0.7536 -0.8494
  164PRO      C 2701  17.345  21.753   6.059  0.3912 -0.3680  0.2810
  164PRO      O 2702  17.275  21.661   6.100 -0.3289 -0.0427 -0.1902
  165GLU      N 2703  17.340  21.871   6.121  0.1889 -0.2137 -0.0295
  165GLU      H 2704  17.407  21.944   6.099 -0.1116  1.0793  2.8550
  165GLU     CA 2705  17.246  21.909   6.224  0.5320 -0.0053  0.2093
  165GLU     HA 2706  17.260  21.853   6.316 -0.5617  1.2048  1.1616
  165GLU     CB 2707  17.267  22.054   6.267  0.4657  0.1071 -0.1265
  165GLU    HB1 2708  17.187  22.099   6.326  0.1735  0.9690 -1.1259
  165GLU    HB2 2709  17.286  22.112   6.176 -0.4130 -0.3819 -0.6409
  165GLU     CG 2710  17.398  22.080   6.341  0.2468 -0.0762  0.3240
  165GLU    HG1 2711  17.482  22.039   6.285  0.5271  0.6019  0.2507
  165GLU    HG2 2712  17.388  22.024   6.434 -0.2584  0.5783  0.6671
  165GLU     CD 2713  17.431  22.227   6.359  0.4208 -0.1145  0.3181
  165GLU    OE1 2714  17.402  22.278   6.469 -0.7471  0.3058 -0.1701
  165GLU    OE2 2715  17.474  22.294   6.262 -0.2609  0.1562  0.1977
  165GLU      C 2716  17.102  21.903   6.174  0.7287 -0.3496 -0.3309
  165GLU      O 2717  17.013  21.901   6.259  0.6499  0.3179 -0.3904
  166PHE      N 2718  17.074  21.891   6.044  0.0782  0.0674 -0.2368
  166PHE      H 2719  17.150  21.909   5.980 -0.5010 -1.8893 -1.5415
  166PHE     CA 2720  16.943  21.886   5.982 -0.0406  0.1391  0.0096
  166PHE     HA 2721  16.875  21.875   6.066 -1.3658 -0.6390 -1.1351
  166PHE     CB 2722  16.917  22.019   5.912  0.3027  0.2409  0.0661
  166PHE    HB1 2723  16.823  22.009   5.856  0.2307  1.1337  0.0127
  166PHE    HB2 2724  16.996  22.030   5.838  0.1983 -0.3872 -0.1462
  166PHE     CG 2725  16.907  22.143   5.997 -0.3265 -0.3201  0.8300
  166PHE    CD1 2726  16.781  22.199   6.023 -0.2538  0.4588 -0.4071
  166PHE    HD1 2727  16.691  22.160   5.976 -0.6194 -0.1651  0.7755
  166PHE    CE1 2728  16.776  22.319   6.094  0.3755  0.5353 -0.4875
  166PHE    HE1 2729  16.679  22.365   6.107 -0.8380 -1.1058 -3.0172
  166PHE     CZ 2730  16.893  22.381   6.138 -0.1225  0.9336  0.3178
  166PHE     HZ 2731  16.879  22.466   6.204 -0.8113  1.0647  0.0116
  166PHE    CE2 2732  17.018  22.320   6.118 -0.8496 -0.5571  0.2625
  166PHE    HE2 2733  17.098  22.373   6.165 -0.4254  0.0721 -1.1199
  166PHE    CD2 2734  17.024  22.197   6.050  0.0395 -0.4689  0.1800
  166PHE    HD2 2735  17.117  22.147   6.025  0.2608  0.6691 -1.4454
  166PHE      C 2736  16.915  21.766   5.893 -0.0833  0.1553  0.0001
  166PHE      O 2737  16.826  21.762   5.808  0.2850 -0.3508 -0.3705
  167ASN      N 2738  16.997  21.662   5.911 -0.2484  0.0977  0.4022
  167ASN      H 2739  17.065  21.674   5.986  1.1988  3.4347 -1.2350
  167ASN     CA 2740  16.966  21.533   5.855  0.0394  0.2587 -0.1358
  167ASN     HA 2741  16.953  21.551   5.748  0.5700 -0.5689 -0.3523
  167ASN     CB 2742  17.092  21.448   5.868 -0.1504  0.0156  0.1250
  167ASN    HB1 2743  17.180  21.511   5.858  1.4122 -1.8168  1.4398
  167ASN    HB2 2744  17.098  21.378   5.785 -3.4500  2.8885 -2.8511
  167ASN     CG 2745  17.086  21.378   6.004 -0.1196 -0.1813  0.0259
  167ASN    OD1 2746  17.010  21.283   6.024 -0.2319 -0.0489  0.2298
  167ASN    ND2 2747  17.173  21.416   6.097 -0.1212 -0.1134  0.0009
  167ASN   HD21 2748  17.224  21.503   6.090  1.4226 -0.9125  0.7179
  167ASN   HD22 2749  17.178  21.370   6.187  0.5463  0.9587  0.5456
  167ASN      C 2750  16.833  21.471   5.896  0.2408 -0.2844 -0.2929
  167ASN      O 2751  16.773  21.514   5.995  0.5470 -0.2087 -0.1397
  168HIS      N 2752  16.783  21.372   5.822  0.2876  0.0649 -0.7937
  168HIS      H 2753  16.833  21.349   5.737 -0.7885  0.8644 -1.6732
  168HIS     CA 2754  16.650  21.316   5.838  0.4899 -0.0422  0.6317
  168HIS     HA 2755  16.575  21.394   5.841 -0.1039 -0.6297  1.2038
  168HIS     CB 2756  16.619  21.226   5.718 -0.0105  0.2894  0.5095
  168HIS    HB1 2757  16.611  21.284   5.626  1.1492 -1.5611 -0.8192
  168HIS    HB2 2758  16.522  21.177   5.731 -0.0283 -0.2483 -1.4091
  168HIS     CG 2759  16.728  21.125   5.696 -0.0754  0.3010  0.1327
  168HIS    ND1 2760  16.847  21.142   5.626  0.1089  0.1571  0.4112
  168HIS    CE1 2761  16.918  21.030   5.648  0.3938  0.4084  0.7753
  168HIS    HE1 2762  17.016  21.009   5.608 -0.4940 -2.2908 -0.1681
  168HIS    NE2 2763  16.847  20.951   5.730 -0.2942 -0.0649 -0.2436
  168HIS    HE2 2764  16.891  20.864   5.757  0.2540 -0.0947 -1.1816
  168HIS    CD2 2765  16.721  21.001   5.753  0.0904  0.5189  0.6300
  168HIS    HD2 2766  16.639  20.961   5.812 -0.3653  1.0103  0.3333
  168HIS      C 2767  16.621  21.230   5.959 -0.2127  0.2331  0.6606
  168HIS      O 2768  16.506  21.204   5.994 -0.1050 -0.2294  0.6762
  169THR      N 2769  16.722  21.165   6.018 -0.1492 -0.3315 -0.0670
  169THR      H 2770  16.819  21.175   5.994 -0.3113  0.5051 -0.3985
  169THR     CA 2771  16.697  21.090   6.140 -0.1304 -0.1916  0.0237
  169THR     HA 2772  16.597  21.046   6.144  1.1156 -3.1329  2.6096
  169THR     CB 2773  16.785  20.969   6.164  0.3267  0.1341 -0.0213
  169THR     HB 2774  16.782  20.963   6.273  1.7539  1.3327  0.1182
  169THR    CG2 2775  16.739  20.842   6.093  0.3311  0.3126 -0.3452
  169THR   HG21 2776  16.636  20.816   6.116  0.4420 -0.3043 -0.5239
  169THR   HG22 2777  16.767  20.847   5.987  0.9061  0.5875 -0.1857
  169THR   HG23 2778  16.792  20.754   6.129  1.9176  0.6870 -1.6452
  169THR    OG1 2779  16.916  21.001   6.122  0.0272  0.6841 -0.5424
  169THR    HG1 2780  16.968  21.033   6.195 -0.0693 -1.0052  0.3221
  169THR      C 2781  16.698  21.193   6.253 -0.3974  0.2737 -0.3891
  169THR      O 2782  16.611  21.192   6.340 -0.1354 -0.1624 -0.1297
  170ALA      N 2783  16.778  21.298   6.233  0.6317 -0.4119  0.0380
  170ALA      H 2784  16.840  21.295   6.154 -0.4592  0.0381 -0.8664
  170ALA     CA 2785  16.783  21.409   6.326 -0.2369 -0.0139 -0.3842
  170ALA     HA 2786  16.794  21.363   6.424 -0.2803  0.2721 -0.2427
  170ALA     CB 2787  16.913  21.488   6.309 -0.2100  0.0811  0.2316
  170ALA    HB1 2788  16.911  21.544   6.215 -0.7796 -1.5735 -0.8076
  170ALA    HB2 2789  16.921  21.556   6.393  0.8508 -1.0921  1.1172
  170ALA    HB3 2790  16.991  21.412   6.311 -0.8328 -0.5744  0.1414
  170ALA      C 2791  16.658  21.495   6.340 -0.1562  0.1120 -0.4450
  170ALA      O 2792  16.632  21.543   6.450 -0.4017  0.2285 -0.5516
  171PHE      N 2793  16.573  21.493   6.237 -0.2336  0.2746 -0.3870
  171PHE      H 2794  16.613  21.453   6.154 -3.9887 -1.6830 -1.4675
  171PHE     CA 2795  16.435  21.539   6.238 -0.4009 -0.2292  0.0178
  171PHE     HA 2796  16.433  21.644   6.267  0.8642 -0.3454  0.6315
  171PHE     CB 2797  16.377  21.532   6.097  0.2586  0.8047 -0.3161
  171PHE    HB1 2798  16.392  21.430   6.062 -2.2931 -0.1689  1.1562
  171PHE    HB2 2799  16.428  21.606   6.036  1.8148  0.2155  0.2172
  171PHE     CG 2800  16.230  21.567   6.097  0.1222  0.2323 -0.0667
  171PHE    CD1 2801  16.131  21.471   6.118  0.1388  0.1794 -0.2301
  171PHE    HD1 2802  16.159  21.367   6.123 -0.5747 -0.1268 -1.7189
  171PHE    CE1 2803  15.997  21.507   6.137  0.3032  0.4130  0.5169
  171PHE    HE1 2804  15.918  21.434   6.148  1.1013 -0.5013  0.2650
  171PHE     CZ 2805  15.961  21.642   6.142  0.3639  0.4405  0.2293
  171PHE     HZ 2806  15.862  21.669   6.173  0.0552  0.5474 -0.8050
  171PHE    CE2 2807  16.055  21.738   6.100  0.1327  0.1159 -1.0637
  171PHE    HE2 2808  16.024  21.841   6.095  0.3044  0.1888 -0.6992
  171PHE    CD2 2809  16.188  21.699   6.078  0.3292  0.2769 -0.2188
  171PHE    HD2 2810  16.258  21.780   6.068 -1.1502  1.7916  1.1359
  171PHE      C 2811  16.356  21.454   6.336 -0.4200 -0.0865  0.1281
  171PHE      O 2812  16.310  21.508   6.436 -0.3977 -0.4320  0.3286
  172PHE      N 2813  16.353  21.321   6.324 -0.2639 -0.0425 -0.3955
  172PHE      H 2814  16.404  21.281   6.246 -2.3390 -0.0743 -1.8330
  172PHE     CA 2815  16.287  21.239   6.423  0.0373  0.1145 -0.0666
  172PHE     HA 2816  16.187  21.279   6.443  0.4652  0.4849  1.5057
  172PHE     CB 2817  16.276  21.092   6.382 -0.1287  0.3179 -0.7552
  172PHE    HB1 2818  16.239  21.033   6.466  2.2542  0.1291  0.2373
  172PHE    HB2 2819  16.377  21.058   6.359  0.1180  1.5028 -1.5338
  172PHE     CG 2820  16.180  21.082   6.266 -0.5667 -0.0811 -0.3592
  172PHE    CD1 2821  16.041  21.090   6.286 -0.5182  0.0183 -0.0659
  172PHE    HD1 2822  15.995  21.091   6.383 -1.5263 -1.6793 -0.4891
  172PHE    CE1 2823  15.956  21.081   6.176 -0.1598  0.3608 -0.3738
  172PHE    HE1 2824  15.853  21.064   6.205  0.1897  1.6990  1.8530
  172PHE     CZ 2825  16.003  21.075   6.044  0.4109  0.6323 -0.1832
  172PHE     HZ 2826  15.937  21.058   5.961  0.6175  2.9853 -0.9147
  172PHE    CE2 2827  16.142  21.081   6.027  0.4405  0.2086 -0.0939
  172PHE    HE2 2828  16.179  21.081   5.925 -0.0580  0.7844 -0.2784
  172PHE    CD2 2829  16.231  21.083   6.136  0.3709 -0.5959 -0.0103
  172PHE    HD2 2830  16.338  21.080   6.127  0.6965  0.9967  2.5186
  172PHE      C 2831  16.350  21.242   6.562  0.3229 -0.6919 -0.1734
  172PHE      O 2832  16.280  21.212   6.658  0.1535  0.4745  0.0866
  173ARG      N 2833  16.472  21.294   6.573 -0.0409  0.1104  0.1526
  173ARG      H 2834  16.521  21.321   6.489  1.6171  1.1225  1.3865
  173ARG     CA 2835  16.534  21.318   6.701  0.6278 -0.1054 -0.1253
  173ARG     HA 2836  16.493  21.237   6.762 -1.6311  2.6097  2.3042
  173ARG     CB 2837  16.685  21.294   6.691  0.7365  0.5722 -0.1441
  173ARG    HB1 2838  16.732  21.382   6.647  0.2791  0.4254 -0.9651
  173ARG    HB2 2839  16.685  21.211   6.620  0.2987  1.1942 -0.8929
  173ARG     CG 2840  16.738  21.247   6.825 -0.7920  0.2741  0.3753
  173ARG    HG1 2841  16.657  21.198   6.880 -2.5206  2.4448 -0.0730
  173ARG    HG2 2842  16.754  21.338   6.883 -0.6138  0.9442 -0.7193
  173ARG     CD 2843  16.873  21.175   6.824 -0.5297  0.7589  0.7432
  173ARG    HD1 2844  16.854  21.089   6.760 -0.5689  1.6842 -0.5413
  173ARG    HD2 2845  16.910  21.152   6.924  1.5602  0.6247 -0.0158
  173ARG     NE 2846  16.970  21.254   6.748 -0.0290  0.0304  0.6258
  173ARG     HE 2847  16.985  21.346   6.787 -2.1658  0.6272  0.1573
  173ARG     CZ 2848  17.024  21.220   6.630 -0.6202 -0.1768  0.4090
  173ARG    NH1 2849  17.014  21.095   6.582 -0.1606  0.0652 -0.3352
  173ARG   HH11 2850  16.986  21.015   6.636  3.4450 -0.7870  0.4991
  173ARG   HH12 2851  17.023  21.092   6.481 -1.0316 -0.1092 -0.4170
  173ARG    NH2 2852  17.086  21.316   6.559  0.5136 -0.4137  1.0637
  173ARG   HH21 2853  17.094  21.405   6.605  0.3794  0.1674 -0.0089
  173ARG   HH22 2854  17.140  21.282   6.481  0.4923  1.7375  0.0456
  173ARG      C 2855  16.496  21.447   6.773  0.0800 -0.3567  0.0414
  173ARG      O 2856  16.453  21.434   6.887 -0.6456  0.1974 -0.1667
  174LYS      N 2857  16.494  21.560   6.703  0.3961 -0.2995  0.1193
  174LYS      H 2858  16.526  21.559   6.607  2.0691 -1.1995  0.6654
  174LYS     CA 2859  16.439  21.681   6.761  0.0711 -0.1398 -0.5086
  174LYS     HA 2860  16.497  21.699   6.852 -0.6668 -1.4827  0.2593
  174LYS     CB 2861  16.451  21.777   6.643  0.0116 -0.0986 -0.4807
  174LYS    HB1 2862  16.402  21.733   6.557  2.4786 -1.7375 -1.1503
  174LYS    HB2 2863  16.557  21.795   6.622 -0.4213  2.4048 -0.9136
  174LYS     CG 2864  16.390  21.915   6.665  0.0190 -0.0906 -0.5041
  174LYS    HG1 2865  16.286  21.903   6.693 -0.0572  0.3907 -0.5635
  174LYS    HG2 2866  16.393  21.968   6.569  0.7370 -2.4190 -1.8251
  174LYS     CD 2867  16.457  21.994   6.777 -0.0607 -0.4445 -0.2069
  174LYS    HD1 2868  16.478  21.934   6.866  1.0619 -1.3817 -1.0846
  174LYS    HD2 2869  16.389  22.073   6.810 -0.0773 -0.2380 -0.7312
  174LYS     CE 2870  16.586  22.048   6.717  0.1085 -0.3369  0.2522
  174LYS    HE1 2871  16.565  22.084   6.616 -0.9411 -0.5734  0.3755
  174LYS    HE2 2872  16.664  21.974   6.707  0.3974  0.2656 -3.3229
  174LYS     NZ 2873  16.641  22.163   6.791 -0.3028 -0.2987  0.5031
  174LYS    HZ1 2874  16.731  22.189   6.754  0.3043 -1.6660  0.9438
  174LYS    HZ2 2875  16.575  22.239   6.787 -0.3273 -0.3506 -0.2213
  174LYS    HZ3 2876  16.657  22.140   6.888 -0.5553 -2.4724  0.0889
  174LYS      C 2877  16.293  21.658   6.797  0.2223  0.5857  0.6317
  174LYS      O 2878  16.251  21.692   6.907 -0.4272 -0.2923  0.6667
  175ARG      N 2879  16.227  21.575   6.715  0.1375  0.5973  0.6868
  175ARG      H 2880  16.278  21.545   6.634  1.9957  0.1452  1.9529
  175ARG     CA 2881  16.090  21.538   6.741  0.1382  0.1173  0.0314
  175ARG     HA 2882  16.038  21.633   6.752 -0.2142 -0.1216  0.4864
  175ARG     CB 2883  16.023  21.474   6.620  0.7018  0.2056 -0.3287
  175ARG    HB1 2884  16.055  21.370   6.610  1.3422  0.1404  1.8037
  175ARG    HB2 2885  16.045  21.529   6.529  1.9345 -0.2611 -0.3345
  175ARG     CG 2886  15.871  21.471   6.623  0.6976  0.3082 -0.4079
  175ARG    HG1 2887  15.842  21.574   6.598 -2.0928 -0.8974 -2.8289
  175ARG    HG2 2888  15.830  21.441   6.720 -1.5141 -0.7823 -1.6009
  175ARG     CD 2889  15.807  21.382   6.517 -0.4620  0.3785  0.2144
  175ARG    HD1 2890  15.849  21.413   6.421 -1.1746  0.5064 -0.0631
  175ARG    HD2 2891  15.699  21.394   6.518 -0.7489 -1.6324 -1.0833
  175ARG     NE 2892  15.821  21.239   6.544 -0.5982  0.3068 -0.0858
  175ARG     HE 2893  15.892  21.202   6.606 -1.1649 -0.8292 -0.0966
  175ARG     CZ 2894  15.736  21.144   6.504 -0.2367 -0.0818  0.0542
  175ARG    NH1 2895  15.625  21.160   6.431 -0.0467  0.4368 -0.1203
  175ARG   HH11 2896  15.622  21.251   6.387  1.5980  0.3487 -0.4500
  175ARG   HH12 2897  15.580  21.078   6.393 -1.8266  1.7565 -1.0368
  175ARG    NH2 2898  15.757  21.022   6.556 -0.6104  0.1038  0.6576
  175ARG   HH21 2899  15.825  21.011   6.630 -1.3262  0.4461  1.3837
  175ARG   HH22 2900  15.709  20.938   6.526  1.5091 -1.1910  0.6948
  175ARG      C 2901  16.077  21.456   6.868 -0.3176  0.1893  0.0358
  175ARG      O 2902  15.989  21.481   6.950  0.2257 -0.1352  0.7318
  176MET      N 2903  16.172  21.363   6.888 -0.4260  0.0034 -0.3038
  176MET      H 2904  16.234  21.346   6.810 -0.1099  2.3767 -0.6574
  176MET     CA 2905  16.174  21.281   7.007  0.2378  0.0486 -0.2797
  176MET     HA 2906  16.074  21.240   7.020 -0.4856  1.5894 -0.6707
  176MET     CB 2907  16.276  21.169   6.990 -0.6067 -0.7209 -0.3696
  176MET    HB1 2908  16.371  21.211   6.960 -1.5798  1.1488 -0.9823
  176MET    HB2 2909  16.247  21.101   6.910  3.4880 -1.4776 -1.3917
  176MET     CG 2910  16.293  21.093   7.122 -0.0222  0.2983  0.1532
  176MET    HG1 2911  16.316  21.156   7.207  0.7289  0.8379 -0.4332
  176MET    HG2 2912  16.379  21.031   7.098 -2.0388 -2.5375 -0.1444
  176MET     SD 2913  16.165  20.971   7.158 -0.2701  0.4333 -0.2611
  176MET     CE 2914  16.075  21.034   7.302  0.2665  0.4150  0.0855
  176MET    HE1 2915  16.001  20.958   7.326 -0.5218  0.8147 -0.9675
  176MET    HE2 2916  16.143  21.041   7.386 -0.8471 -0.3632  1.0859
  176MET    HE3 2917  16.023  21.129   7.287  0.2632  0.3090 -0.6374
  176MET      C 2918  16.200  21.364   7.133  0.3832 -0.1505 -0.1781
  176MET      O 2919  16.151  21.338   7.243  0.4872  0.1469 -0.0618
  177GLN      N 2920  16.277  21.472   7.120 -0.2988  0.3106 -0.4426
  177GLN      H 2921  16.332  21.479   7.035  0.9312 -2.3415  0.0463
  177GLN     CA 2922  16.322  21.553   7.231  0.2483 -0.5244 -0.0505
  177GLN     HA 2923  16.351  21.496   7.320 -0.8122  0.8802  1.2319
  177GLN     CB 2924  16.444  21.633   7.187  0.1154 -0.1874  0.1875
  177GLN    HB1 2925  16.466  21.718   7.252  1.6864  1.4648 -2.3206
  177GLN    HB2 2926  16.417  21.691   7.099 -1.5311 -1.6891 -0.3650
  177GLN     CG 2927  16.573  21.552   7.172  0.0549 -0.2426 -0.0275
  177GLN    HG1 2928  16.551  21.459   7.120  1.8347 -0.6283 -0.1536
  177GLN    HG2 2929  16.589  21.525   7.277 -4.4713 -1.1754  0.6665
  177GLN     CD 2930  16.689  21.627   7.109  0.0682 -0.3972 -0.1911
  177GLN    OE1 2931  16.681  21.739   7.058 -0.1439 -0.0879  0.5204
  177GLN    NE2 2932  16.815  21.585   7.116  0.3168  0.3182 -0.2885
  177GLN   HE21 2933  16.842  21.493   7.147  1.0552  0.7376  0.3566
  177GLN   HE22 2934  16.893  21.643   7.088  0.9670 -0.7092 -0.6708
  177GLN      C 2935  16.203  21.635   7.279  0.3482 -0.2630 -0.2495
  177GLN      O 2936  16.194  21.663   7.399 -0.1373  0.8028 -0.5249
  178ILE      N 2937  16.121  21.684   7.186  0.0428 -0.1100  0.0983
  178ILE      H 2938  16.151  21.660   7.093 -0.2916  1.0243 -0.3201
  178ILE     CA 2939  16.001  21.764   7.200  0.1359  0.0539 -0.0508
  178ILE     HA 2940  16.014  21.853   7.261 -0.0550  0.4732 -0.6094
  178ILE     CB 2941  15.960  21.812   7.061 -0.0237  0.0771  0.0035
  178ILE     HB 2942  15.969  21.735   6.985  0.7451 -1.7501  1.8718
  178ILE    CG2 2943  15.815  21.860   7.063 -0.1349 -0.2768  0.4579
  178ILE   HG21 2944  15.770  21.879   6.966 -1.3625 -1.8079  0.6968
  178ILE   HG22 2945  15.745  21.782   7.093 -2.6563  1.1838 -1.2814
  178ILE   HG23 2946  15.800  21.958   7.110 -2.9566 -1.4819  2.3517
  178ILE    CG1 2947  16.048  21.927   7.010  0.0142  0.0452  0.0043
  178ILE   HG11 2948  16.154  21.904   7.012 -0.0811 -0.3937  0.2159
  178ILE   HG12 2949  16.039  22.009   7.082 -0.5064  0.3343 -0.3810
  178ILE     CD 2950  16.022  21.986   6.872 -0.2474 -0.0868 -0.0052
  178ILE    HD1 2951  16.026  21.901   6.803 -1.4749 -0.6497  0.5820
  178ILE    HD2 2952  15.919  22.015   6.853 -1.1907 -1.6904  2.2518
  178ILE    HD3 2953  16.101  22.057   6.848  0.1319 -0.2408  0.7652
  178ILE      C 2954  15.896  21.679   7.270  0.1329  0.1971  0.1201
  178ILE      O 2955  15.838  21.715   7.372  0.0674 -0.0933  0.1858
  179ILE      N 2956  15.875  21.558   7.217 -0.3222  0.3035  0.0453
  179ILE      H 2957  15.928  21.537   7.134  0.2446 -0.2281  0.5266
  179ILE     CA 2958  15.798  21.459   7.291 -0.5312  0.5588  0.1712
  179ILE     HA 2959  15.699  21.505   7.297 -0.2160  1.2261  0.3407
  179ILE     CB 2960  15.792  21.329   7.212 -0.0363  0.5775  0.1014
  179ILE     HB 2961  15.895  21.298   7.193  0.3859  0.0293  2.7801
  179ILE    CG2 2962  15.726  21.224   7.302 -0.3256  0.0180 -0.7435
  179ILE   HG21 2963  15.785  21.218   7.394 -0.2636  4.6503 -0.2485
  179ILE   HG22 2964  15.621  21.244   7.325  0.7298  2.5099  2.8641
  179ILE   HG23 2965  15.738  21.135   7.241 -0.8797  0.1599 -1.0626
  179ILE    CG1 2966  15.712  21.348   7.084  0.1120 -0.5923 -0.1757
  179ILE   HG11 2967  15.749  21.442   7.045 -0.6315  0.9563  2.6156
  179ILE   HG12 2968  15.605  21.357   7.103  0.0689 -0.7948 -0.3164
  179ILE     CD 2969  15.729  21.235   6.983 -0.1030 -0.3911 -0.4382
  179ILE    HD1 2970  15.690  21.270   6.887  2.7751 -1.6919 -2.2077
  179ILE    HD2 2971  15.837  21.228   6.971  0.0263 -0.5072  0.7216
  179ILE    HD3 2972  15.686  21.142   7.021  0.4128 -0.1539  0.7855
  179ILE      C 2973  15.847  21.448   7.434  0.1610 -0.2511 -0.1240
  179ILE      O 2974  15.765  21.452   7.525 -0.1887 -0.2445 -0.4373
  180TYR      N 2975  15.978  21.444   7.457  0.0844  0.3286  0.4356
  180TYR      H 2976  16.036  21.431   7.375 -0.4791  0.7974 -0.0463
  180TYR     CA 2977  16.030  21.428   7.591 -0.0775 -0.3854  0.4172
  180TYR     HA 2978  15.975  21.348   7.640 -0.3180 -0.0433  0.7181
  180TYR     CB 2979  16.179  21.398   7.597 -0.0767 -0.4154  0.2339
  180TYR    HB1 2980  16.222  21.497   7.580  0.2305 -0.8256 -1.6526
  180TYR    HB2 2981  16.212  21.350   7.505 -0.5551  2.6990 -1.6992
  180TYR     CG 2982  16.223  21.329   7.724  0.2044 -0.0385  0.3430
  180TYR    CD1 2983  16.318  21.391   7.807 -0.1105  0.3952  0.3820
  180TYR    HD1 2984  16.370  21.479   7.773  0.2034  0.5070  1.1424
  180TYR    CE1 2985  16.349  21.328   7.928 -0.4276 -0.0684  0.2265
  180TYR    HE1 2986  16.421  21.375   7.993  0.2057  0.9187 -1.1299
  180TYR     CZ 2987  16.297  21.203   7.965  0.2113 -0.4422 -0.1039
  180TYR     OH 2988  16.318  21.150   8.089 -0.1881  0.4389  0.3516
  180TYR     HH 2989  16.251  21.083   8.106 -0.7385  1.3466  1.9806
  180TYR    CE2 2990  16.212  21.141   7.871 -0.0960  0.2125 -0.2619
  180TYR    HE2 2991  16.168  21.048   7.904  0.0398  0.9097  2.0843
  180TYR    CD2 2992  16.170  21.203   7.753  0.1899 -0.2578 -0.6113
  180TYR    HD2 2993  16.101  21.159   7.682 -0.8942 -0.8110  0.7484
  180TYR      C 2994  15.993  21.546   7.681  0.3291 -0.0177  0.1044
  180TYR      O 2995  15.984  21.526   7.802  0.4441 -0.0205  0.1124
  181ASP      N 2996  15.981  21.665   7.623 -0.0753 -0.0645  0.0890
  181ASP      H 2997  16.019  21.673   7.529  1.3150 -0.7779  0.5718
  181ASP     CA 2998  15.953  21.786   7.698  0.2239 -0.0946  0.2454
  181ASP     HA 2999  16.020  21.776   7.784  3.6993 -0.6437 -2.3189
  181ASP     CB 3000  16.013  21.900   7.617 -0.3620 -0.1379 -0.2556
  181ASP    HB1 3001  15.947  21.919   7.532  1.7226  0.7801 -1.7772
  181ASP    HB2 3002  16.104  21.854   7.577 -1.4984 -2.3173 -0.4727
  181ASP     CG 3003  16.026  22.034   7.688 -0.3253 -0.3734  0.1809
  181ASP    OD1 3004  15.959  22.127   7.639  0.0411 -0.2412 -0.0708
  181ASP    OD2 3005  16.097  22.054   7.789 -0.0822 -0.3310  0.0020
  181ASP      C 3006  15.805  21.798   7.731  0.2707  0.3171  0.3004
  181ASP      O 3007  15.765  21.836   7.841 -0.4487 -0.1281  0.1993
  182LYS      N 3008  15.720  21.748   7.641  0.5069 -0.5100  0.5267
  182LYS      H 3009  15.754  21.715   7.552 -0.8655 -3.1669  0.8990
  182LYS     CA 3010  15.578  21.725   7.655  0.4279 -0.6114 -0.3305
  182LYS     HA 3011  15.531  21.816   7.694 -0.7446 -0.0126 -2.9577
  182LYS     CB 3012  15.524  21.697   7.516 -0.6167 -0.0118 -0.0585
  182LYS    HB1 3013  15.419  21.672   7.535 -0.2374 -1.4578  0.2353
  182LYS    HB2 3014  15.578  21.614   7.471 -0.3218  0.9482 -1.5399
  182LYS     CG 3015  15.526  21.812   7.416  0.0246  0.4134  0.4389
  182LYS    HG1 3016  15.626  21.853   7.405 -0.8911  2.6813 -0.1504
  182LYS    HG2 3017  15.472  21.888   7.474  0.4539 -1.3629  3.3596
  182LYS     CD 3018  15.469  21.770   7.281  0.5508 -0.7844  0.5829
  182LYS    HD1 3019  15.361  21.756   7.289  0.6926 -2.0715  0.4261
  182LYS    HD2 3020  15.513  21.678   7.243 -0.1712 -0.0237 -2.2942
  182LYS     CE 3021  15.481  21.879   7.176 -0.7524 -0.5321  0.6723
  182LYS    HE1 3022  15.488  21.843   7.073  0.8782 -0.8552  0.8711
  182LYS    HE2 3023  15.574  21.934   7.193 -1.5962  1.2261 -0.0846
  182LYS     NZ 3024  15.367  21.972   7.179 -0.0683  0.3573 -0.0663
  182LYS    HZ1 3025  15.280  21.925   7.160  0.3708 -0.7928  0.6684
  182LYS    HZ2 3026  15.350  22.009   7.272 -0.4419 -2.7075  1.1925
  182LYS    HZ3 3027  15.372  22.051   7.117 -0.7010  0.3362 -0.1477
  182LYS      C 3028  15.542  21.617   7.756  0.2495  0.0984  0.3769
  182LYS      O 3029  15.452  21.632   7.839 -0.0131  0.1617  0.0844
  183GLN      N 3030  15.623  21.511   7.760 -0.3777 -0.4027  0.0053
  183GLN      H 3031  15.684  21.498   7.682  0.0359  1.0585  0.0660
  183GLN     CA 3032  15.623  21.402   7.856 -0.2619 -0.2059  0.2286
  183GLN     HA 3033  15.521  21.366   7.863  0.1222 -1.7281 -1.4222
  183GLN     CB 3034  15.712  21.288   7.808  0.1420  0.3751 -0.4206
  183GLN    HB1 3035  15.713  21.224   7.897 -3.4409  1.6216  0.6888
  183GLN    HB2 3036  15.807  21.331   7.774  0.6522 -0.8215 -0.5447
  183GLN     CG 3037  15.649  21.204   7.698  0.2913  0.0342 -0.2499
  183GLN    HG1 3038  15.612  21.265   7.615  1.2694 -1.0487 -1.5360
  183GLN    HG2 3039  15.571  21.144   7.745  0.9839 -0.3148  0.4681
  183GLN     CD 3040  15.744  21.098   7.645  0.1660  0.0974 -0.6038
  183GLN    OE1 3041  15.863  21.093   7.675  0.0121 -0.6121 -0.0847
  183GLN    NE2 3042  15.694  20.999   7.570  0.0918 -0.5611  0.3038
  183GLN   HE21 3043  15.595  20.987   7.553  0.0900 -1.3902  0.7894
  183GLN   HE22 3044  15.755  20.925   7.539 -1.7541 -1.3778 -1.5641
  183GLN      C 3045  15.663  21.447   7.996 -0.0569 -0.1059  0.1391
  183GLN      O 3046  15.596  21.422   8.096 -0.2420 -0.1999 -0.0070
  184GLN      N 3047  15.776  21.517   8.011 -0.1851  0.1023  0.1356
  184GLN      H 3048  15.829  21.530   7.926 -1.1142 -0.1134 -0.5040
  184GLN     CA 3049  15.822  21.578   8.133  0.3327  0.1767 -0.0936
  184GLN     HA 3050  15.827  21.497   8.206  1.0129 -0.1355 -0.4842
  184GLN     CB 3051  15.961  21.640   8.121  0.3332  0.2403  0.2227
  184GLN    HB1 3052  15.973  21.703   8.209  0.6110 -0.2979  0.5780
  184GLN    HB2 3053  15.962  21.704   8.033 -2.8953  0.9647  0.5678
  184GLN     CG 3054  16.074  21.538   8.114 -0.1678 -0.2953 -0.1800
  184GLN    HG1 3055  16.071  21.482   8.021 -0.1584 -0.4301 -0.0997
  184GLN    HG2 3056  16.059  21.466   8.194 -0.3734 -0.5467 -0.4442
  184GLN     CD 3057  16.214  21.599   8.108 -0.2182 -0.1667 -0.1022
  184GLN    OE1 3058  16.239  21.715   8.078 -0.1410 -0.0816  0.2898
  184GLN    NE2 3059  16.308  21.525   8.168  0.0511  0.0006 -0.3173
  184GLN   HE21 3060  16.284  21.471   8.250  0.4220  1.2955  0.6615
  184GLN   HE22 3061  16.401  21.562   8.163  0.3059 -0.3954  0.9825
  184GLN      C 3062  15.718  21.675   8.190 -0.4951 -0.7280 -0.0424
  184GLN      O 3063  15.694  21.679   8.311  0.0227  0.3394  0.0388
  185ASN      N 3064  15.644  21.748   8.107  0.6905  0.6744  0.1051
  185ASN      H 3065  15.683  21.753   8.014  2.0127 -0.3141  0.5631
  185ASN     CA 3066  15.531  21.832   8.140  0.1564 -0.0160  0.0358
  185ASN     HA 3067  15.557  21.895   8.225 -0.0018 -0.8959  0.7598
  185ASN     CB 3068  15.506  21.935   8.030  0.1375 -0.0629 -0.0048
  185ASN    HB1 3069  15.486  21.872   7.943  0.4120  0.7087 -0.6371
  185ASN    HB2 3070  15.591  21.999   8.005  0.5513 -0.8469 -0.6780
  185ASN     CG 3071  15.385  22.025   8.052 -0.2239 -0.6149  0.2644
  185ASN    OD1 3072  15.279  22.001   7.994  0.3943 -0.1906 -1.0913
  185ASN    ND2 3073  15.397  22.132   8.130 -0.0550 -0.3806 -0.0784
  185ASN   HD21 3074  15.479  22.139   8.189 -0.1562 -0.9359  0.1413
  185ASN   HD22 3075  15.316  22.189   8.148  0.1676  0.7505 -2.3164
  185ASN      C 3076  15.407  21.751   8.177  0.2364 -0.1457  0.0184
  185ASN      O 3077  15.338  21.797   8.269  0.3016  0.6707 -0.3319
  186PHE      N 3078  15.365  21.646   8.107 -0.1712  0.2072 -0.2687
  186PHE      H 3079  15.415  21.625   8.022 -0.9899  1.8841 -1.2251
  186PHE     CA 3080  15.266  21.549   8.147  0.3672 -0.2040  0.0689
  186PHE     HA 3081  15.173  21.603   8.163  0.4120  0.7500 -2.5143
  186PHE     CB 3082  15.243  21.438   8.045 -0.0147 -0.1571  0.1008
  186PHE    HB1 3083  15.339  21.395   8.016 -1.7226 -2.4727 -2.7624
  186PHE    HB2 3084  15.201  21.482   7.954 -0.6184 -1.1032 -0.0905
  186PHE     CG 3085  15.158  21.324   8.096  0.0326 -0.2020  0.0800
  186PHE    CD1 3086  15.210  21.200   8.133 -0.8344 -0.5863  0.0345
  186PHE    HD1 3087  15.314  21.173   8.117 -0.1387  0.9710  1.6322
  186PHE    CE1 3088  15.127  21.101   8.187 -0.4372 -0.5895  0.6598
  186PHE    HE1 3089  15.168  21.003   8.206  1.1208  0.2349  1.7440
  186PHE     CZ 3090  14.994  21.132   8.217 -0.5107 -0.4360  0.1898
  186PHE     HZ 3091  14.933  21.055   8.262  1.4648 -2.5431 -0.5891
  186PHE    CE2 3092  14.941  21.258   8.187  0.0467 -0.2325  0.0421
  186PHE    HE2 3093  14.839  21.287   8.211  0.0261  0.9081 -1.2782
  186PHE    CD2 3094  15.022  21.349   8.118  0.1132 -0.0266  0.3928
  186PHE    HD2 3095  14.985  21.445   8.085  1.3785  0.0789 -0.7834
  186PHE      C 3096  15.302  21.483   8.280 -0.2228 -0.2043  0.2324
  186PHE      O 3097  15.211  21.462   8.360 -0.3210 -0.4419  0.0597
  187ILE      N 3098  15.427  21.445   8.308 -0.1033  0.4691  0.6500
  187ILE      H 3099  15.499  21.463   8.239  0.3515 -2.8455  0.1077
  187ILE     CA 3100  15.461  21.380   8.432 -0.3392 -0.3048  0.3177
  187ILE     HA 3101  15.371  21.322   8.454 -1.1671  1.2101  1.0310
  187ILE     CB 3102  15.584  21.290   8.424 -0.0084  0.1873 -0.1894
  187ILE     HB 3103  15.670  21.349   8.395 -1.2575  2.4593  0.5122
  187ILE    CG2 3104  15.620  21.231   8.561  0.3511 -0.4640 -0.5605
  187ILE   HG21 3105  15.686  21.300   8.614  2.4298  0.1943 -3.6504
  187ILE   HG22 3106  15.532  21.213   8.622  0.0425 -0.1029 -0.8879
  187ILE   HG23 3107  15.683  21.142   8.554 -0.0688 -1.0170  1.8848
  187ILE    CG1 3108  15.565  21.178   8.322 -0.4362 -0.1637  0.2657
  187ILE   HG11 3109  15.664  21.135   8.309 -0.3366  0.7786 -3.5821
  187ILE   HG12 3110  15.525  21.220   8.229 -0.0886  1.9549  1.0116
  187ILE     CD 3111  15.462  21.070   8.352 -0.7281 -0.0012 -0.1227
  187ILE    HD1 3112  15.367  21.113   8.384 -1.8217 -0.2416 -2.7654
  187ILE    HD2 3113  15.445  21.019   8.257  3.8488  0.9594 -1.7048
  187ILE    HD3 3114  15.505  20.990   8.413 -1.9767 -0.6745 -0.0815
  187ILE      C 3115  15.476  21.481   8.545  0.4328 -0.1252  0.0621
  187ILE      O 3116  15.448  21.443   8.658  0.2684 -0.1336  0.0184
  188ASN      N 3117  15.518  21.604   8.516  0.7176 -0.0582  0.7351
  188ASN      H 3118  15.575  21.629   8.437  0.7108 -1.2179  0.3539
  188ASN     CA 3119  15.512  21.707   8.618  0.0070  0.1831  0.4620
  188ASN     HA 3120  15.562  21.678   8.711  1.7913  1.1592 -0.1448
  188ASN     CB 3121  15.594  21.824   8.566  0.1575 -0.1893 -0.1462
  188ASN    HB1 3122  15.543  21.869   8.480  1.6790 -1.6255 -1.8619
  188ASN    HB2 3123  15.693  21.797   8.529  0.2273 -0.4750  0.2532
  188ASN     CG 3124  15.620  21.929   8.673  0.1181 -0.3850  0.0558
  188ASN    OD1 3125  15.724  21.923   8.739  0.0770  0.4345  0.2069
  188ASN    ND2 3126  15.524  22.021   8.687 -0.3112 -0.8893  0.4400
  188ASN   HD21 3127  15.448  22.015   8.621  0.3901 -1.6027 -0.3382
  188ASN   HD22 3128  15.524  22.093   8.757 -3.6315  0.4204 -0.7052
  188ASN      C 3129  15.368  21.746   8.645 -0.2431 -0.5009  0.1519
  188ASN      O 3130  15.337  21.783   8.758 -0.4661 -0.1919 -0.0059
  189TYR      N 3131  15.278  21.723   8.549 -0.1708  0.3050 -0.1162
  189TYR      H 3132  15.311  21.691   8.459  2.7187 -1.2820  1.3813
  189TYR     CA 3133  15.136  21.749   8.562 -0.3966 -0.5488 -0.7489
  189TYR     HA 3134  15.131  21.840   8.622 -1.8336 -1.2741  0.2810
  189TYR     CB 3135  15.073  21.773   8.426 -0.2370  0.2139 -0.6923
  189TYR    HB1 3136  15.075  21.685   8.362  1.1315 -1.6877  1.8034
  189TYR    HB2 3137  15.130  21.851   8.375  0.6045  1.3559  1.8498
  189TYR     CG 3138  14.930  21.820   8.441 -0.1804  0.0565  0.3679
  189TYR    CD1 3139  14.827  21.725   8.446 -0.1222 -0.0058  0.3890
  189TYR    HD1 3140  14.850  21.621   8.428 -0.2937 -0.1893  1.2074
  189TYR    CE1 3141  14.694  21.767   8.455 -0.0921  0.0301  0.6595
  189TYR    HE1 3142  14.614  21.695   8.458 -1.1814  0.9556 -2.5592
  189TYR     CZ 3143  14.664  21.905   8.454 -0.0098  0.0486 -0.0780
  189TYR     OH 3144  14.531  21.937   8.462 -0.0416 -0.1298  0.1449
  189TYR     HH 3145  14.519  22.032   8.462  0.1743 -0.0997 -0.3470
  189TYR    CE2 3146  14.770  21.997   8.455 -0.3690  0.4714 -0.1799
  189TYR    HE2 3147  14.745  22.101   8.456 -0.5118  0.4388 -0.3648
  189TYR    CD2 3148  14.905  21.957   8.453 -0.4921  0.0480 -0.2017
  189TYR    HD2 3149  14.978  22.036   8.464 -2.3837  1.8806 -0.0177
  189TYR      C 3150  15.072  21.635   8.641  0.3127 -0.3006  0.2132
  189TYR      O 3151  15.004  21.663   8.739  0.2046  0.2652 -0.0143
  190TYR      N 3152  15.102  21.510   8.606 -0.4647 -0.3597 -0.2674
  190TYR      H 3153  15.140  21.500   8.513  0.0483  2.1766 -0.4076
  190TYR     CA 3154  15.056  21.393   8.678  0.4140 -0.3559  0.3161
  190TYR     HA 3155  14.947  21.394   8.686  0.4603  0.7041  1.0519
  190TYR     CB 3156  15.105  21.269   8.605  0.0192 -0.2670 -0.1106
  190TYR    HB1 3157  15.214  21.264   8.604  0.1279  1.5857 -0.4033
  190TYR    HB2 3158  15.072  21.270   8.502 -0.1910  3.3384 -0.1057
  190TYR     CG 3159  15.053  21.141   8.666 -0.3339 -0.0097  0.1258
  190TYR    CD1 3160  15.136  21.061   8.746  0.4385  0.4111 -0.2530
  190TYR    HD1 3161  15.236  21.093   8.772 -0.0047 -0.2185  2.5257
  190TYR    CE1 3162  15.090  20.933   8.778 -0.4672  0.7516 -0.1773
  190TYR    HE1 3163  15.160  20.866   8.825 -1.3711  0.0422  0.2030
  190TYR     CZ 3164  14.960  20.889   8.743 -0.1162 -0.1843 -0.3195
  190TYR     OH 3165  14.912  20.771   8.791 -0.2718  0.1679  0.3954
  190TYR     HH 3166  14.976  20.725   8.846 -0.5366  0.2434  0.7714
  190TYR    CE2 3167  14.878  20.975   8.667 -0.3205  0.1632  0.2891
  190TYR    HE2 3168  14.779  20.941   8.639  0.1125 -0.3201 -0.7051
  190TYR    CD2 3169  14.924  21.101   8.628 -0.7374  0.5128  0.9081
  190TYR    HD2 3170  14.858  21.155   8.562 -1.9252 -2.4832 -0.5408
  190TYR      C 3171  15.113  21.400   8.819  0.1349 -0.4308  0.4330
  190TYR      O 3172  15.025  21.376   8.902  0.3016 -0.6622  0.5415
  191LYS      N 3173  15.237  21.440   8.847 -0.0738  0.4766  0.1015
  191LYS      H 3174  15.298  21.444   8.767 -0.9091  0.3997 -0.5538
  191LYS     CA 3175  15.284  21.466   8.982  0.1093 -0.1268  0.1573
  191LYS     HA 3176  15.280  21.371   9.035  0.3489 -1.1920 -1.6358
  191LYS     CB 3177  15.432  21.503   8.985 -0.1980  1.1560 -0.0584
  191LYS    HB1 3178  15.461  21.545   8.888 -0.6345 -1.0420 -1.2089
  191LYS    HB2 3179  15.488  21.410   8.974 -0.3372  0.8427  1.6077
  191LYS     CG 3180  15.483  21.581   9.106  0.1469 -0.2382  0.7188
  191LYS    HG1 3181  15.461  21.534   9.201  2.1557 -2.1530  0.2969
  191LYS    HG2 3182  15.441  21.682   9.111  0.3646 -0.1818  1.4977
  191LYS     CD 3183  15.632  21.606   9.085  0.1177 -0.5144  0.1699
  191LYS    HD1 3184  15.646  21.659   8.990 -0.8078  0.3020  0.4762
  191LYS    HD2 3185  15.677  21.507   9.077 -0.0121 -0.5086 -0.8674
  191LYS     CE 3186  15.704  21.681   9.196 -0.0113  0.5223 -0.4273
  191LYS    HE1 3187  15.706  21.626   9.290  0.3848 -1.0293 -1.3141
  191LYS    HE2 3188  15.660  21.781   9.193 -0.8486  0.2424  1.1050
  191LYS     NZ 3189  15.845  21.703   9.164  0.1535  0.3294  0.1555
  191LYS    HZ1 3190  15.889  21.612   9.173  0.2527  0.5599  3.5935
  191LYS    HZ2 3191  15.860  21.751   9.077  3.7503 -0.5690  0.0910
  191LYS    HZ3 3192  15.888  21.767   9.229  0.4193 -0.1428  0.4543
  191LYS      C 3193  15.201  21.564   9.063  0.2566  0.0584  0.0864
  191LYS      O 3194  15.149  21.521   9.166  0.2596 -0.3636 -0.0853
  192VAL      N 3195  15.179  21.689   9.021 -0.0065 -0.0869 -0.2116
  192VAL      H 3196  15.215  21.721   8.932 -0.3950  0.1758 -0.2763
  192VAL     CA 3197  15.103  21.787   9.096  0.0409 -0.0714 -0.1836
  192VAL     HA 3198  15.141  21.781   9.198 -0.5646 -1.3530 -0.0008
  192VAL     CB 3199  15.113  21.930   9.046  0.1572 -0.0250 -0.0267
  192VAL     HB 3200  15.051  21.998   9.106 -0.6750 -0.1976 -0.6751
  192VAL    CG1 3201  15.254  21.986   9.029  0.0843 -0.0292 -0.6720
  192VAL   HG11 3202  15.327  21.907   9.009  0.5737 -0.4181  2.2558
  192VAL   HG12 3203  15.264  22.068   8.958 -0.9016 -1.4443 -2.5443
  192VAL   HG13 3204  15.278  22.026   9.127  1.1543  1.8289 -1.6314
  192VAL    CG2 3205  15.046  21.944   8.909  0.4999  0.0105 -0.1929
  192VAL   HG21 3206  15.091  21.880   8.833 -0.1372 -2.3763  1.3301
  192VAL   HG22 3207  14.940  21.921   8.904  0.0693  2.0928 -2.2108
  192VAL   HG23 3208  15.065  22.048   8.884  0.4386  0.4265  1.3965
  192VAL      C 3209  14.959  21.738   9.112  0.1751 -0.4011  0.0172
  192VAL      O 3210  14.899  21.766   9.215  0.0319  0.0876 -0.1924
  193GLN      N 3211  14.898  21.677   9.010  0.0679  0.5033 -0.4745
  193GLN      H 3212  14.944  21.667   8.921 -1.4837  0.2116 -1.2796
  193GLN     CA 3213  14.765  21.622   9.024  0.4102 -0.2196 -0.0010
  193GLN     HA 3214  14.694  21.695   9.064  0.9167 -0.1611  0.8207
  193GLN     CB 3215  14.723  21.579   8.884  0.0007 -0.3480  0.1576
  193GLN    HB1 3216  14.643  21.508   8.902 -0.8580  0.7022  0.5428
  193GLN    HB2 3217  14.817  21.539   8.844  4.3007  4.3696  4.0910
  193GLN     CG 3218  14.674  21.698   8.804 -0.1598 -0.3183  0.2991
  193GLN    HG1 3219  14.648  21.650   8.709  1.1594 -0.4271 -0.0185
  193GLN    HG2 3220  14.756  21.769   8.790 -0.8219  0.2503 -0.8831
  193GLN     CD 3221  14.551  21.769   8.861 -0.1118  0.1059 -0.1099
  193GLN    OE1 3222  14.455  21.717   8.918 -0.2004  0.2336 -0.1425
  193GLN    NE2 3223  14.535  21.900   8.846  0.0018  0.1982  0.5481
  193GLN   HE21 3224  14.617  21.955   8.823  0.3217 -0.3535  0.3479
  193GLN   HE22 3225  14.458  21.938   8.899 -1.1229 -0.4384 -0.5671
  193GLN      C 3226  14.762  21.509   9.126 -0.1268  0.1230  0.3752
  193GLN      O 3227  14.661  21.495   9.194  0.0357 -0.5411  0.4889
  194LYS      N 3228  14.864  21.423   9.135 -0.3401 -0.1975 -0.2033
  194LYS      H 3229  14.944  21.443   9.076  1.3902  0.7616  2.2862
  194LYS     CA 3230  14.874  21.307   9.221  0.0214  0.1228  0.1925
  194LYS     HA 3231  14.774  21.266   9.234 -0.2729  0.1610 -1.7018
  194LYS     CB 3232  14.976  21.209   9.165  0.1749  0.1617  0.3969
  194LYS    HB1 3233  15.013  21.142   9.242 -0.0134 -0.4752 -0.0667
  194LYS    HB2 3234  15.062  21.264   9.126  1.8205 -2.6458 -0.2047
  194LYS     CG 3235  14.918  21.122   9.054 -0.1175  0.5276  0.2601
  194LYS    HG1 3236  14.997  21.075   8.995  1.3766  3.5085 -0.2633
  194LYS    HG2 3237  14.876  21.198   8.988 -0.9846 -0.3341 -0.2132
  194LYS     CD 3238  14.818  21.022   9.112  0.1151 -0.0572 -0.3227
  194LYS    HD1 3239  14.736  21.071   9.166 -0.0357 -1.6202  0.9451
  194LYS    HD2 3240  14.875  20.963   9.184 -0.7441 -0.1728  0.2931
  194LYS     CE 3241  14.752  20.934   9.007 -0.1389 -0.2925  0.0318
  194LYS    HE1 3242  14.823  20.904   8.931 -0.2878  1.3217 -0.8003
  194LYS    HE2 3243  14.684  20.994   8.946  1.9080  1.3179 -0.7802
  194LYS     NZ 3244  14.685  20.820   9.072 -0.3314 -0.1662  0.0576
  194LYS    HZ1 3245  14.654  20.846   9.165  1.0151  1.0388  0.2019
  194LYS    HZ2 3246  14.608  20.789   9.014  0.0305  1.7332 -1.5682
  194LYS    HZ3 3247  14.754  20.747   9.076  1.1057  1.0813 -0.7546
  194LYS      C 3248  14.902  21.338   9.368  0.1072 -0.3874  0.2860
  194LYS      O 3249  14.858  21.269   9.458  0.1782 -0.0702  0.5676
  195GLU      N 3250  14.956  21.456   9.401  0.1825 -0.3580  0.0621
  195GLU      H 3251  14.988  21.513   9.324  1.4774 -1.2355 -0.0624
  195GLU     CA 3252  14.971  21.521   9.530  0.1198 -0.2438  0.0123
  195GLU     HA 3253  14.985  21.439   9.600  0.4546  0.2900  0.5811
  195GLU     CB 3254  15.086  21.622   9.518 -0.1937  0.1096 -0.0335
  195GLU    HB1 3255  15.057  21.702   9.451 -1.7315 -1.0774 -0.8489
  195GLU    HB2 3256  15.178  21.573   9.487  0.0390 -0.7218  1.8002
  195GLU     CG 3257  15.130  21.678   9.653 -0.0284  0.3526 -0.1886
  195GLU    HG1 3258  15.108  21.600   9.725 -2.6415  1.8987  0.8245
  195GLU    HG2 3259  15.051  21.749   9.677  0.5878  1.9733 -2.5504
  195GLU     CD 3260  15.275  21.724   9.661  0.0041  0.1666  0.3326
  195GLU    OE1 3261  15.370  21.643   9.675 -0.0196  0.0419 -0.2246
  195GLU    OE2 3262  15.301  21.846   9.653  0.2730  0.1131  0.3527
  195GLU      C 3263  14.845  21.593   9.575  0.0958 -0.3158  0.0566
  195GLU      O 3264  14.816  21.609   9.694  0.0652  0.2260 -0.0214
  196GLU      N 3265  14.772  21.647   9.477 -0.1531 -0.1256  0.3434
  196GLU      H 3266  14.814  21.653   9.386  1.3498  0.5916  1.0438
  196GLU     CA 3267  14.643  21.705   9.504 -0.1344 -0.0648  0.3062
  196GLU     HA 3268  14.661  21.767   9.592  2.7063 -0.6503  0.2231
  196GLU     CB 3269  14.606  21.801   9.391 -0.0424 -0.1989  0.1639
  196GLU    HB1 3270  14.617  21.768   9.288  1.1173  0.4868  0.0394
  196GLU    HB2 3271  14.671  21.888   9.404 -0.6830  0.5152 -1.2192
  196GLU     CG 3272  14.460  21.840   9.407  0.2290  0.7784  0.3735
  196GLU    HG1 3273  14.431  21.877   9.505 -1.3272 -0.7025  0.5251
  196GLU    HG2 3274  14.398  21.753   9.384  0.5080  0.4280  0.9489
  196GLU     CD 3275  14.432  21.956   9.312 -0.3174  0.2235 -0.1570
  196GLU    OE1 3276  14.354  21.931   9.218  0.2326 -0.0439 -0.5456
  196GLU    OE2 3277  14.491  22.064   9.332  0.7428 -0.3981  0.1405
  196GLU      C 3278  14.536  21.603   9.540 -0.6538  0.3495 -0.0427
  196GLU      O 3279  14.457  21.625   9.632 -0.1319  0.0824  0.4709
  197ASN      N 3280  14.537  21.489   9.472 -0.3083  0.5275 -0.3382
  197ASN      H 3281  14.604  21.478   9.397  1.3904 -0.2521  1.2380
  197ASN     CA 3282  14.460  21.369   9.501  0.1241  0.2538 -0.3081
  197ASN     HA 3283  14.450  21.362   9.609  1.5492 -0.8141 -0.2190
  197ASN     CB 3284  14.324  21.400   9.439 -0.0890  0.0384  0.0583
  197ASN    HB1 3285  14.337  21.414   9.332  2.5174 -1.1827  0.1572
  197ASN    HB2 3286  14.289  21.494   9.482  1.6553  0.9169 -0.3389
  197ASN     CG 3287  14.225  21.286   9.456 -0.0013 -0.1700 -0.8035
  197ASN    OD1 3288  14.259  21.176   9.500  0.1853  0.1431 -0.1571
  197ASN    ND2 3289  14.103  21.308   9.406 -0.5928 -0.4557  0.4802
  197ASN   HD21 3290  14.087  21.386   9.344 -0.6913 -2.0766 -1.6458
  197ASN   HD22 3291  14.052  21.225   9.380 -0.6231  0.1635 -1.5608
  197ASN      C 3292  14.526  21.242   9.449 -0.0450 -0.1030  0.3341
  197ASN      O 3293  14.533  21.227   9.327 -0.2514 -0.5588  0.3758
  198PRO      N 3294  14.571  21.156   9.539 -0.2780 -0.5412  0.0332
  198PRO     CD 3295  14.559  21.167   9.683 -0.5109 -0.4249  0.0049
  198PRO    HD1 3296  14.460  21.197   9.717 -0.3651  1.2521 -0.9733
  198PRO    HD2 3297  14.634  21.242   9.710 -0.4330  0.5457 -2.6654
  198PRO     CG 3298  14.596  21.028   9.733  0.0207 -0.1384  0.4214
  198PRO    HG1 3299  14.506  20.969   9.714 -0.0679 -0.4462  1.6993
  198PRO    HG2 3300  14.635  21.028   9.835  2.7210 -4.2079 -0.3251
  198PRO     CB 3301  14.695  20.979   9.627 -0.1435 -0.0428  0.2238
  198PRO    HB1 3302  14.702  20.872   9.611  0.5209  0.0370 -0.0405
  198PRO    HB2 3303  14.796  21.020   9.640  0.8720 -2.2120 -0.3341
  198PRO     CA 3304  14.637  21.034   9.497  0.3936 -0.1498 -0.0654
  198PRO     HA 3305  14.719  21.046   9.427  2.0947  0.1879  1.8856
  198PRO      C 3306  14.540  20.928   9.446  0.2280  0.0496 -0.1608
  198PRO      O 3307  14.594  20.848   9.370  0.5086 -0.2817  0.3801
  199ASP      N 3308  14.409  20.939   9.470  0.2202  0.2157 -0.2834
  199ASP      H 3309  14.379  21.033   9.490  1.6287  1.3351 -2.8654
  199ASP     CA 3310  14.319  20.838   9.418  0.1093  0.0102  0.3029
  199ASP     HA 3311  14.371  20.742   9.424  1.5857  0.8755  3.0122
  199ASP     CB 3312  14.197  20.845   9.508 -0.2292  0.0130 -0.1525
  199ASP    HB1 3313  14.119  20.781   9.468 -0.6712  1.4593 -1.7088
  199ASP    HB2 3314  14.158  20.947   9.503  1.7131  0.9771  2.0097
  199ASP     CG 3315  14.222  20.801   9.652  0.2850  0.0200 -0.2372
  199ASP    OD1 3316  14.164  20.864   9.743 -0.0453 -0.6665  0.0332
  199ASP    OD2 3317  14.297  20.704   9.674  0.0130 -0.0833  0.2513
  199ASP      C 3318  14.267  20.866   9.278 -0.4945  0.1914  0.5610
  199ASP      O 3319  14.189  20.789   9.221 -0.2085  0.1879  0.1617
  200LEU      N 3320  14.303  20.979   9.217  0.1194 -0.2983 -0.0159
  200LEU      H 3321  14.352  21.045   9.276 -0.7393  0.3504  0.0097
  200LEU     CA 3322  14.283  21.003   9.076  0.4575 -0.3228 -0.0692
  200LEU     HA 3323  14.175  21.012   9.059  0.3856  2.2530  1.2726
  200LEU     CB 3324  14.345  21.134   9.028  0.2743 -0.1791  0.0861
  200LEU    HB1 3325  14.352  21.145   8.920  2.1261  2.0864  0.3454
  200LEU    HB2 3326  14.451  21.129   9.053  0.6446 -0.4873 -1.4572
  200LEU     CG 3327  14.293  21.270   9.071 -0.1945 -0.1474 -0.5591
  200LEU     HG 3328  14.288  21.260   9.180 -2.0387 -0.9669 -0.7006
  200LEU    CD1 3329  14.379  21.386   9.020 -0.5376  0.6861  0.7029
  200LEU   HD11 3330  14.387  21.391   8.912 -2.5633 -2.0666  0.3100
  200LEU   HD12 3331  14.356  21.475   9.079  1.1554  1.0023  0.9275
  200LEU   HD13 3332  14.481  21.372   9.054 -0.2015 -0.1629 -0.5997
  200LEU    CD2 3333  14.153  21.285   9.015 -0.6481 -0.3211  0.4964
  200LEU   HD21 3334  14.156  21.280   8.906 -1.3170  1.2639  0.3608
  200LEU   HD22 3335  14.093  21.201   9.049  1.1078 -0.5997  3.1717
  200LEU   HD23 3336  14.113  21.383   9.043 -0.5466  0.0492 -0.5783
  200LEU      C 3337  14.328  20.888   8.987  0.3327 -0.0703 -0.4591
  200LEU      O 3338  14.442  20.844   8.987  0.4154  0.1255  0.4765
  201ILE      N 3339  14.233  20.841   8.905  0.0597 -0.0392 -0.1621
  201ILE      H 3340  14.138  20.874   8.914  0.7254  1.8956  0.0960
  201ILE     CA 3341  14.266  20.758   8.791 -0.1158 -0.0023 -0.2382
  201ILE     HA 3342  14.336  20.688   8.836 -0.6903  1.6305  3.5550
  201ILE     CB 3343  14.142  20.686   8.738 -0.1308 -0.0326 -0.1673
  201ILE     HB 3344  14.182  20.626   8.656  1.2615  0.9249 -0.2365
  201ILE    CG2 3345  14.080  20.594   8.842  0.3376 -0.4897 -0.2929
  201ILE   HG21 3346  14.030  20.643   8.926 -1.8079 -1.2908 -1.0425
  201ILE   HG22 3347  13.997  20.540   8.797 -1.8527  2.1966  0.3010
  201ILE   HG23 3348  14.157  20.523   8.875  1.2663  0.3773 -0.5626
  201ILE    CG1 3349  14.042  20.783   8.675 -0.4888 -0.0274  0.4043
  201ILE   HG11 3350  14.105  20.852   8.619  1.4471  0.7218  3.2384
  201ILE   HG12 3351  13.999  20.846   8.753 -1.1913 -0.0463  0.0408
  201ILE     CD 3352  13.929  20.726   8.591  0.0835 -0.0700 -0.3471
  201ILE    HD1 3353  13.861  20.671   8.657  0.7845  1.5495  1.8237
  201ILE    HD2 3354  13.879  20.793   8.521  0.4962 -0.5504 -1.1241
  201ILE    HD3 3355  13.969  20.650   8.523 -3.2262 -1.9223 -0.4485
  201ILE      C 3356  14.342  20.844   8.691 -0.1061 -0.1198 -0.3319
  201ILE      O 3357  14.337  20.967   8.692 -0.5199 -0.1352 -0.0272
  202ILE      N 3358  14.408  20.770   8.602  0.3489  0.2688 -0.3218
  202ILE      H 3359  14.411  20.672   8.627  1.4881  0.6592  1.2405
  202ILE     CA 3360  14.498  20.814   8.498  0.1582  0.3590 -0.4494
  202ILE     HA 3361  14.578  20.869   8.548  0.9335 -1.1103  0.0021
  202ILE     CB 3362  14.572  20.700   8.427 -0.6443 -0.3578 -0.1503
  202ILE     HB 3363  14.497  20.648   8.369 -0.7921  1.0147 -1.2381
  202ILE    CG2 3364  14.676  20.754   8.329 -0.3312 -0.0895  0.3224
  202ILE   HG21 3365  14.735  20.676   8.280 -0.5513  1.1233 -2.0070
  202ILE   HG22 3366  14.625  20.818   8.258  0.1033 -0.4298 -0.3090
  202ILE   HG23 3367  14.742  20.815   8.391  2.3554 -2.3212 -0.1178
  202ILE    CG1 3368  14.631  20.602   8.528 -0.5340 -0.1301  0.0082
  202ILE   HG11 3369  14.681  20.654   8.609 -0.4163 -2.1308  1.2885
  202ILE   HG12 3370  14.717  20.559   8.475 -0.6705  1.8439 -1.9574
  202ILE     CD 3371  14.544  20.487   8.579 -0.5083 -0.3195 -0.3613
  202ILE    HD1 3372  14.613  20.408   8.609 -0.9189 -0.2366  0.8643
  202ILE    HD2 3373  14.492  20.524   8.667 -1.8820 -0.6361 -1.0166
  202ILE    HD3 3374  14.472  20.448   8.507  1.0872 -1.2619 -1.5149
  202ILE      C 3375  14.431  20.917   8.408 -0.9444  0.5682  0.5867
  202ILE      O 3376  14.476  21.031   8.400  0.0702  0.1673  0.3772
  203ASP      N 3377  14.313  20.879   8.357 -0.5131 -0.0436  0.0097
  203ASP      H 3378  14.301  20.780   8.369 -2.0573  0.2297  1.0670
  203ASP     CA 3379  14.227  20.960   8.274 -0.5640 -0.0362  0.0688
  203ASP     HA 3380  14.286  20.993   8.189  0.0306 -1.7848 -0.2404
  203ASP     CB 3381  14.110  20.871   8.233 -0.5771 -0.3747  0.8202
  203ASP    HB1 3382  14.029  20.927   8.185  1.5704  0.7634 -1.7850
  203ASP    HB2 3383  14.060  20.831   8.321 -1.1985 -1.3723  0.0393
  203ASP     CG 3384  14.149  20.759   8.137  0.1861  0.3468  0.2644
  203ASP    OD1 3385  14.251  20.773   8.067 -0.3452 -0.3465 -0.6713
  203ASP    OD2 3386  14.063  20.668   8.123  0.1177  0.4258  0.1780
  203ASP      C 3387  14.169  21.083   8.343  0.1215  0.0369  0.5230
  203ASP      O 3388  14.163  21.189   8.281  0.2791  0.0645  0.5537
  204ASP      N 3389  14.135  21.069   8.471 -0.2541 -0.1953  0.3992
  204ASP      H 3390  14.152  20.984   8.523 -0.8477 -0.8901 -0.5019
  204ASP     CA 3391  14.097  21.187   8.546  0.4797  0.2192  0.1206
  204ASP     HA 3392  14.018  21.236   8.488 -1.6863 -2.5133  0.5593
  204ASP     CB 3393  14.030  21.149   8.678  0.1916  0.2272 -0.0228
  204ASP    HB1 3394  14.025  21.229   8.752 -1.8193  0.4231 -0.3320
  204ASP    HB2 3395  14.095  21.083   8.736 -2.4227 -1.3104  1.3600
  204ASP     CG 3396  13.890  21.091   8.671 -0.1229  0.9504  0.2584
  204ASP    OD1 3397  13.834  21.040   8.770 -0.8304  0.4618 -0.3769
  204ASP    OD2 3398  13.825  21.111   8.566  0.2765 -0.4871 -0.2769
  204ASP      C 3399  14.203  21.295   8.562  0.4039  0.2029  0.7983
  204ASP      O 3400  14.168  21.397   8.621 -0.2795  0.5947 -0.2541
  205ILE      N 3401  14.322  21.276   8.505 -0.3600 -0.0128 -0.7812
  205ILE      H 3402  14.339  21.178   8.483 -2.3783 -1.2909  2.6779
  205ILE     CA 3403  14.434  21.365   8.483 -0.1773 -0.0208  0.0940
  205ILE     HA 3404  14.405  21.461   8.524  0.6926  0.0835  0.4979
  205ILE     CB 3405  14.557  21.312   8.556 -0.1967 -0.3925 -0.1369
  205ILE     HB 3406  14.578  21.212   8.519 -1.8205  0.3094 -3.3059
  205ILE    CG2 3407  14.680  21.400   8.535 -0.4291 -0.1048 -0.2992
  205ILE   HG21 3408  14.652  21.505   8.545  0.0115 -0.1486  1.9017
  205ILE   HG22 3409  14.760  21.388   8.608  1.9816  0.3237 -2.7133
  205ILE   HG23 3410  14.735  21.379   8.443  1.2839  0.0327  0.6602
  205ILE    CG1 3411  14.527  21.310   8.706  0.1594  0.1187 -0.0548
  205ILE   HG11 3412  14.443  21.245   8.730  1.1530 -0.6391  1.5797
  205ILE   HG12 3413  14.502  21.410   8.739 -0.6852 -0.5482  1.4661
  205ILE     CD 3414  14.633  21.247   8.796 -0.0465  0.2245  0.2643
  205ILE    HD1 3415  14.661  21.149   8.758  3.4263  1.7918 -1.7956
  205ILE    HD2 3416  14.729  21.300   8.793  0.0161  0.0920 -1.6526
  205ILE    HD3 3417  14.589  21.241   8.895  0.0328 -0.4707  0.2645
  205ILE      C 3418  14.462  21.393   8.336 -0.2704  0.1456  0.1074
  205ILE      O 3419  14.485  21.509   8.301  0.4183  0.0552  0.2364
  206VAL      N 3420  14.458  21.287   8.255 -0.0988  0.1989  0.0264
  206VAL      H 3421  14.429  21.198   8.292  2.6748 -0.0558  1.9077
  206VAL     CA 3422  14.480  21.307   8.113  0.4506 -0.3005  0.0392
  206VAL     HA 3423  14.579  21.350   8.097  0.8284 -0.5757  1.5265
  206VAL     CB 3424  14.501  21.182   8.028 -0.2178 -0.0519 -0.5087
  206VAL     HB 3425  14.419  21.119   8.062 -1.5970  2.6014  1.4076
  206VAL    CG1 3426  14.504  21.209   7.878 -0.5011  0.6074 -0.3982
  206VAL   HG11 3427  14.534  21.113   7.836 -0.4404  0.3477  0.2253
  206VAL   HG12 3428  14.400  21.228   7.851 -0.4464 -0.1881 -1.2190
  206VAL   HG13 3429  14.571  21.292   7.854  0.1698  0.7794  1.8163
  206VAL    CG2 3430  14.622  21.096   8.066 -0.4129 -0.4398 -0.7581
  206VAL   HG21 3431  14.616  21.083   8.174  3.3898  2.0449 -0.0834
  206VAL   HG22 3432  14.609  20.993   8.032 -0.0239 -0.6587 -0.2682
  206VAL   HG23 3433  14.719  21.142   8.046 -0.9982  0.5923 -1.3089
  206VAL      C 3434  14.368  21.386   8.048  0.1708 -0.2393  0.5949
  206VAL      O 3435  14.404  21.468   7.963 -1.0244  0.2705  0.5490
  207LYS      N 3436  14.243  21.387   8.095 -0.0894  0.2686 -0.0802
  207LYS      H 3437  14.222  21.312   8.160 -1.9203  0.1440 -0.7590
  207LYS     CA 3438  14.130  21.464   8.048 -0.2209  0.0824 -0.0723
  207LYS     HA 3439  14.122  21.462   7.939  1.2410 -0.7789 -0.1791
  207LYS     CB 3440  14.002  21.407   8.109  0.4684 -0.2551  1.0797
  207LYS    HB1 3441  14.012  21.299   8.109  2.4164 -0.2045 -2.0256
  207LYS    HB2 3442  13.922  21.438   8.042  1.1392 -2.2027 -0.7426
  207LYS     CG 3443  13.959  21.450   8.249 -0.6308  0.6465  0.4836
  207LYS    HG1 3444  13.938  21.557   8.246  0.1534  0.7858 -2.3182
  207LYS    HG2 3445  14.031  21.414   8.323 -3.9845 -2.3863  2.6059
  207LYS     CD 3446  13.832  21.385   8.303 -0.8477  0.4284 -0.2755
  207LYS    HD1 3447  13.857  21.279   8.307 -3.6233 -0.3772 -1.4725
  207LYS    HD2 3448  13.756  21.401   8.227 -0.0651 -1.3526 -1.5036
  207LYS     CE 3449  13.783  21.439   8.437 -0.0609  0.6355 -0.0700
  207LYS    HE1 3450  13.729  21.532   8.425 -1.8587 -0.5374 -1.6833
  207LYS    HE2 3451  13.870  21.448   8.503 -1.0862 -0.5621  1.5266
  207LYS     NZ 3452  13.693  21.343   8.504 -0.0476  0.4294 -0.3478
  207LYS    HZ1 3453  13.745  21.265   8.541 -0.0150  1.9977  3.3905
  207LYS    HZ2 3454  13.671  21.390   8.591 -0.6717  0.3888 -0.4842
  207LYS    HZ3 3455  13.606  21.321   8.457 -1.8322  1.5825  2.2100
  207LYS      C 3456  14.154  21.611   8.081 -0.2337  0.1196 -0.2277
  207LYS      O 3457  14.140  21.701   7.998  0.1679  0.5399  0.1559
  208THR      N 3458  14.188  21.636   8.207 -0.0934  0.3534 -0.3127
  208THR      H 3459  14.201  21.559   8.270  0.9983 -0.6787 -1.7334
  208THR     CA 3460  14.207  21.770   8.259 -0.2072  0.2096  0.1022
  208THR     HA 3461  14.119  21.835   8.252 -1.1615 -1.0104  0.4010
  208THR     CB 3462  14.233  21.758   8.409 -0.1159  0.2534  0.0899
  208THR     HB 3463  14.333  21.720   8.428 -0.0546  0.4845  0.2292
  208THR    CG2 3464  14.209  21.884   8.492 -0.1164 -0.1104  0.6495
  208THR   HG21 3465  14.232  21.975   8.435  0.4234  1.0297  2.5994
  208THR   HG22 3466  14.105  21.894   8.522 -0.2622 -0.6745  0.3503
  208THR   HG23 3467  14.260  21.873   8.587 -0.7694 -0.3908  0.9702
  208THR    OG1 3468  14.148  21.658   8.460  0.1093 -0.1799 -0.3792
  208THR    HG1 3469  14.166  21.642   8.553  1.0989  0.5703 -0.4267
  208THR      C 3470  14.326  21.832   8.187  0.0637 -0.1969  0.1963
  208THR      O 3471  14.324  21.951   8.156 -0.0215 -0.2651 -0.0683
  209TYR      N 3472  14.428  21.754   8.150 -0.0746 -0.1096 -0.3783
  209TYR      H 3473  14.426  21.657   8.177 -0.4439 -0.4316 -1.5157
  209TYR     CA 3474  14.544  21.803   8.078  0.2096 -0.3231 -0.0670
  209TYR     HA 3475  14.581  21.892   8.128 -0.2926 -0.0746 -0.1316
  209TYR     CB 3476  14.643  21.688   8.088  0.2819 -0.2572 -0.0280
  209TYR    HB1 3477  14.591  21.597   8.057 -0.3944  0.4447 -1.0216
  209TYR    HB2 3478  14.655  21.670   8.195 -0.5053  1.4964  0.3896
  209TYR     CG 3479  14.777  21.721   8.027  0.1499  0.3516  0.0148
  209TYR    CD1 3480  14.829  21.641   7.925  0.1201 -0.2294  0.4533
  209TYR    HD1 3481  14.768  21.567   7.876  1.0281 -0.7990  0.1443
  209TYR    CE1 3482  14.939  21.693   7.855 -0.6807  0.0632 -0.5975
  209TYR    HE1 3483  14.973  21.645   7.764  0.4222  0.7831 -0.5788
  209TYR     CZ 3484  15.020  21.790   7.916 -0.4405 -0.7397  0.3936
  209TYR     OH 3485  15.127  21.833   7.843 -0.8540  0.0198  0.2195
  209TYR     HH 3486  15.179  21.899   7.890 -0.7856 -0.0066  0.1793
  209TYR    CE2 3487  14.982  21.857   8.034  0.2402 -0.0624  0.2368
  209TYR    HE2 3488  15.043  21.938   8.070  1.5104 -0.5458 -0.7329
  209TYR    CD2 3489  14.857  21.820   8.085  0.0018  0.4623  0.0313
  209TYR    HD2 3490  14.813  21.869   8.170 -2.4724 -0.8834 -0.3818
  209TYR      C 3491  14.518  21.841   7.933 -0.5453  0.3059  0.2216
  209TYR      O 3492  14.554  21.951   7.891  0.4925 -0.2197 -0.3030
  210LEU      N 3493  14.449  21.759   7.853  0.4937  0.0804 -0.4742
  210LEU      H 3494  14.414  21.673   7.892  1.0932  0.4641  0.9895
  210LEU     CA 3495  14.403  21.803   7.723 -0.2076  0.1477 -0.2052
  210LEU     HA 3496  14.490  21.849   7.677  0.8614 -0.0400  1.5182
  210LEU     CB 3497  14.338  21.685   7.652 -0.5731  0.4841 -0.4382
  210LEU    HB1 3498  14.313  21.715   7.550 -1.3504  2.6561  0.3274
  210LEU    HB2 3499  14.247  21.665   7.708 -0.3906  2.1949  0.5495
  210LEU     CG 3500  14.430  21.564   7.643 -0.5646  0.4698 -0.1704
  210LEU     HG 3501  14.500  21.554   7.726  0.2059  0.7554 -0.7766
  210LEU    CD1 3502  14.354  21.432   7.629  0.1252  0.0541 -0.0643
  210LEU   HD11 3503  14.422  21.348   7.628  3.7904  2.7800 -1.1628
  210LEU   HD12 3504  14.289  21.427   7.717  2.4042  0.4689  1.7529
  210LEU   HD13 3505  14.284  21.430   7.546  0.1595 -2.5324 -0.0974
  210LEU    CD2 3506  14.519  21.568   7.519 -0.1225 -0.3890  0.1095
  210LEU   HD21 3507  14.600  21.640   7.525 -0.5233 -0.0627  2.1933
  210LEU   HD22 3508  14.569  21.473   7.500  0.0885 -0.3112  0.2815
  210LEU   HD23 3509  14.464  21.582   7.426  0.7154 -0.9242 -0.4822
  210LEU      C 3510  14.304  21.919   7.735  0.1254  0.4053  0.0727
  210LEU      O 3511  14.303  21.990   7.635 -0.3891  0.5193  0.1526
  211SER      N 3512  14.222  21.929   7.840 -0.2735  0.1519 -0.2111
  211SER      H 3513  14.234  21.865   7.917  3.0564  0.9253  0.0477
  211SER     CA 3514  14.127  22.039   7.845 -0.1053  0.3265 -0.8085
  211SER     HA 3515  14.082  22.036   7.745 -3.0757  0.1903  0.4360
  211SER     CB 3516  14.007  22.003   7.931  0.5801  0.0878  0.0568
  211SER    HB1 3517  14.021  21.995   8.039 -1.2002 -0.7155  0.2706
  211SER    HB2 3518  13.965  21.907   7.901 -1.0319 -0.0587  2.4349
  211SER     OG 3519  13.901  22.094   7.912  0.2221 -0.3735 -0.2062
  211SER     HG 3520  13.876  22.097   7.820  0.8045  0.9592 -0.3498
  211SER      C 3521  14.182  22.179   7.872 -0.0048  0.0870  0.2506
  211SER      O 3522  14.109  22.276   7.858 -0.0527  0.0376  0.1553
  212ASN      N 3523  14.309  22.185   7.912  0.0533 -0.1018  0.0948
  212ASN      H 3524  14.367  22.103   7.918  0.4419  0.1104 -0.6732
  212ASN     CA 3525  14.377  22.305   7.956  0.0309 -0.1051  0.1408
  212ASN     HA 3526  14.310  22.389   7.932  0.7855 -0.0349 -1.9853
  212ASN     CB 3527  14.403  22.290   8.105  0.0779  0.0976  0.1543
  212ASN    HB1 3528  14.468  22.371   8.140  0.4656 -0.2138  0.1570
  212ASN    HB2 3529  14.453  22.196   8.126 -1.0200 -0.5177  0.0907
  212ASN     CG 3530  14.272  22.305   8.180 -0.2862  0.0769 -0.4679
  212ASN    OD1 3531  14.229  22.412   8.224 -0.2781 -0.1221  0.0355
  212ASN    ND2 3532  14.198  22.197   8.210  0.0693 -0.0639 -0.0896
  212ASN   HD21 3533  14.224  22.105   8.178 -0.2220  0.7409 -2.8763
  212ASN   HD22 3534  14.115  22.217   8.264 -1.0377  2.9214 -2.5713
  212ASN      C 3535  14.509  22.331   7.885  0.1696 -0.0601  0.4138
  212ASN      O 3536  14.545  22.447   7.871 -0.1237 -0.0311 -0.1576
  213GLU      N 3537  14.575  22.227   7.832  0.0240  0.0903 -0.0640
  213GLU      H 3538  14.553  22.133   7.861  0.7954 -0.3194 -0.7618
  213GLU     CA 3539  14.684  22.248   7.739 -0.0257  0.2408 -0.0885
  213GLU     HA 3540  14.724  22.349   7.750  0.6920  0.0668 -0.9862
  213GLU     CB 3541  14.793  22.144   7.765 -0.2683  0.0166  0.0152
  213GLU    HB1 3542  14.881  22.161   7.703 -0.0648  1.4144  0.6444
  213GLU    HB2 3543  14.744  22.048   7.748 -1.1396  0.7960 -2.2629
  213GLU     CG 3544  14.847  22.151   7.907 -0.3208  0.5562  0.0118
  213GLU    HG1 3545  14.943  22.101   7.908 -0.5800  0.0251  1.3177
  213GLU    HG2 3546  14.786  22.093   7.977  0.1805 -0.2068 -0.1722
  213GLU     CD 3547  14.892  22.288   7.956  0.0389  0.4633 -0.0569
  213GLU    OE1 3548  14.980  22.344   7.888  0.4414  0.0324  0.0989
  213GLU    OE2 3549  14.842  22.340   8.058  0.5868  0.1492  0.3813
  213GLU      C 3550  14.649  22.238   7.592  0.1474  0.3355 -0.1370
  213GLU      O 3551  14.711  22.302   7.507 -0.4160  0.2276 -0.6368
  214TYR      N 3552  14.541  22.169   7.554  0.6530 -0.7339  0.3262
  214TYR      H 3553  14.483  22.136   7.630  1.3900  0.8605  1.6554
  214TYR     CA 3554  14.501  22.135   7.419  0.2973 -0.5515  0.3820
  214TYR     HA 3555  14.554  22.200   7.350 -1.1769  1.7107  1.2836
  214TYR     CB 3556  14.541  21.990   7.392  0.3378 -0.6130  0.7509
  214TYR    HB1 3557  14.501  21.962   7.295 -0.1373  2.1853  0.0610
  214TYR    HB2 3558  14.498  21.925   7.469 -0.3164 -3.2297 -1.6580
  214TYR     CG 3559  14.689  21.959   7.389  0.4956  0.1718  0.4083
  214TYR    CD1 3560  14.752  21.984   7.266  0.3326 -0.7221  0.1362
  214TYR    HD1 3561  14.698  22.034   7.187 -0.2338 -0.1529  0.8693
  214TYR    CE1 3562  14.888  21.958   7.248  0.4616 -0.0078  0.0424
  214TYR    HE1 3563  14.941  21.986   7.158 -2.1500  2.2465 -0.9121
  214TYR     CZ 3564  14.955  21.894   7.355 -0.0803  0.2572  0.5471
  214TYR     OH 3565  15.086  21.863   7.336 -0.1518 -0.0560  0.5565
  214TYR     HH 3566  15.120  21.822   7.415  0.6516 -0.2769  0.1121
  214TYR    CE2 3567  14.891  21.882   7.480  0.4681  0.5938  0.8625
  214TYR    HE2 3568  14.933  21.836   7.568 -1.2282 -2.3631  0.2579
  214TYR    CD2 3569  14.755  21.907   7.500  0.1123 -0.7366  0.2228
  214TYR    HD2 3570  14.708  21.882   7.594 -1.9677  1.4176 -0.1299
  214TYR      C 3571  14.353  22.164   7.398  0.5235  0.0783 -0.3630
  214TYR      O 3572  14.290  22.103   7.312 -0.0931  0.3420 -0.1080
  215SER      N 3573  14.293  22.259   7.469  0.0452 -0.3009 -0.2581
  215SER      H 3574  14.335  22.304   7.549 -2.0121  1.7428 -0.1933
  215SER     CA 3575  14.165  22.314   7.429  0.0553  0.1243  0.2722
  215SER     HA 3576  14.130  22.385   7.504 -0.3578 -0.0873  0.2830
  215SER     CB 3577  14.171  22.390   7.296  0.5098 -0.2296  0.0901
  215SER    HB1 3578  14.075  22.414   7.250  1.1095  0.6438 -0.7322
  215SER    HB2 3579  14.222  22.339   7.215  1.9355  3.0835 -1.2824
  215SER     OG 3580  14.237  22.513   7.313  0.0275  0.1109 -0.4528
  215SER     HG 3581  14.207  22.571   7.243 -2.1455 -0.5694 -0.1358
  215SER      C 3582  14.046  22.219   7.430 -0.3327  0.6027  0.9418
  215SER      O 3583  13.939  22.253   7.381  0.1076  0.7110  0.0348
  216LYS      N 3584  14.057  22.094   7.477 -0.0119  0.2728  0.0203
  216LYS      H 3585  14.152  22.062   7.489  0.0320 -0.1699 -1.3673
  216LYS     CA 3586  13.953  21.994   7.472 -0.0487  0.3176 -0.1192
  216LYS     HA 3587  13.917  21.997   7.369  1.2654  0.7799 -0.5898
  216LYS     CB 3588  14.016  21.855   7.485 -0.3050  0.2183  0.0572
  216LYS    HB1 3589  13.938  21.780   7.475  0.0243 -0.2168  0.6941
  216LYS    HB2 3590  14.066  21.859   7.581 -0.0047  0.1373 -0.0946
  216LYS     CG 3591  14.130  21.827   7.387 -0.1261 -0.4764  0.4588
  216LYS    HG1 3592  14.169  21.726   7.401 -0.1168 -0.4900  0.3388
  216LYS    HG2 3593  14.213  21.892   7.414 -0.0742 -0.4945  0.3416
  216LYS     CD 3594  14.101  21.835   7.238  0.2050 -0.2988  0.4043
  216LYS    HD1 3595  14.051  21.932   7.227  2.5861  1.0635  0.9061
  216LYS    HD2 3596  14.046  21.747   7.204  2.7120 -1.1307 -1.8588
  216LYS     CE 3597  14.237  21.831   7.169 -0.0462 -0.3855 -0.0960
  216LYS    HE1 3598  14.289  21.737   7.188  0.5850 -0.3223 -1.4033
  216LYS    HE2 3599  14.301  21.911   7.206 -0.3804 -0.5654  0.9011
  216LYS     NZ 3600  14.224  21.848   7.024 -0.2684 -0.7004 -0.1130
  216LYS    HZ1 3601  14.172  21.775   6.977  0.2127  0.0970 -1.9696
  216LYS    HZ2 3602  14.187  21.940   7.008  1.1668 -0.2238 -0.9014
  216LYS    HZ3 3603  14.316  21.864   6.985  1.1641 -1.0261  2.8896
  216LYS      C 3604  13.836  22.017   7.566 -0.3897  0.1387 -0.4957
  216LYS      O 3605  13.852  22.098   7.657  0.2444  0.3885 -0.8249
  217ASP      N 3606  13.722  21.948   7.554 -0.2605 -0.0420 -0.6864
  217ASP      H 3607  13.719  21.884   7.476 -1.3526 -0.8893  0.0387
  217ASP     CA 3608  13.598  21.951   7.628  0.2415 -0.3611  0.1839
  217ASP     HA 3609  13.606  22.036   7.695  0.8808 -0.0556 -0.2725
  217ASP     CB 3610  13.484  21.969   7.528 -0.0732 -0.4781  0.5162
  217ASP    HB1 3611  13.497  21.889   7.455 -1.4573 -0.5342  0.2981
  217ASP    HB2 3612  13.496  22.067   7.481  3.0181 -0.3459  1.3713
  217ASP     CG 3613  13.338  21.960   7.569 -0.1926 -0.5098  0.0924
  217ASP    OD1 3614  13.251  21.970   7.480  0.1066  0.2016 -0.1283
  217ASP    OD2 3615  13.312  21.947   7.690  0.2344  0.5822  0.3115
  217ASP      C 3616  13.587  21.824   7.712 -0.2660 -0.4281  0.0294
  217ASP      O 3617  13.599  21.718   7.652 -0.6133 -0.4224 -0.0468
  218ILE      N 3618  13.563  21.833   7.843  0.4556 -0.1470  0.1483
  218ILE      H 3619  13.558  21.926   7.883 -0.3060  0.2278 -0.7815
  218ILE     CA 3620  13.558  21.724   7.938 -0.7802 -0.0102  0.2482
  218ILE     HA 3621  13.622  21.648   7.893  1.0280  1.7203 -0.2560
  218ILE     CB 3622  13.610  21.745   8.080  0.0794 -0.1838 -0.0395
  218ILE     HB 3623  13.579  21.658   8.137 -2.4434 -0.0332 -1.0685
  218ILE    CG2 3624  13.763  21.752   8.083  0.1089 -0.9469  0.5273
  218ILE   HG21 3625  13.802  21.846   8.044  0.0157 -1.1292 -0.0177
  218ILE   HG22 3626  13.802  21.740   8.184  0.9716 -1.8267  0.1056
  218ILE   HG23 3627  13.788  21.662   8.027 -0.0287 -1.1536  0.7950
  218ILE    CG1 3628  13.545  21.863   8.151  0.0994 -0.0286 -0.2794
  218ILE   HG11 3629  13.551  21.956   8.094 -1.7691  0.2084 -0.1798
  218ILE   HG12 3630  13.598  21.866   8.246  0.7903  0.6314 -0.6748
  218ILE     CD 3631  13.397  21.842   8.185 -0.0027  0.0208 -0.6803
  218ILE    HD1 3632  13.356  21.919   8.250 -0.8051 -0.8223 -0.1789
  218ILE    HD2 3633  13.356  21.853   8.085 -1.1786  1.3368 -0.0881
  218ILE    HD3 3634  13.385  21.740   8.222  0.4396  0.1422 -0.1842
  218ILE      C 3635  13.423  21.654   7.927 -0.5104 -0.4882 -0.0743
  218ILE      O 3636  13.405  21.548   7.986 -0.4289 -0.1734  0.5265
  219ASP      N 3637  13.326  21.705   7.851 -0.8507 -0.3087  0.4746
  219ASP      H 3638  13.349  21.789   7.799  1.9232 -0.7568  0.8169
  219ASP     CA 3639  13.199  21.640   7.826 -0.5049 -1.0039  0.5093
  219ASP     HA 3640  13.174  21.582   7.915 -0.5822 -0.6679  0.7050
  219ASP     CB 3641  13.077  21.731   7.821  0.3205  0.0791 -0.5377
  219ASP    HB1 3642  13.072  21.802   7.738 -0.7282  1.2382  0.4808
  219ASP    HB2 3643  13.071  21.803   7.902 -1.1984 -1.0070  0.3790
  219ASP     CG 3644  12.944  21.656   7.827  0.1854  0.2756 -0.9861
  219ASP    OD1 3645  12.937  21.551   7.896  0.1795  1.0874  0.2860
  219ASP    OD2 3646  12.839  21.694   7.771 -0.5091 -0.4055 -0.1774
  219ASP      C 3647  13.212  21.550   7.704  0.1692 -0.1415 -0.0676
  219ASP      O 3648  13.142  21.450   7.692  0.0544 -0.0455 -0.1942
  220GLU      N 3649  13.309  21.570   7.614 -0.2119  0.3721 -0.3613
  220GLU      H 3650  13.366  21.651   7.635 -1.5377  1.5360 -1.0419
  220GLU     CA 3651  13.333  21.500   7.489  0.3451 -0.1155  0.0198
  220GLU     HA 3652  13.243  21.451   7.453 -1.1620 -0.1365  3.3906
  220GLU     CB 3653  13.374  21.610   7.391 -0.6472  0.0290 -0.2437
  220GLU    HB1 3654  13.464  21.654   7.434  0.2753 -0.6730 -1.3884
  220GLU    HB2 3655  13.285  21.671   7.382 -0.6882 -0.1994 -1.4705
  220GLU     CG 3656  13.416  21.582   7.247  0.4357 -0.0948  0.0880
  220GLU    HG1 3657  13.347  21.512   7.200  2.0017 -0.3580 -1.9677
  220GLU    HG2 3658  13.515  21.539   7.268  0.0512 -0.5022  1.1854
  220GLU     CD 3659  13.420  21.708   7.163  0.1381 -0.0162  0.1982
  220GLU    OE1 3660  13.530  21.756   7.127 -0.1284  0.1347 -0.4335
  220GLU    OE2 3661  13.312  21.754   7.118  0.3667 -0.1541 -0.5024
  220GLU      C 3662  13.443  21.395   7.505  0.3683 -0.1077 -0.0957
  220GLU      O 3663  13.420  21.285   7.456 -0.7074  0.2404 -0.4062
  221LEU      N 3664  13.542  21.428   7.588 -0.2775 -0.3420  0.7755
  221LEU      H 3665  13.547  21.524   7.620 -1.0571 -0.1507  0.3503
  221LEU     CA 3666  13.618  21.323   7.653  0.6120 -0.2403 -0.0971
  221LEU     HA 3667  13.658  21.254   7.578 -1.1435  0.7588 -2.0519
  221LEU     CB 3668  13.736  21.387   7.726  0.0623  0.3221  0.3017
  221LEU    HB1 3669  13.777  21.312   7.793 -0.8543  1.3937  2.1334
  221LEU    HB2 3670  13.695  21.467   7.788  1.1971 -0.4576  2.1305
  221LEU     CG 3671  13.847  21.451   7.643  0.5662 -0.5144  0.3258
  221LEU     HG 3672  13.800  21.523   7.577  3.2953  0.6579 -0.4732
  221LEU    CD1 3673  13.945  21.518   7.739  0.4368 -0.1580  0.2116
  221LEU   HD11 3674  13.988  21.433   7.793  1.7371  0.7672  0.6802
  221LEU   HD12 3675  14.024  21.575   7.690  0.5160 -1.1161 -0.8125
  221LEU   HD13 3676  13.896  21.594   7.799  0.7702  0.9003 -0.8341
  221LEU    CD2 3677  13.921  21.349   7.556 -0.0206 -0.1665 -0.5955
  221LEU   HD21 3678  13.951  21.260   7.611 -0.4741 -0.3705 -0.6731
  221LEU   HD22 3679  13.844  21.323   7.483 -1.2530 -1.8429  1.2256
  221LEU   HD23 3680  14.011  21.387   7.507  1.3202 -0.9085  1.2183
  221LEU      C 3681  13.541  21.224   7.738 -0.2493 -0.0071 -0.5931
  221LEU      O 3682  13.585  21.109   7.742  0.1721  0.1531 -0.5952
  222ASN      N 3683  13.426  21.265   7.792 -0.2592 -0.5187 -0.2078
  222ASN      H 3684  13.402  21.363   7.788 -0.0485 -0.4393  0.4118
  222ASN     CA 3685  13.342  21.175   7.868 -0.4367  0.0341  0.2614
  222ASN     HA 3686  13.406  21.113   7.930  0.6182  0.6209 -0.2117
  222ASN     CB 3687  13.265  21.257   7.971 -0.7744  0.3814 -0.2616
  222ASN    HB1 3688  13.243  21.354   7.926  1.9095  1.0835 -0.2575
  222ASN    HB2 3689  13.335  21.279   8.052 -0.0885  0.6639 -0.9057
  222ASN     CG 3690  13.136  21.199   8.025 -0.3676 -0.1954  0.1039
  222ASN    OD1 3691  13.138  21.084   8.067 -0.0061 -0.1699  0.1558
  222ASN    ND2 3692  13.027  21.277   8.019 -0.0252  0.3094  0.3507
  222ASN   HD21 3693  13.022  21.368   7.976 -1.8031  2.1253  3.9687
  222ASN   HD22 3694  12.938  21.234   8.039 -0.4646  0.8309 -0.4396
  222ASN      C 3695  13.265  21.078   7.780 -0.4678 -0.1662  0.5098
  222ASN      O 3696  13.266  20.956   7.798 -0.1212 -0.2329  0.0579
  223ALA      N 3697  13.230  21.133   7.664  0.5734 -0.5029  0.0172
  223ALA      H 3698  13.237  21.234   7.662  0.4265 -0.4970 -1.1020
  223ALA     CA 3699  13.173  21.065   7.549  0.1356 -0.2750  0.0968
  223ALA     HA 3700  13.096  20.995   7.579  0.0375 -0.8915 -1.5103
  223ALA     CB 3701  13.109  21.171   7.460  0.8706  0.1195  0.0244
  223ALA    HB1 3702  13.172  21.254   7.430  0.5659 -0.3819 -2.1934
  223ALA    HB2 3703  13.076  21.115   7.372 -0.4233 -0.7425  1.0082
  223ALA    HB3 3704  13.017  21.203   7.508  1.4791  1.0104  0.6081
  223ALA      C 3705  13.267  20.975   7.471  0.5678 -0.2165  0.5471
  223ALA      O 3706  13.220  20.891   7.395  0.2572  0.1843  0.3018
  224TYR      N 3707  13.399  20.985   7.492  0.4798  0.3386  0.8583
  224TYR      H 3708  13.434  21.061   7.549  0.1638  1.1027  0.0591
  224TYR     CA 3709  13.497  20.887   7.449  0.2447  0.5105 -0.0842
  224TYR     HA 3710  13.446  20.831   7.370 -2.4081  0.8701  1.2800
  224TYR     CB 3711  13.625  20.953   7.399  0.1249  0.5043 -0.4059
  224TYR    HB1 3712  13.651  21.021   7.480 -1.4366  0.7243 -0.0608
  224TYR    HB2 3713  13.595  21.016   7.315 -0.4253  1.4051  0.4563
  224TYR     CG 3714  13.742  20.864   7.364 -0.0326  0.2177 -0.2092
  224TYR    CD1 3715  13.833  20.807   7.454  0.2875  0.2998 -0.4775
  224TYR    HD1 3716  13.825  20.822   7.561  0.4321 -1.8113 -0.1269
  224TYR    CE1 3717  13.930  20.716   7.411 -0.0562 -0.5441  0.5054
  224TYR    HE1 3718  13.998  20.663   7.477  0.1363 -0.3400  0.4682
  224TYR     CZ 3719  13.951  20.705   7.272 -0.3416  0.3220  0.3890
  224TYR     OH 3720  14.050  20.625   7.223 -0.6611  0.2064 -0.0654
  224TYR     HH 3721  14.060  20.617   7.127 -1.9969 -1.4499 -0.1206
  224TYR    CE2 3722  13.867  20.762   7.174  0.3086 -0.1363 -0.4415
  224TYR    HE2 3723  13.875  20.748   7.067 -0.6271 -0.7989 -0.4338
  224TYR    CD2 3724  13.768  20.845   7.227  0.7250  0.1140 -0.0536
  224TYR    HD2 3725  13.704  20.894   7.155  1.9795 -0.1605 -1.4025
  224TYR      C 3726  13.531  20.784   7.556 -0.2507  0.5202  0.0878
  224TYR      O 3727  13.546  20.669   7.517 -0.6140  0.2893  0.6308
  225ILE      N 3728  13.540  20.818   7.684  0.5118  0.2484  0.1102
  225ILE      H 3729  13.559  20.912   7.718  1.0101  0.0269  0.4764
  225ILE     CA 3730  13.554  20.712   7.782 -0.2089 -0.0348 -0.0925
  225ILE     HA 3731  13.626  20.640   7.741  1.0062  2.2702 -2.2684
  225ILE     CB 3732  13.596  20.774   7.914 -0.1149 -0.0621 -0.1084
  225ILE     HB 3733  13.515  20.841   7.943  1.2169  0.4460  2.7905
  225ILE    CG2 3734  13.600  20.670   8.025 -0.6513 -0.0317 -0.0548
  225ILE   HG21 3735  13.659  20.580   8.006 -1.4800 -1.0702  1.9686
  225ILE   HG22 3736  13.646  20.712   8.115 -1.7107  2.5327 -0.6329
  225ILE   HG23 3737  13.498  20.644   8.055 -0.9948 -0.0109 -1.1828
  225ILE    CG1 3738  13.726  20.853   7.908  0.2657 -0.6785 -0.0517
  225ILE   HG11 3739  13.731  20.923   7.824  2.3071 -1.2883 -0.4990
  225ILE   HG12 3740  13.805  20.779   7.898  0.9530 -0.3798  2.5047
  225ILE     CD 3741  13.755  20.934   8.035 -0.4635 -0.3645 -0.0797
  225ILE    HD1 3742  13.801  20.882   8.118  1.3540 -1.0904 -1.4703
  225ILE    HD2 3743  13.820  21.019   8.018  0.2138 -0.6236  1.0917
  225ILE    HD3 3744  13.659  20.972   8.071 -0.4226 -0.5508  0.2343
  225ILE      C 3745  13.427  20.631   7.799  0.0628 -0.4921 -0.2036
  225ILE      O 3746  13.436  20.511   7.826 -0.0667 -0.6609 -0.9087
  226GLU      N 3747  13.311  20.686   7.764  0.2607 -0.2481 -0.4758
  226GLU      H 3748  13.312  20.784   7.740 -1.0947  0.1308  0.8961
  226GLU     CA 3749  13.186  20.614   7.778  0.1350 -0.0050 -0.3438
  226GLU     HA 3750  13.182  20.555   7.870 -1.2573 -0.1834 -0.4866
  226GLU     CB 3751  13.066  20.708   7.771  0.2756  0.1905 -0.1432
  226GLU    HB1 3752  13.065  20.745   7.668  0.7282 -0.4413 -0.3865
  226GLU    HB2 3753  13.072  20.789   7.843  2.0423 -0.5909  0.6504
  226GLU     CG 3754  12.932  20.637   7.788  0.2766  0.1907 -0.1365
  226GLU    HG1 3755  12.911  20.595   7.886  0.3194  0.1880 -0.1280
  226GLU    HG2 3756  12.931  20.553   7.718 -1.0416 -0.7952  1.0037
  226GLU     CD 3757  12.824  20.732   7.740  0.1719  0.0821 -0.1166
  226GLU    OE1 3758  12.786  20.713   7.622  0.3891  0.1293 -0.1947
  226GLU    OE2 3759  12.782  20.822   7.817 -0.3316 -0.1048 -0.1707
  226GLU      C 3760  13.170  20.523   7.657  0.5342 -0.6712  0.0995
  226GLU      O 3761  13.114  20.414   7.672  0.0048 -0.4040  0.0879
  227GLU      N 3762  13.208  20.570   7.538  0.1351 -0.4943  0.0406
  227GLU      H 3763  13.255  20.659   7.533  0.5071 -0.7168 -0.4237
  227GLU     CA 3764  13.209  20.490   7.418  0.1623 -0.1310 -0.2035
  227GLU     HA 3765  13.112  20.443   7.398  0.3087 -0.1716 -0.8496
  227GLU     CB 3766  13.236  20.585   7.302  0.9464 -0.0166  0.0706
  227GLU    HB1 3767  13.335  20.631   7.307  1.5473 -1.2130 -0.4153
  227GLU    HB2 3768  13.164  20.667   7.304  1.2654  0.2776 -0.2276
  227GLU     CG 3769  13.222  20.525   7.162  0.2675  0.2292  0.0275
  227GLU    HG1 3770  13.120  20.487   7.161  0.4422 -0.2586  0.0763
  227GLU    HG2 3771  13.296  20.445   7.156  0.6564  0.5626  0.3325
  227GLU     CD 3772  13.235  20.637   7.060  0.2526  0.2650  0.0639
  227GLU    OE1 3773  13.343  20.698   7.052  0.0815  0.5821  0.1711
  227GLU    OE2 3774  13.153  20.655   6.967  0.2594  0.2657  0.0586
  227GLU      C 3775  13.308  20.376   7.432  0.0762 -0.2019 -0.1598
  227GLU      O 3776  13.291  20.270   7.371  0.2253 -0.2535 -0.1132
  228SER      N 3777  13.417  20.396   7.508 -0.2002  0.0953  0.1624
  228SER      H 3778  13.419  20.483   7.558 -1.0601  0.8280 -1.0322
  228SER     CA 3779  13.523  20.300   7.529 -0.2627  0.0017  0.0567
  228SER     HA 3780  13.557  20.249   7.438  0.5298 -2.2882  1.5441
  228SER     CB 3781  13.651  20.366   7.578 -0.0645 -0.1482 -0.2518
  228SER    HB1 3782  13.729  20.291   7.589  2.0569  0.8247 -5.6761
  228SER    HB2 3783  13.630  20.420   7.671 -0.4768  1.3332 -1.1697
  228SER     OG 3784  13.708  20.455   7.484  0.4655  0.0511  0.2464
  228SER     HG 3785  13.675  20.545   7.485  0.1779  0.0711 -2.5958
  228SER      C 3786  13.483  20.190   7.627  0.5455 -0.5535 -0.2195
  228SER      O 3787  13.502  20.073   7.598  0.4310 -0.6668  0.1531
  229LEU      N 3788  13.414  20.226   7.736  0.4722 -0.3010 -0.3486
  229LEU      H 3789  13.415  20.325   7.757 -0.6523 -0.4335  0.3746
  229LEU     CA 3790  13.361  20.135   7.835 -0.2561  0.4954  0.0130
  229LEU     HA 3791  13.443  20.072   7.870  0.8087  1.9829  0.2865
  229LEU     CB 3792  13.307  20.213   7.954  0.0066  0.2381  0.3035
  229LEU    HB1 3793  13.229  20.154   8.002 -0.2313  0.4200  0.1449
  229LEU    HB2 3794  13.266  20.304   7.909  0.4284  0.3772  0.1993
  229LEU     CG 3795  13.418  20.252   8.051  0.1007 -0.3380  0.4308
  229LEU     HG 3796  13.507  20.280   7.996 -0.5510 -1.0655 -1.0301
  229LEU    CD1 3797  13.372  20.378   8.125 -0.1332  0.2250 -0.6574
  229LEU   HD11 3798  13.444  20.402   8.203 -1.5103 -0.2674  0.8051
  229LEU   HD12 3799  13.343  20.464   8.064 -1.4041  0.6295  0.4637
  229LEU   HD13 3800  13.284  20.354   8.184  0.8113  0.6971  1.0115
  229LEU    CD2 3801  13.454  20.142   8.151  0.4342 -0.6312 -0.0127
  229LEU   HD21 3802  13.546  20.175   8.199 -0.2938  0.2973  0.7968
  229LEU   HD22 3803  13.382  20.142   8.233  0.4652 -2.5606  0.0452
  229LEU   HD23 3804  13.470  20.042   8.111  0.6771 -0.9254  0.7950
  229LEU      C 3805  13.260  20.036   7.779  0.2277  0.0631 -0.1127
  229LEU      O 3806  13.271  19.915   7.799 -0.5010 -0.0470 -0.3512
  230ASN      N 3807  13.168  20.093   7.699 -0.3209 -0.0971  0.3954
  230ASN      H 3808  13.168  20.193   7.686 -1.2762 -0.3075 -1.6279
  230ASN     CA 3809  13.068  20.025   7.619 -0.3568  0.4857 -0.0553
  230ASN     HA 3810  13.007  19.978   7.696 -0.4144  0.7604  0.0672
  230ASN     CB 3811  12.980  20.127   7.546 -0.0900  0.6949 -0.0864
  230ASN    HB1 3812  13.049  20.199   7.502  1.8150  0.2941  1.9970
  230ASN    HB2 3813  12.919  20.172   7.624 -0.8501 -1.2916  0.5279
  230ASN     CG 3814  12.899  20.048   7.445 -0.1309  0.5287  0.0765
  230ASN    OD1 3815  12.909  20.055   7.323  0.0092 -0.0541  0.0518
  230ASN    ND2 3816  12.821  19.954   7.500  0.0192  0.3208 -0.0632
  230ASN   HD21 3817  12.815  19.949   7.601 -0.1570  1.6522  0.0076
  230ASN   HD22 3818  12.752  19.905   7.445 -2.0680 -1.0503  3.4353
  230ASN      C 3819  13.136  19.928   7.523 -0.4642  0.3866 -0.0298
  230ASN      O 3820  13.114  19.808   7.537 -0.2170  0.2917 -0.4468
  231LYS      N 3821  13.216  19.976   7.428 -0.0768 -0.2538 -0.0308
  231LYS      H 3822  13.240  20.074   7.436  0.0349 -0.4005  1.8695
  231LYS     CA 3823  13.261  19.890   7.320 -0.4009 -0.2437 -0.1776
  231LYS     HA 3824  13.166  19.844   7.294 -1.2486  0.9498  0.7075
  231LYS     CB 3825  13.322  19.973   7.207  0.0307 -0.1120  0.1464
  231LYS    HB1 3826  13.425  19.997   7.233 -0.4143  3.1345 -0.5959
  231LYS    HB2 3827  13.274  20.071   7.208  0.0981 -0.0449 -1.2520
  231LYS     CG 3828  13.327  19.922   7.064  0.2434  0.6844 -0.1329
  231LYS    HG1 3829  13.225  19.905   7.031 -0.2668 -0.4446  1.8795
  231LYS    HG2 3830  13.373  19.824   7.057 -2.4453 -0.6793  0.2061
  231LYS     CD 3831  13.391  20.026   6.972  0.1382  0.5254 -0.3880
  231LYS    HD1 3832  13.486  20.067   7.008 -0.0553  0.5655  0.0883
  231LYS    HD2 3833  13.324  20.112   6.962 -0.6275 -0.2990 -3.0484
  231LYS     CE 3834  13.422  19.977   6.831 -0.7067  0.3787 -0.5283
  231LYS    HE1 3835  13.332  19.937   6.784  0.9993 -1.7901 -2.1811
  231LYS    HE2 3836  13.491  19.892   6.830 -3.4942 -2.0748 -3.3618
  231LYS     NZ 3837  13.479  20.084   6.748 -0.5619  0.6143 -0.1278
  231LYS    HZ1 3838  13.483  20.060   6.650  3.3160 -0.5389  0.1591
  231LYS    HZ2 3839  13.422  20.168   6.742 -0.4795  0.9687  2.6288
  231LYS    HZ3 3840  13.570  20.112   6.783 -0.4619 -0.8636  0.8851
  231LYS      C 3841  13.340  19.772   7.375  0.2000  0.0476 -0.4082
  231LYS      O 3842  13.315  19.665   7.321 -0.3164 -0.1001  0.1176
  232VAL      N 3843  13.419  19.777   7.483 -0.4759  0.3368  0.0807
  232VAL      H 3844  13.435  19.868   7.524 -0.1307 -0.4751  1.8006
  232VAL     CA 3845  13.485  19.664   7.544  0.3403  0.4507 -0.5658
  232VAL     HA 3846  13.515  19.596   7.465  0.6246 -1.0539  0.7827
  232VAL     CB 3847  13.614  19.695   7.620  0.1014 -0.3944  0.2000
  232VAL     HB 3848  13.653  19.604   7.665 -2.7979 -1.8775 -0.0396
  232VAL    CG1 3849  13.719  19.739   7.519  0.0268 -0.4492  0.0988
  232VAL   HG11 3850  13.684  19.833   7.478  0.5058  0.2707  1.2993
  232VAL   HG12 3851  13.814  19.754   7.571  1.5188 -1.2839 -2.1961
  232VAL   HG13 3852  13.738  19.665   7.441 -0.0549  0.2822 -0.6197
  232VAL    CG2 3853  13.601  19.789   7.740  0.0807  0.1621 -0.2385
  232VAL   HG21 3854  13.514  19.755   7.795  1.0872 -1.5829  0.3717
  232VAL   HG22 3855  13.690  19.783   7.803  1.3781  1.1092 -1.8707
  232VAL   HG23 3856  13.589  19.892   7.705  0.8591  0.6334  0.8182
  232VAL      C 3857  13.402  19.572   7.633  0.5981  0.5593 -0.2071
  232VAL      O 3858  13.430  19.452   7.630  0.2713  0.4647  0.3973
  233THR      N 3859  13.290  19.616   7.690  0.5831 -0.0645  0.2519
  233THR      H 3860  13.263  19.712   7.673  1.1998  0.1825  0.6434
  233THR     CA 3861  13.194  19.538   7.766 -0.2585  0.4829 -0.2345
  233THR     HA 3862  13.238  19.451   7.814 -1.7856 -0.8662 -1.1652
  233THR     CB 3863  13.129  19.611   7.883 -0.5331  0.2984 -0.2733
  233THR     HB 3864  13.044  19.551   7.918 -0.8232  1.5435  1.2501
  233THR    CG2 3865  13.210  19.638   8.009  0.2075 -1.1181 -0.4225
  233THR   HG21 3866  13.145  19.678   8.087  0.3915  1.1126 -1.3544
  233THR   HG22 3867  13.273  19.552   8.029  0.4258 -1.0308 -0.7156
  233THR   HG23 3868  13.267  19.730   7.996 -0.8725 -0.2773  0.5807
  233THR    OG1 3869  13.077  19.735   7.840 -0.1948  0.2745 -0.7520
  233THR    HG1 3870  13.151  19.797   7.844 -0.7188  0.9051 -0.7577
  233THR      C 3871  13.077  19.472   7.694 -0.0770 -0.1265  0.0262
  233THR      O 3872  13.038  19.361   7.729  0.4016 -0.3967 -0.2899
  234GLU      N 3873  13.049  19.535   7.579  0.3547  0.4023  0.2058
  234GLU      H 3874  13.078  19.631   7.567  3.1630 -0.5017 -0.8348
  234GLU     CA 3875  12.979  19.476   7.467 -0.0006 -0.0996  0.6817
  234GLU     HA 3876  12.881  19.446   7.505 -0.1583 -0.3962  0.0652
  234GLU     CB 3877  12.957  19.575   7.353  0.5428 -0.3448  0.3575
  234GLU    HB1 3878  13.056  19.617   7.338  0.7160  0.1595  2.5535
  234GLU    HB2 3879  12.896  19.652   7.402 -1.2174 -0.7176 -1.1318
  234GLU     CG 3880  12.896  19.515   7.226  0.0416  0.3791  0.2502
  234GLU    HG1 3881  12.806  19.471   7.269  1.6741 -0.6075  2.9151
  234GLU    HG2 3882  12.963  19.437   7.190  1.6586  1.6261  0.4416
  234GLU     CD 3883  12.867  19.617   7.117  0.2067 -0.0226 -0.1695
  234GLU    OE1 3884  12.756  19.675   7.113  0.1358 -0.1715 -0.3883
  234GLU    OE2 3885  12.950  19.647   7.028  0.4751  0.0271  0.0971
  234GLU      C 3886  13.060  19.356   7.421 -0.4270 -0.0036 -0.3470
  234GLU      O 3887  13.011  19.244   7.404 -0.3141 -0.1690  0.3774
  235ASN      N 3888  13.187  19.377   7.387 -0.0876 -0.5308  0.5538
  235ASN      H 3889  13.221  19.471   7.400 -0.5145 -0.3144  0.1613
  235ASN     CA 3890  13.280  19.284   7.326 -0.1665 -0.1578 -0.1521
  235ASN     HA 3891  13.226  19.207   7.273 -1.5311  0.2317  0.6294
  235ASN     CB 3892  13.373  19.357   7.229  0.6429 -1.0560 -0.0762
  235ASN    HB1 3893  13.453  19.287   7.210  0.1338 -1.4153 -0.9275
  235ASN    HB2 3894  13.412  19.448   7.274  0.1369 -1.2694  0.8284
  235ASN     CG 3895  13.292  19.390   7.105  0.9320  0.2532  0.0681
  235ASN    OD1 3896  13.279  19.310   7.012  0.3490 -0.1179  0.4614
  235ASN    ND2 3897  13.222  19.504   7.111  0.1025 -0.2582  0.2351
  235ASN   HD21 3898  13.229  19.569   7.187  0.6896 -0.6705  0.5371
  235ASN   HD22 3899  13.143  19.512   7.048 -0.5939  0.8466  1.2154
  235ASN      C 3900  13.352  19.195   7.427 -0.0870 -0.3133 -0.3454
  235ASN      O 3901  13.470  19.168   7.405 -0.0142 -0.5109  0.2678
  236SER      N 3902  13.282  19.147   7.531 -0.3953  0.0440 -0.3872
  236SER      H 3903  13.187  19.180   7.543 -0.3835 -0.2067  0.4518
  236SER     CA 3904  13.321  19.038   7.617 -0.8039  0.3678  0.2132
  236SER     HA 3905  13.236  19.022   7.684  0.3860  0.3049  1.7686
  236SER     CB 3906  13.340  18.902   7.550  0.0653  0.2970  0.5904
  236SER    HB1 3907  13.368  18.827   7.624 -2.7480 -0.0942  1.3879
  236SER    HB2 3908  13.422  18.915   7.480  1.2363  0.4389  1.9662
  236SER     OG 3909  13.222  18.860   7.484  0.4896 -0.1277  0.0930
  236SER     HG 3910  13.171  18.807   7.546  4.2424 -3.5253  0.7291
  236SER      C 3911  13.447  19.067   7.697 -0.7248 -0.0916  0.2624
  236SER      O 3912  13.527  18.982   7.733  0.0758  0.5283 -0.0324
  237GLY      N 3913  13.466  19.194   7.733  0.5140 -0.1910  0.0013
  237GLY      H 3914  13.385  19.247   7.702 -1.4600 -1.8643  1.9278
  237GLY     CA 3915  13.576  19.264   7.797  0.0071  0.6096  0.0201
  237GLY    HA1 3916  13.578  19.370   7.770 -1.1218  0.5186 -0.4907
  237GLY    HA2 3917  13.662  19.219   7.748 -3.0541 -1.7560 -3.8336
  237GLY      C 3918  13.584  19.230   7.945 -0.0625 -0.5696 -0.2331
  237GLY      O 3919  13.486  19.207   8.015 -0.1067  0.5319  0.0910
  238ASN      N 3920  13.710  19.237   7.990  0.0491  0.3815 -0.6509
  238ASN      H 3921  13.786  19.272   7.935  2.2068 -0.3898  1.6378
  238ASN     CA 3922  13.747  19.204   8.126  0.1979  0.1295 -0.7539
  238ASN     HA 3923  13.652  19.199   8.178  0.3441  1.6542 -0.2898
  238ASN     CB 3924  13.816  19.068   8.117  0.5668  0.2882 -0.3907
  238ASN    HB1 3925  13.851  19.048   8.218 -0.1897 -0.6327 -0.2945
  238ASN    HB2 3926  13.902  19.061   8.051 -0.1011 -1.1626 -1.1629
  238ASN     CG 3927  13.715  18.958   8.086 -0.1909  0.7329  0.4882
  238ASN    OD1 3928  13.667  18.885   8.173  0.1990 -0.1113 -0.0018
  238ASN    ND2 3929  13.676  18.940   7.960 -0.3837 -0.1800  0.6742
  238ASN   HD21 3930  13.707  19.005   7.890  0.4270  0.6643  1.7806
  238ASN   HD22 3931  13.603  18.875   7.933  0.1735 -0.2064 -0.8479
  238ASN      C 3932  13.836  19.314   8.182  0.3882 -0.4337  0.0585
  238ASN      O 3933  13.921  19.366   8.110 -0.4590 -0.5873 -1.0776
  239ASP      N 3934  13.809  19.355   8.306  0.5818 -0.0872 -0.0138
  239ASP      H 3935  13.734  19.308   8.356 -1.0016  1.5897 -0.6971
  239ASP     CA 3936  13.867  19.472   8.369 -0.0289  0.0824  0.2404
  239ASP     HA 3937  13.899  19.546   8.295 -0.7115  0.7515  0.5930
  239ASP     CB 3938  13.765  19.534   8.465 -0.6084  0.0831 -0.3603
  239ASP    HB1 3939  13.716  19.460   8.529  0.6616 -1.8322 -1.4960
  239ASP    HB2 3940  13.685  19.568   8.400  0.2775 -0.9862 -2.0887
  239ASP     CG 3941  13.809  19.657   8.543 -0.1750 -0.4105  0.1911
  239ASP    OD1 3942  13.910  19.724   8.510 -0.3878 -0.1997 -0.0388
  239ASP    OD2 3943  13.739  19.704   8.635 -0.3889  0.4442 -0.3915
  239ASP      C 3944  13.985  19.432   8.455  0.1618  0.0310 -0.0456
  239ASP      O 3945  13.969  19.374   8.562 -0.1496  0.8749  0.3719
  240VAL      N 3946  14.105  19.487   8.433  0.2683 -0.1813  0.0116
  240VAL      H 3947  14.118  19.521   8.339  0.9864 -1.0485 -0.2197
  240VAL     CA 3948  14.237  19.479   8.493  0.3100 -0.6506 -0.1368
  240VAL     HA 3949  14.266  19.375   8.486  0.5104 -0.5004 -1.7428
  240VAL     CB 3950  14.332  19.567   8.413 -0.1122  0.2659  0.3421
  240VAL     HB 3951  14.288  19.661   8.379  0.9652  0.4081 -0.7730
  240VAL    CG1 3952  14.464  19.597   8.484  0.2595 -0.2351 -0.1204
  240VAL   HG11 3953  14.532  19.639   8.410 -0.4026  1.8761  0.3775
  240VAL   HG12 3954  14.452  19.681   8.553 -2.5412 -0.1061 -0.6383
  240VAL   HG13 3955  14.502  19.508   8.534  1.2438 -0.1213 -0.6538
  240VAL    CG2 3956  14.386  19.494   8.290 -0.1924  0.1169  0.3956
  240VAL   HG21 3957  14.466  19.553   8.246  0.7311  0.5614  2.5519
  240VAL   HG22 3958  14.434  19.400   8.316 -1.5924 -0.6193  0.4282
  240VAL   HG23 3959  14.318  19.461   8.211 -0.0695  2.0292 -0.5710
  240VAL      C 3960  14.234  19.537   8.634 -0.0131  0.2195 -0.4937
  240VAL      O 3961  14.301  19.492   8.727 -0.0597  1.0554 -0.0436
  241ARG      N 3962  14.147  19.636   8.658 -0.3165  0.0574 -0.9147
  241ARG      H 3963  14.102  19.676   8.577 -1.3176 -1.2832 -1.0605
  241ARG     CA 3964  14.120  19.688   8.791  0.4397 -1.1282 -0.2791
  241ARG     HA 3965  14.212  19.677   8.849  0.6583 -0.1504 -0.4275
  241ARG     CB 3966  14.075  19.833   8.781  0.9960 -0.8730  0.8367
  241ARG    HB1 3967  14.063  19.875   8.881 -0.7628  0.2641  0.2003
  241ARG    HB2 3968  13.978  19.836   8.732  0.4030 -2.3065  1.8678
  241ARG     CG 3969  14.168  19.928   8.706 -0.5804  0.5750  0.6614
  241ARG    HG1 3970  14.114  20.021   8.689 -1.3224  0.1040  0.4052
  241ARG    HG2 3971  14.187  19.897   8.603  0.5568  0.9287  0.7476
  241ARG     CD 3972  14.299  19.950   8.781 -0.0088 -0.5333  0.0136
  241ARG    HD1 3973  14.343  19.852   8.801 -0.1503 -0.3849  1.1351
  241ARG    HD2 3974  14.281  20.003   8.874  0.1543  1.2205 -0.9089
  241ARG     NE 3975  14.396  20.011   8.690 -0.3703  0.9493  0.6019
  241ARG     HE 3976  14.367  20.024   8.594  0.4571  0.6202  0.2981
  241ARG     CZ 3977  14.514  20.061   8.728  0.0364  0.5032 -0.0779
  241ARG    NH1 3978  14.555  20.085   8.853  0.6826  0.2943 -0.2433
  241ARG   HH11 3979  14.488  20.074   8.928  0.5858 -2.9778 -0.6434
  241ARG   HH12 3980  14.652  20.097   8.879  0.6243  0.4237 -0.0855
  241ARG    NH2 3981  14.607  20.089   8.635  0.5104  0.0440  0.2467
  241ARG   HH21 3982  14.585  20.063   8.539 -2.3004  0.5852  0.6667
  241ARG   HH22 3983  14.693  20.136   8.659 -0.5314  2.3043 -0.1390
  241ARG      C 3984  14.014  19.610   8.867  0.2231 -0.1182  0.4693
  241ARG      O 3985  13.974  19.639   8.980 -0.1096  0.7958  0.1283
  242ASN      N 3986  13.972  19.498   8.808  0.0427  0.1221  0.1426
  242ASN      H 3987  14.010  19.486   8.715  1.3177 -0.1425  0.6777
  242ASN     CA 3988  13.913  19.384   8.875  0.0096  0.1303  0.1291
  242ASN     HA 3989  13.920  19.409   8.981  0.2712  0.5100  0.0264
  242ASN     CB 3990  13.765  19.368   8.844  0.0664 -0.2819  0.0551
  242ASN    HB1 3991  13.737  19.265   8.864 -0.9012 -0.0679 -0.1452
  242ASN    HB2 3992  13.752  19.368   8.735  1.7519 -4.5082 -0.3248
  242ASN     CG 3993  13.668  19.465   8.910 -0.2752 -0.2090 -0.5423
  242ASN    OD1 3994  13.615  19.442   9.019  0.3085  0.3862 -0.1304
  242ASN    ND2 3995  13.639  19.584   8.857  0.4100  0.2908  0.1769
  242ASN   HD21 3996  13.687  19.612   8.772 -1.4242  0.0740 -0.9908
  242ASN   HD22 3997  13.583  19.653   8.904 -0.2833  0.0988 -0.3437
  242ASN      C 3998  13.999  19.258   8.865 -0.2358 -0.0501  0.2809
  242ASN      O 3999  13.959  19.148   8.902 -0.2868 -0.2891 -0.4682
  243PHE      N 4000  14.124  19.265   8.819 -0.2172 -0.2387  0.3070
  243PHE      H 4001  14.169  19.354   8.809 -1.4461  0.2265 -1.4821
  243PHE     CA 4002  14.214  19.154   8.795 -0.2929 -0.2111 -0.1196
  243PHE     HA 4003  14.151  19.065   8.782 -2.3214  1.1696 -0.2023
  243PHE     CB 4004  14.285  19.173   8.662  0.0407  0.1176  0.1042
  243PHE    HB1 4005  14.350  19.261   8.655  1.7420 -1.1647 -1.1863
  243PHE    HB2 4006  14.202  19.183   8.592 -0.2397  1.8077  0.6350
  243PHE     CG 4007  14.375  19.058   8.622 -0.1492 -0.0037  0.0224
  243PHE    CD1 4008  14.474  19.079   8.525  0.0578 -0.1544  0.2011
  243PHE    HD1 4009  14.472  19.173   8.472  0.1044 -1.6090 -2.5083
  243PHE    CE1 4010  14.569  18.983   8.490 -0.3146 -0.2498 -0.5507
  243PHE    HE1 4011  14.642  18.995   8.411  0.9367 -0.8125  0.4937
  243PHE     CZ 4012  14.566  18.856   8.549  0.5705 -0.1451 -0.2643
  243PHE     HZ 4013  14.635  18.780   8.516  2.3563  0.6304  1.5126
  243PHE    CE2 4014  14.469  18.832   8.648  0.4446 -0.3109 -0.4253
  243PHE    HE2 4015  14.461  18.735   8.695  0.8580  0.6460  1.7243
  243PHE    CD2 4016  14.379  18.933   8.684  0.2038 -0.3984 -0.7825
  243PHE    HD2 4017  14.306  18.914   8.762  0.1152 -1.0981 -1.0208
  243PHE      C 4018  14.315  19.149   8.909 -0.3409 -0.3072 -0.0808
  243PHE      O 4019  14.428  19.196   8.911 -0.4137 -0.1270 -0.2339
  244GLU      N 4020  14.264  19.083   9.014 -0.7679 -0.1198 -0.1701
  244GLU      H 4021  14.170  19.047   9.003 -1.0917  0.9087 -1.0482
  244GLU     CA 4022  14.314  19.078   9.149  0.2149  0.0220 -0.5192
  244GLU     HA 4023  14.341  19.178   9.183  0.2259 -0.5665  1.3496
  244GLU     CB 4024  14.206  19.037   9.249  0.1593  0.3460 -0.4448
  244GLU    HB1 4025  14.241  19.042   9.352  1.1579  1.1244 -0.8051
  244GLU    HB2 4026  14.185  18.932   9.228  0.3292 -0.0040  1.0328
  244GLU     CG 4027  14.068  19.099   9.231 -0.0438  0.0064 -0.0891
  244GLU    HG1 4028  13.989  19.070   9.301 -1.4366  1.6023 -0.9014
  244GLU    HG2 4029  14.042  19.069   9.130  2.3890 -0.0151 -0.7699
  244GLU     CD 4030  14.071  19.248   9.262  0.1609  0.0341 -0.2434
  244GLU    OE1 4031  13.998  19.329   9.201 -0.2196 -0.3668 -0.3205
  244GLU    OE2 4032  14.146  19.294   9.351  0.0629 -0.2550 -0.0136
  244GLU      C 4033  14.439  18.998   9.183 -0.3707 -0.4454  0.5990
  244GLU      O 4034  14.525  19.047   9.256  0.1375  0.5870 -0.6555
  245GLU      N 4035  14.467  18.885   9.118 -0.1052 -0.2347  0.3447
  245GLU      H 4036  14.399  18.848   9.054 -2.0856  2.5843  0.6313
  245GLU     CA 4037  14.595  18.819   9.132 -0.1079 -0.2611  0.2519
  245GLU     HA 4038  14.627  18.817   9.236 -0.9951 -2.6739  0.5394
  245GLU     CB 4039  14.581  18.674   9.084 -0.0904 -0.1831  0.0099
  245GLU    HB1 4040  14.677  18.623   9.087  1.1775  2.0437  0.2979
  245GLU    HB2 4041  14.553  18.675   8.979  1.2156 -0.6133 -0.3696
  245GLU     CG 4042  14.480  18.596   9.167  0.0186  0.0998  0.4111
  245GLU    HG1 4043  14.449  18.514   9.103 -0.8627  0.9239 -0.2319
  245GLU    HG2 4044  14.396  18.663   9.187  1.0587  2.4669 -2.4133
  245GLU     CD 4045  14.545  18.541   9.293 -0.4611 -0.5577  0.3737
  245GLU    OE1 4046  14.566  18.617   9.390  0.0273  0.2467 -0.3499
  245GLU    OE2 4047  14.576  18.419   9.295  0.0846 -0.4311 -0.0920
  245GLU      C 4048  14.712  18.890   9.064 -0.1542 -0.7324 -0.3217
  245GLU      O 4049  14.827  18.880   9.105 -0.3881  0.1493  0.5800
  246PHE      N 4050  14.682  18.983   8.973  0.1281 -0.0383  0.2898
  246PHE      H 4051  14.584  19.000   8.955 -0.0219  1.5683  2.3131
  246PHE     CA 4052  14.780  19.070   8.911 -0.0719 -0.2643 -0.3480
  246PHE     HA 4053  14.875  19.017   8.917 -0.3149 -0.6203  0.3977
  246PHE     CB 4054  14.743  19.102   8.766  0.2762 -0.0088 -0.3810
  246PHE    HB1 4055  14.636  19.122   8.757 -0.1592 -1.8766  0.2004
  246PHE    HB2 4056  14.764  19.006   8.720  1.4171 -0.8903  1.8086
  246PHE     CG 4057  14.827  19.191   8.677  0.6300 -0.0790 -0.1180
  246PHE    CD1 4058  14.766  19.284   8.591  0.4840 -0.2646 -0.2139
  246PHE    HD1 4059  14.662  19.303   8.610  0.1722 -1.6742 -0.3849
  246PHE    CE1 4060  14.836  19.371   8.507  0.2073 -0.0000 -0.1696
  246PHE    HE1 4061  14.782  19.457   8.469  0.7744  0.2976 -0.3051
  246PHE     CZ 4062  14.973  19.348   8.494  0.2505  0.0727  0.1584
  246PHE     HZ 4063  15.023  19.404   8.416 -1.1581 -0.2407 -1.0085
  246PHE    CE2 4064  15.040  19.254   8.573  0.5075 -0.0224 -0.1685
  246PHE    HE2 4065  15.143  19.229   8.554  0.5819 -1.1791  1.5198
  246PHE    CD2 4066  14.966  19.178   8.664  0.6525  0.0383  0.0018
  246PHE    HD2 4067  15.022  19.101   8.715  0.3139 -0.4889 -0.4092
  246PHE      C 4068  14.800  19.199   8.989  0.1468 -0.2436 -0.4355
  246PHE      O 4069  14.909  19.246   9.019 -0.0876 -0.0880  0.1897
  247LYS      N 4070  14.689  19.256   9.037  0.1861  0.2177 -0.8759
  247LYS      H 4071  14.602  19.209   9.018  1.1295 -1.2831 -1.6300
  247LYS     CA 4072  14.695  19.377   9.117  0.1109 -0.5361  0.2934
  247LYS     HA 4073  14.742  19.456   9.058 -1.8393  0.2215 -0.3319
  247LYS     CB 4074  14.554  19.423   9.153  0.3943  0.5008  0.1202
  247LYS    HB1 4075  14.574  19.492   9.235 -0.6484  0.9284  0.0323
  247LYS    HB2 4076  14.494  19.338   9.188  2.5038 -1.7105 -1.2951
  247LYS     CG 4077  14.477  19.507   9.051 -0.6515 -0.3505  0.1913
  247LYS    HG1 4078  14.482  19.467   8.950  1.6113  0.7801 -0.2086
  247LYS    HG2 4079  14.516  19.608   9.038 -0.9393 -0.6279 -3.9057
  247LYS     CD 4080  14.328  19.501   9.084 -0.8377  0.1326 -0.5522
  247LYS    HD1 4081  14.305  19.396   9.106  2.2807 -0.1468  2.3139
  247LYS    HD2 4082  14.266  19.543   9.005 -0.5478  0.8443 -0.4119
  247LYS     CE 4083  14.301  19.587   9.207 -0.0878 -0.2382 -0.1167
  247LYS    HE1 4084  14.303  19.693   9.184 -0.2179 -0.3092 -0.4763
  247LYS    HE2 4085  14.388  19.577   9.272 -0.5108  3.5686  1.2704
  247LYS     NZ 4086  14.173  19.555   9.273  0.1521 -0.7368  0.1138
  247LYS    HZ1 4087  14.159  19.601   9.362 -1.3003 -1.2037  0.1451
  247LYS    HZ2 4088  14.092  19.586   9.223  0.0329  0.5878  1.0853
  247LYS    HZ3 4089  14.159  19.455   9.272 -1.3755 -0.5413  0.2949
  247LYS      C 4090  14.778  19.369   9.244 -0.0332 -0.0761  0.4195
  247LYS      O 4091  14.848  19.462   9.282  0.2722 -0.0089 -0.2856
  248THR      N 4092  14.774  19.257   9.317 -0.1985 -0.2935  0.0830
  248THR      H 4093  14.705  19.189   9.289 -1.3125  0.8148  0.0463
  248THR     CA 4094  14.861  19.221   9.428 -0.2652  0.5339  0.4104
  248THR     HA 4095  14.887  19.306   9.491 -0.5450  0.3893  0.7223
  248THR     CB 4096  14.806  19.106   9.512 -0.7102 -0.1547 -0.7930
  248THR     HB 4097  14.862  19.090   9.604 -2.7270  0.2119  0.5605
  248THR    CG2 4098  14.666  19.149   9.556 -0.2385  0.5910  0.0071
  248THR   HG21 4099  14.674  19.231   9.627 -0.3020  0.7384 -0.1560
  248THR   HG22 4100  14.605  19.184   9.473 -0.7233 -0.3831 -0.0534
  248THR   HG23 4101  14.622  19.066   9.611 -3.4261  1.0916 -1.5776
  248THR    OG1 4102  14.798  18.983   9.445 -0.7720 -0.3525 -0.4287
  248THR    HG1 4103  14.761  18.919   9.506  0.2992 -0.0066  0.6108
  248THR      C 4104  15.001  19.172   9.396 -0.4137  0.2344  0.2030
  248THR      O 4105  15.076  19.134   9.486  0.1394 -0.1071 -0.3912
  249GLY      N 4106  15.033  19.166   9.266  0.0118  0.5634  0.2892
  249GLY      H 4107  14.955  19.186   9.205  0.0647 -0.5536 -0.1609
  249GLY     CA 4108  15.149  19.096   9.215 -0.0142  0.5171  0.2920
  249GLY    HA1 4109  15.127  19.044   9.122 -0.7077 -3.4880  2.4082
  249GLY    HA2 4110  15.177  19.014   9.282 -0.4227  0.8024  0.8271
  249GLY      C 4111  15.276  19.177   9.197  0.5374 -0.2847  0.4841
  249GLY      O 4112  15.291  19.290   9.243 -0.2446 -0.0182  0.1086
  250GLU      N 4113  15.372  19.117   9.127  0.0535 -0.2841 -0.1952
  250GLU      H 4114  15.351  19.026   9.089  1.2850 -1.1961  1.1810
  250GLU     CA 4115  15.512  19.156   9.129 -0.1003  0.3105 -0.7532
  250GLU     HA 4116  15.545  19.198   9.224  0.0876  1.2256 -1.2105
  250GLU     CB 4117  15.592  19.028   9.110 -0.3425  0.0082  0.2538
  250GLU    HB1 4118  15.693  19.053   9.077 -0.6961  0.5373 -0.4365
  250GLU    HB2 4119  15.538  18.966   9.038 -0.2243  0.0137  0.1604
  250GLU     CG 4120  15.622  18.947   9.237  0.5172 -0.2944 -0.1307
  250GLU    HG1 4121  15.681  19.000   9.311 -0.1332 -2.6813  2.2729
  250GLU    HG2 4122  15.679  18.858   9.210  0.3712 -0.5484  0.3900
  250GLU     CD 4123  15.493  18.905   9.307  0.3426 -0.1283 -0.3484
  250GLU    OE1 4124  15.400  18.860   9.238 -0.0955 -0.0598  0.1944
  250GLU    OE2 4125  15.485  18.899   9.432 -0.4367  0.3168 -0.3734
  250GLU      C 4126  15.553  19.256   9.022  0.3976 -0.0278 -0.8813
  250GLU      O 4127  15.659  19.317   9.037  0.2394 -0.0138  0.2370
  251VAL      N 4128  15.480  19.267   8.911 -0.6618  0.3377 -0.1600
  251VAL      H 4129  15.393  19.216   8.904 -1.0587  1.1018 -1.1052
  251VAL     CA 4130  15.526  19.337   8.793 -0.1279 -0.2017 -0.2781
  251VAL     HA 4131  15.618  19.390   8.817  1.7236 -2.9947 -0.7519
  251VAL     CB 4132  15.571  19.238   8.686 -0.1127  0.1668 -0.6176
  251VAL     HB 4133  15.606  19.299   8.603 -1.0162  3.7105  1.4074
  251VAL    CG1 4134  15.689  19.158   8.739  0.5273  1.6007  0.1665
  251VAL   HG11 4135  15.720  19.091   8.659 -1.3242  0.2181  0.5683
  251VAL   HG12 4136  15.771  19.226   8.765  1.7315 -0.0110  0.7961
  251VAL   HG13 4137  15.672  19.093   8.825 -0.3261  0.8690 -0.5419
  251VAL    CG2 4138  15.461  19.144   8.636 -0.2214 -0.0144 -0.0475
  251VAL   HG21 4139  15.499  19.087   8.552  0.7295  0.6992 -0.1200
  251VAL   HG22 4140  15.426  19.081   8.718 -1.0580 -0.8427 -1.0281
  251VAL   HG23 4141  15.378  19.211   8.613 -0.1106  0.3206  0.4962
  251VAL      C 4142  15.416  19.430   8.743 -0.1445 -0.2599 -0.3463
  251VAL      O 4143  15.430  19.496   8.640  0.0193  0.4031  0.0916
  252PHE      N 4144  15.307  19.442   8.819  0.4100  0.5331  0.3400
  252PHE      H 4145  15.301  19.377   8.896  1.2977 -1.5342 -1.2389
  252PHE     CA 4146  15.201  19.538   8.796  0.2821  0.3069 -0.0156
  252PHE     HA 4147  15.147  19.520   8.703 -0.8109  0.3887  0.5851
  252PHE     CB 4148  15.094  19.513   8.902  0.0087  0.1457 -0.3248
  252PHE    HB1 4149  15.124  19.552   9.000 -2.0329 -0.9618  0.8134
  252PHE    HB2 4150  15.080  19.406   8.919 -0.0753  0.0200 -1.1686
  252PHE     CG 4151  14.959  19.579   8.887  0.0069  0.1834 -0.1449
  252PHE    CD1 4152  14.938  19.706   8.944 -0.1057  0.1244 -0.0544
  252PHE    HD1 4153  15.019  19.761   8.989 -0.8851 -0.1810  1.7984
  252PHE    CE1 4154  14.813  19.768   8.935  0.0672  0.6033  0.8029
  252PHE    HE1 4155  14.809  19.871   8.966  1.6206  0.9092  0.0530
  252PHE     CZ 4156  14.706  19.707   8.869  1.1848  0.1258 -0.5954
  252PHE     HZ 4157  14.611  19.758   8.860 -0.1120 -1.8033  1.1112
  252PHE    CE2 4158  14.730  19.581   8.811  0.4447 -0.2301 -0.1441
  252PHE    HE2 4159  14.651  19.536   8.753 -0.8598  2.8913 -1.0608
  252PHE    CD2 4160  14.851  19.513   8.827  0.1761 -0.5901  0.3918
  252PHE    HD2 4161  14.870  19.414   8.788  2.0364  0.4374 -1.5651
  252PHE      C 4162  15.255  19.680   8.797  0.1767  0.3431  0.2154
  252PHE      O 4163  15.218  19.760   8.712 -0.3727 -0.4754 -0.3325
  253ASN      N 4164  15.355  19.709   8.881  0.6134 -0.2648 -0.0827
  253ASN      H 4165  15.392  19.639   8.944  0.0475 -0.3184  0.1960
  253ASN     CA 4166  15.414  19.841   8.885 -0.1308  0.0640  0.4559
  253ASN     HA 4167  15.338  19.918   8.891  2.4676  2.7382  1.4282
  253ASN     CB 4168  15.503  19.856   9.008 -0.0397  0.4549  0.3433
  253ASN    HB1 4169  15.449  19.809   9.090  0.8007 -1.6335 -0.2371
  253ASN    HB2 4170  15.512  19.963   9.023 -0.9930  0.5279  0.4020
  253ASN     CG 4171  15.640  19.793   8.987 -0.3899 -0.1568 -0.1264
  253ASN    OD1 4172  15.741  19.854   8.952 -0.5228  0.0302 -0.1863
  253ASN    ND2 4173  15.645  19.663   9.015  0.4847  0.0977  0.9802
  253ASN   HD21 4174  15.560  19.622   9.052 -1.1942  0.1979 -2.3328
  253ASN   HD22 4175  15.719  19.598   8.990 -1.0265 -1.4123  0.2106
  253ASN      C 4176  15.480  19.870   8.751 -1.1462 -0.2648 -0.1256
  253ASN      O 4177  15.496  19.988   8.723 -0.4430 -0.1837  0.5673
  254LEU      N 4178  15.524  19.768   8.675  0.6678  0.2912  0.1292
  254LEU      H 4179  15.515  19.673   8.707 -0.7207 -0.4517 -2.2424
  254LEU     CA 4180  15.594  19.778   8.549  0.1415 -0.2041 -0.2081
  254LEU     HA 4181  15.646  19.874   8.552 -1.9371  1.1163 -2.5692
  254LEU     CB 4182  15.684  19.658   8.518 -0.1355 -0.3679 -0.3825
  254LEU    HB1 4183  15.739  19.663   8.424  0.8028  1.6683  0.2101
  254LEU    HB2 4184  15.619  19.571   8.510 -2.4421  1.0397  1.3769
  254LEU     CG 4185  15.785  19.637   8.630  0.3415 -0.1503 -0.7697
  254LEU     HG 4186  15.729  19.633   8.724  0.1009  2.8699 -0.6873
  254LEU    CD1 4187  15.854  19.501   8.623 -0.3758 -0.5331 -0.5345
  254LEU   HD11 4188  15.928  19.505   8.543  0.6255 -0.6870  0.3636
  254LEU   HD12 4189  15.898  19.490   8.722 -0.1459  1.3983 -0.3932
  254LEU   HD13 4190  15.779  19.423   8.606  0.1204 -1.3466  0.8641
  254LEU    CD2 4191  15.883  19.752   8.651  0.7766 -0.5717 -0.4730
  254LEU   HD21 4192  15.829  19.843   8.676 -0.0293 -1.6313  1.9382
  254LEU   HD22 4193  15.948  19.733   8.737 -0.1043 -0.3062  0.2551
  254LEU   HD23 4194  15.944  19.772   8.562  0.8291  0.5492 -0.1942
  254LEU      C 4195  15.497  19.793   8.433 -0.2388  0.1043  0.1499
  254LEU      O 4196  15.515  19.862   8.334 -0.2146 -0.3730 -0.1817
  255TYR      N 4197  15.384  19.723   8.450 -0.3508  0.5255  1.2163
  255TYR      H 4198  15.377  19.665   8.533  0.2620 -0.3639  0.6700
  255TYR     CA 4199  15.270  19.747   8.364  0.5932  0.4588 -0.0839
  255TYR     HA 4200  15.293  19.737   8.258 -1.0739 -1.0035 -0.3386
  255TYR     CB 4201  15.163  19.641   8.388  0.1842  0.8806 -0.0266
  255TYR    HB1 4202  15.163  19.622   8.495  0.6740  1.1787  0.0325
  255TYR    HB2 4203  15.187  19.545   8.341  0.9142  0.4948  1.1038
  255TYR     CG 4204  15.024  19.675   8.340 -0.0692 -0.0581  0.0198
  255TYR    CD1 4205  14.936  19.741   8.426 -0.2545 -0.2637 -0.0118
  255TYR    HD1 4206  14.966  19.751   8.530  0.4507 -2.6455  0.0602
  255TYR    CE1 4207  14.811  19.785   8.382 -0.6574 -0.8114  0.5774
  255TYR    HE1 4208  14.762  19.854   8.449  0.2866  0.1187  0.3197
  255TYR     CZ 4209  14.773  19.762   8.249  0.1217 -0.1641  0.2370
  255TYR     OH 4210  14.652  19.811   8.209  0.4655  0.3094 -0.2275
  255TYR     HH 4211  14.613  19.872   8.272 -1.2912 -0.3770 -0.5925
  255TYR    CE2 4212  14.853  19.681   8.166  0.3501  0.1673  0.1347
  255TYR    HE2 4213  14.828  19.662   8.062  0.8542 -0.4904  0.1292
  255TYR    CD2 4214  14.979  19.640   8.212  0.0926 -0.6557  0.1217
  255TYR    HD2 4215  15.046  19.591   8.143  3.9575 -1.4893  4.0279
  255TYR      C 4216  15.217  19.889   8.377 -0.6706 -0.0224  0.1078
  255TYR      O 4217  15.189  19.950   8.275 -0.2187 -0.0101 -0.0100
  256GLU      N 4218  15.217  19.954   8.494 -0.0692  0.0393  0.0732
  256GLU      H 4219  15.235  19.892   8.572 -0.0468  2.3877  2.0455
  256GLU     CA 4220  15.187  20.092   8.526 -0.1394 -0.0099  0.2174
  256GLU     HA 4221  15.103  20.120   8.462  1.0333 -0.9485 -1.8050
  256GLU     CB 4222  15.145  20.128   8.668 -0.0896  0.1159  0.2004
  256GLU    HB1 4223  15.141  20.234   8.693 -0.6176 -0.6049  3.7720
  256GLU    HB2 4224  15.213  20.073   8.733 -0.4270  0.6481  1.0203
  256GLU     CG 4225  15.003  20.075   8.687  0.0675 -0.2908  0.2324
  256GLU    HG1 4226  15.010  19.967   8.670  0.5335 -0.1973 -0.2417
  256GLU    HG2 4227  14.946  20.123   8.608  0.8813  1.1984  0.5212
  256GLU     CD 4228  14.939  20.112   8.820  0.1259  0.1150  0.1481
  256GLU    OE1 4229  15.006  20.103   8.925 -0.1073 -0.2491  0.2692
  256GLU    OE2 4230  14.820  20.150   8.827 -0.0504 -0.3728 -0.1825
  256GLU      C 4231  15.295  20.189   8.480 -0.1566 -0.1112 -0.0435
  256GLU      O 4232  15.269  20.303   8.441 -0.8965 -0.1640  0.2827
  257GLN      N 4233  15.420  20.142   8.470 -0.0393  0.2224 -0.1487
  257GLN      H 4234  15.429  20.049   8.507 -1.1466 -0.8090 -2.2578
  257GLN     CA 4235  15.530  20.213   8.407  0.3746 -0.4741 -0.2141
  257GLN     HA 4236  15.535  20.315   8.445  2.2048  0.9890 -3.9377
  257GLN     CB 4237  15.655  20.141   8.457  0.5226  0.3192  0.5795
  257GLN    HB1 4238  15.666  20.041   8.415  2.1630  0.3009  0.9946
  257GLN    HB2 4239  15.652  20.139   8.566  1.7116  2.8683  0.7326
  257GLN     CG 4240  15.779  20.223   8.422  0.4432  0.2836  0.2217
  257GLN    HG1 4241  15.775  20.328   8.452  2.1448  0.8805 -1.4203
  257GLN    HG2 4242  15.794  20.214   8.314 -1.0884  1.7702 -0.1713
  257GLN     CD 4243  15.900  20.159   8.487  0.2452 -0.5460 -0.2052
  257GLN    OE1 4244  15.907  20.107   8.598  0.4522 -0.1745 -0.0412
  257GLN    NE2 4245  16.016  20.166   8.420  0.3976 -0.3692  0.0733
  257GLN   HE21 4246  16.028  20.202   8.326  3.0577 -2.6597 -0.6064
  257GLN   HE22 4247  16.103  20.130   8.457  0.5557  2.0289  2.2771
  257GLN      C 4248  15.522  20.221   8.256  0.2921  0.1063 -0.1807
  257GLN      O 4249  15.528  20.330   8.198 -0.0658  0.2994  0.1461
  258GLU      N 4250  15.498  20.106   8.193  0.2670 -0.1296  0.2510
  258GLU      H 4251  15.493  20.020   8.245 -0.8257 -0.6922 -0.7423
  258GLU     CA 4252  15.505  20.105   8.048  0.0353  0.0985  0.2387
  258GLU     HA 4253  15.601  20.152   8.026  0.6662 -0.4730  1.6291
  258GLU     CB 4254  15.504  19.962   7.995 -0.4622  0.1482  0.1067
  258GLU    HB1 4255  15.490  19.952   7.887 -0.1578 -1.3286  0.1818
  258GLU    HB2 4256  15.421  19.904   8.035  2.1831 -3.5073  0.8702
  258GLU     CG 4257  15.629  19.878   8.023 -0.4362  0.0389 -0.3313
  258GLU    HG1 4258  15.610  19.771   8.013 -1.3718  0.0921  0.6538
  258GLU    HG2 4259  15.682  19.902   8.115  0.4807  0.2843 -0.9111
  258GLU     CD 4260  15.735  19.912   7.919  0.0895 -0.0685  0.1671
  258GLU    OE1 4261  15.752  19.829   7.827  0.7328  0.4667 -0.2032
  258GLU    OE2 4262  15.779  20.029   7.913 -0.1317  0.0104 -0.0128
  258GLU      C 4263  15.398  20.191   7.982 -0.0112 -0.4256 -0.3850
  258GLU      O 4264  15.426  20.293   7.919 -0.0513 -0.1150  0.0939
  259LEU      N 4265  15.277  20.173   8.035  0.1174  0.4351  0.2284
  259LEU      H 4266  15.270  20.109   8.113 -0.1568  0.0921 -0.0770
  259LEU     CA 4267  15.151  20.228   7.992 -0.1719 -0.2479  0.1942
  259LEU     HA 4268  15.154  20.213   7.884 -0.2924 -0.6222  0.2423
  259LEU     CB 4269  15.033  20.146   8.043 -0.5405  0.1946  0.0620
  259LEU    HB1 4270  15.020  20.165   8.150  0.6212  2.9186 -0.2094
  259LEU    HB2 4271  15.058  20.040   8.050 -0.1026  0.3876  3.6051
  259LEU     CG 4272  14.894  20.157   7.981 -0.8129 -0.5321  0.5311
  259LEU     HG 4273  14.857  20.256   8.009  0.3390  0.2412 -0.5580
  259LEU    CD1 4274  14.900  20.135   7.830  1.1096  0.8602  0.3744
  259LEU   HD11 4275  14.948  20.226   7.793 -0.5684  3.0129  3.0230
  259LEU   HD12 4276  14.957  20.044   7.811 -0.8316 -0.3831  0.2452
  259LEU   HD13 4277  14.803  20.133   7.780  0.7506 -0.9363  1.0561
  259LEU    CD2 4278  14.808  20.046   8.042  0.2245 -1.3393  0.5448
  259LEU   HD21 4279  14.714  20.049   7.987  1.6021  0.7755 -1.9595
  259LEU   HD22 4280  14.862  19.952   8.028  3.6666  0.6180 -0.4823
  259LEU   HD23 4281  14.807  20.075   8.147 -0.6231  1.7441 -0.2056
  259LEU      C 4282  15.130  20.376   8.023  0.2903 -0.1429  0.0124
  259LEU      O 4283  15.085  20.457   7.942 -0.1711 -0.1437  0.2657
  260VAL      N 4284  15.160  20.413   8.147  0.1296 -0.2441  0.0830
  260VAL      H 4285  15.188  20.345   8.216 -3.2305  2.2766  4.4536
  260VAL     CA 4286  15.140  20.549   8.193  0.1298 -0.1659 -0.1489
  260VAL     HA 4287  15.068  20.594   8.124 -1.0205  0.2497  1.2665
  260VAL     CB 4288  15.086  20.556   8.335  0.1805 -0.3303 -0.1210
  260VAL     HB 4289  15.159  20.527   8.410 -0.4706 -0.3783  0.5139
  260VAL    CG1 4290  15.041  20.700   8.361  0.5113 -0.3122  0.3713
  260VAL   HG11 4291  14.958  20.730   8.297  2.2262 -0.2896 -1.9999
  260VAL   HG12 4292  15.032  20.703   8.469  2.5720 -0.5262  0.5828
  260VAL   HG13 4293  15.125  20.769   8.354  0.3217  0.1404  2.0816
  260VAL    CG2 4294  14.963  20.469   8.358  0.1204 -0.2714 -0.2076
  260VAL   HG21 4295  14.923  20.478   8.458  1.9881  0.7254  0.4901
  260VAL   HG22 4296  14.881  20.492   8.289 -1.8361 -2.9972  1.0195
  260VAL   HG23 4297  14.984  20.362   8.355 -0.6961 -0.5507  2.0929
  260VAL      C 4298  15.267  20.630   8.171  0.0687 -0.0516 -0.0893
  260VAL      O 4299  15.257  20.742   8.123  0.2019 -0.3107 -0.7299
  261GLU      N 4300  15.389  20.579   8.193  0.0992  0.2580  0.4843
  261GLU      H 4301  15.395  20.485   8.229 -0.9287 -0.6899 -1.6344
  261GLU     CA 4302  15.509  20.660   8.201 -0.0008  0.4500  0.1179
  261GLU     HA 4303  15.468  20.760   8.214 -0.5685  0.0148  1.9387
  261GLU     CB 4304  15.606  20.631   8.316  0.5139 -0.2249 -0.4752
  261GLU    HB1 4305  15.644  20.531   8.297 -1.3617 -0.8782 -1.0409
  261GLU    HB2 4306  15.553  20.635   8.411 -0.6203 -1.5467 -1.0173
  261GLU     CG 4307  15.728  20.720   8.337  0.2666  0.0021  0.0250
  261GLU    HG1 4308  15.694  20.822   8.351 -4.0160 -1.1741 -0.3726
  261GLU    HG2 4309  15.777  20.716   8.240 -1.3302  0.1567 -0.8230
  261GLU     CD 4310  15.814  20.673   8.454  0.3638 -0.4348 -0.2175
  261GLU    OE1 4311  15.825  20.551   8.476  0.0589 -0.4997 -0.4108
  261GLU    OE2 4312  15.875  20.753   8.528 -0.4425 -0.0380  0.0368
  261GLU      C 4313  15.574  20.665   8.063 -0.3543 -0.2607 -0.0799
  261GLU      O 4314  15.624  20.775   8.040  0.0040 -0.4899 -0.4047
  262ARG      N 4315  15.557  20.564   7.978  0.4053 -0.6981  0.2810
  262ARG      H 4316  15.510  20.478   8.006 -0.8254 -0.8854 -2.1167
  262ARG     CA 4317  15.606  20.566   7.842 -0.0149 -0.2088  0.1350
  262ARG     HA 4318  15.643  20.668   7.838  0.1947 -0.2814  0.1837
  262ARG     CB 4319  15.706  20.454   7.814  0.2446  0.0208  0.1515
  262ARG    HB1 4320  15.742  20.452   7.711  0.2999 -1.4029  0.1744
  262ARG    HB2 4321  15.648  20.362   7.826 -1.8303  0.8155 -2.6387
  262ARG     CG 4322  15.825  20.440   7.909 -0.1074  0.2272  0.6274
  262ARG    HG1 4323  15.879  20.361   7.856  0.6557  1.4286 -0.4249
  262ARG    HG2 4324  15.796  20.409   8.010  1.7309 -1.4075  0.7270
  262ARG     CD 4325  15.912  20.563   7.932  0.0372  0.2372  0.0365
  262ARG    HD1 4326  16.006  20.532   7.976 -0.2631 -0.5353  0.1584
  262ARG    HD2 4327  15.860  20.626   8.005  0.8693  0.9242  0.0515
  262ARG     NE 4328  15.937  20.636   7.808  0.1947 -0.2025 -0.1939
  262ARG     HE 4329  15.945  20.581   7.723 -1.6471  0.9872 -1.2285
  262ARG     CZ 4330  15.918  20.766   7.778 -0.1880 -0.1464  0.2819
  262ARG    NH1 4331  15.876  20.861   7.863  0.4623  0.0399  0.4051
  262ARG   HH11 4332  15.849  20.838   7.957  1.3653 -1.0834  0.4114
  262ARG   HH12 4333  15.884  20.958   7.837  1.4831  0.1483  1.0963
  262ARG    NH2 4334  15.950  20.819   7.659  0.0875 -0.5148  0.1888
  262ARG   HH21 4335  15.994  20.749   7.602  1.0489 -0.1478  0.4746
  262ARG   HH22 4336  15.953  20.920   7.658 -1.7323 -0.4207 -1.3111
  262ARG      C 4337  15.501  20.577   7.732  0.1920  0.1284 -0.0296
  262ARG      O 4338  15.532  20.570   7.613 -0.1196  0.9443 -0.1647
  263TRP      N 4339  15.372  20.561   7.763  0.2301 -0.2838 -0.0746
  263TRP      H 4340  15.345  20.553   7.860 -1.9866  2.3076 -0.3758
  263TRP     CA 4341  15.263  20.535   7.671  0.0818  0.0236  0.0130
  263TRP     HA 4342  15.179  20.504   7.732 -1.4454  1.1463 -1.4411
  263TRP     CB 4343  15.206  20.662   7.607 -0.3912  0.0526  0.4852
  263TRP    HB1 4344  15.110  20.638   7.562 -0.9616  3.0667 -0.1016
  263TRP    HB2 4345  15.277  20.699   7.533 -1.3045  1.6519  0.3719
  263TRP     CG 4346  15.191  20.783   7.694 -0.7925  0.4369 -0.1178
  263TRP    CD1 4347  15.148  20.781   7.822  0.4412 -0.5426  0.3033
  263TRP    HD1 4348  15.122  20.693   7.879  1.7098 -1.2470 -0.1680
  263TRP    NE1 4349  15.163  20.909   7.871 -0.0507 -0.0106 -0.8946
  263TRP    HE1 4350  15.150  20.933   7.968  2.2372 -0.2853 -0.4620
  263TRP    CE2 4351  15.213  21.002   7.782  0.2217  0.5657 -0.1520
  263TRP    CZ2 4352  15.251  21.136   7.790 -0.2175  0.6845 -0.0253
  263TRP    HZ2 4353  15.225  21.195   7.877 -0.4747  0.5083  0.0153
  263TRP    CH2 4354  15.298  21.196   7.673  0.3456  0.0081 -0.1538
  263TRP    HH2 4355  15.320  21.302   7.672  1.0869 -0.1346  0.5425
  263TRP    CZ3 4356  15.309  21.119   7.556  0.5639  0.3679 -0.3739
  263TRP    HZ3 4357  15.333  21.172   7.465 -1.9034  2.3565 -0.0110
  263TRP    CE3 4358  15.277  20.983   7.550  0.3743  0.3788  0.3077
  263TRP    HE3 4359  15.288  20.928   7.458  2.7306 -0.4574  1.0038
  263TRP    CD2 4360  15.232  20.920   7.667  0.5775  0.1040  0.2373
  263TRP      C 4361  15.290  20.414   7.583 -0.2671 -0.0840  0.0557
  263TRP      O 4362  15.248  20.408   7.467 -0.2292 -0.3988  0.0579
  264ASN      N 4363  15.356  20.312   7.637  0.0894  0.1160 -0.0044
  264ASN      H 4364  15.384  20.327   7.733  2.0882 -0.2233 -0.4925
  264ASN     CA 4365  15.393  20.193   7.563 -0.5254  0.0526 -0.2135
  264ASN     HA 4366  15.393  20.209   7.455 -2.4540 -1.4531 -0.4877
  264ASN     CB 4367  15.532  20.146   7.607 -0.5864 -0.0385 -0.1192
  264ASN    HB1 4368  15.522  20.100   7.705 -1.5037 -0.1582 -0.2572
  264ASN    HB2 4369  15.606  20.225   7.601 -1.9472  1.2480 -0.7483
  264ASN     CG 4370  15.594  20.030   7.530 -0.3562  0.0939 -0.1278
  264ASN    OD1 4371  15.539  19.986   7.429 -0.0183 -0.1393 -0.2123
  264ASN    ND2 4372  15.711  19.976   7.565 -0.3718 -0.2818 -0.6370
  264ASN   HD21 4373  15.754  20.000   7.654 -0.4789 -1.2600 -0.3059
  264ASN   HD22 4374  15.743  19.896   7.513  0.3507 -1.5391  1.6225
  264ASN      C 4375  15.281  20.095   7.592 -0.5005  0.2283  0.5041
  264ASN      O 4376  15.285  20.004   7.676  0.5393 -0.2955 -0.0929
  265LEU      N 4377  15.174  20.101   7.513 -0.2014 -0.3804  0.0473
  265LEU      H 4378  15.181  20.177   7.447 -0.3981  0.1208  0.5947
  265LEU     CA 4379  15.068  20.004   7.495 -0.4303 -0.0967 -0.1412
  265LEU     HA 4380  15.015  19.980   7.587  2.5062 -3.0794  0.9690
  265LEU     CB 4381  14.957  20.046   7.400 -0.4589 -0.1014 -0.1100
  265LEU    HB1 4382  14.884  19.968   7.379 -0.7561  0.0616  0.3029
  265LEU    HB2 4383  15.014  20.066   7.309  1.7673 -0.8559  1.0704
  265LEU     CG 4384  14.874  20.171   7.430 -0.0554 -0.0134  0.6681
  265LEU     HG 4385  14.841  20.158   7.533  2.0720 -1.1967  1.2526
  265LEU    CD1 4386  14.942  20.306   7.411 -0.3483  0.0770  0.2367
  265LEU   HD11 4387  14.993  20.310   7.315  0.6301  0.8434  0.7683
  265LEU   HD12 4388  14.877  20.394   7.411  0.2845  0.5911 -1.8500
  265LEU   HD13 4389  15.010  20.329   7.493  0.8545  1.5684 -1.1227
  265LEU    CD2 4390  14.754  20.190   7.337  0.1748 -0.0195  0.3703
  265LEU   HD21 4391  14.693  20.276   7.364  2.2548  1.5897  0.2116
  265LEU   HD22 4392  14.788  20.193   7.233  2.0917  0.6911  0.9616
  265LEU   HD23 4393  14.691  20.102   7.345 -0.2819  0.1797 -0.8094
  265LEU      C 4394  15.121  19.866   7.458 -0.0753  0.0940 -0.3439
  265LEU      O 4395  15.090  19.775   7.534  0.2895  0.4399  0.2207
  266ALA      N 4396  15.201  19.854   7.351  0.1813 -0.2162 -0.1189
  266ALA      H 4397  15.223  19.935   7.294  2.0764  0.2209  1.1343
  266ALA     CA 4398  15.266  19.730   7.315 -0.3243 -0.3999 -0.4071
  266ALA     HA 4399  15.194  19.651   7.296  0.3262 -0.9497 -0.6379
  266ALA     CB 4400  15.334  19.748   7.179 -0.2574 -0.0332 -0.3285
  266ALA    HB1 4401  15.413  19.820   7.197 -2.9591  3.5399 -1.6529
  266ALA    HB2 4402  15.368  19.650   7.144 -0.6762  0.7017 -3.0191
  266ALA    HB3 4403  15.271  19.797   7.105  0.6602  0.5369 -0.7335
  266ALA      C 4404  15.352  19.669   7.425 -1.0359  0.0210  0.3975
  266ALA      O 4405  15.349  19.546   7.438  0.2777 -0.0326  0.3648
  267GLY      N 4406  15.434  19.745   7.497 -0.0425 -0.6597  0.0090
  267GLY      H 4407  15.446  19.843   7.477  1.5369 -0.5212  1.3975
  267GLY     CA 4408  15.518  19.694   7.605  0.3168  0.1815  0.1318
  267GLY    HA1 4409  15.591  19.770   7.632 -0.2997  1.1804 -0.8825
  267GLY    HA2 4410  15.577  19.607   7.575  0.3519 -0.1946  1.2650
  267GLY      C 4411  15.444  19.656   7.733  0.1379 -0.1340 -0.0624
  267GLY      O 4412  15.480  19.563   7.805 -0.2931 -0.2445  0.0071
  268ALA      N 4413  15.329  19.719   7.755 -0.0871 -0.8123  0.7244
  268ALA      H 4414  15.316  19.804   7.702  0.2019  0.1970  2.2317
  268ALA     CA 4415  15.243  19.686   7.868 -0.1035 -0.4277  0.8240
  268ALA     HA 4416  15.308  19.661   7.951  1.6325 -1.9482 -0.8780
  268ALA     CB 4417  15.158  19.808   7.900  0.0814  0.0700 -0.4933
  268ALA    HB1 4418  15.227  19.882   7.939  0.3250 -0.9877  1.1908
  268ALA    HB2 4419  15.084  19.831   7.823 -2.7794 -1.2958  1.6345
  268ALA    HB3 4420  15.101  19.781   7.989  0.0790  0.7040 -0.2937
  268ALA      C 4421  15.162  19.560   7.844  0.0010 -0.3052 -0.2205
  268ALA      O 4422  15.141  19.479   7.934  0.7827  0.3466  0.5654
  269SER      N 4423  15.123  19.541   7.717 -0.0677  0.1671 -0.2741
  269SER      H 4424  15.164  19.603   7.649  1.5347  1.0814  1.4230
  269SER     CA 4425  15.045  19.431   7.664 -0.0172 -0.0887  0.1673
  269SER     HA 4426  14.949  19.429   7.715 -0.1928  0.0816 -0.1530
  269SER     CB 4427  15.023  19.452   7.514  0.0171  0.3153  0.2162
  269SER    HB1 4428  15.111  19.438   7.451 -0.2981  0.1577 -0.1872
  269SER    HB2 4429  14.979  19.551   7.502  0.6921  0.4945 -0.9097
  269SER     OG 4430  14.924  19.362   7.468  0.6274 -0.0007 -0.5063
  269SER     HG 4431  14.886  19.395   7.386 -1.4136  1.5622  0.9424
  269SER      C 4432  15.125  19.304   7.683 -0.1013 -0.1876 -0.1335
  269SER      O 4433  15.069  19.202   7.722 -0.6513  0.3263  0.4416
  270ASP      N 4434  15.256  19.317   7.658 -0.1559 -0.0805 -0.3686
  270ASP      H 4435  15.289  19.404   7.620 -1.2886  1.7171  2.4234
  270ASP     CA 4436  15.352  19.210   7.676 -0.0457  0.0082 -0.4466
  270ASP     HA 4437  15.322  19.123   7.619  1.9747 -0.0937 -1.4790
  270ASP     CB 4438  15.485  19.263   7.622  0.1362  0.1087  0.0941
  270ASP    HB1 4439  15.574  19.215   7.662  0.3497 -1.9377 -2.5523
  270ASP    HB2 4440  15.501  19.370   7.634 -0.1548  0.3227 -1.2465
  270ASP     CG 4441  15.509  19.237   7.474  0.0306  0.0276  0.0913
  270ASP    OD1 4442  15.620  19.264   7.424 -0.2193  0.7074 -0.1025
  270ASP    OD2 4443  15.428  19.176   7.401  0.1068 -0.1722  0.1736
  270ASP      C 4444  15.372  19.164   7.820  0.6039  0.5012 -0.3719
  270ASP      O 4445  15.373  19.043   7.843 -0.4090  0.7170  0.8620
  271ILE      N 4446  15.380  19.253   7.919 -0.5514  0.2424 -0.0339
  271ILE      H 4447  15.395  19.347   7.887 -1.6355  0.9112  1.2856
  271ILE     CA 4448  15.358  19.224   8.060  0.0609  0.0843  0.0348
  271ILE     HA 4449  15.432  19.147   8.080  0.2902  0.0145 -1.0070
  271ILE     CB 4450  15.386  19.341   8.153  0.0679  0.1101  0.0010
  271ILE     HB 4451  15.320  19.424   8.128  0.4676  0.7787  1.0605
  271ILE    CG2 4452  15.356  19.300   8.297  0.8737 -0.5063  0.0010
  271ILE   HG21 4453  15.253  19.274   8.322  0.4627 -0.2280 -1.3274
  271ILE   HG22 4454  15.412  19.210   8.318  1.0704 -0.1515  1.0701
  271ILE   HG23 4455  15.388  19.375   8.370  0.7301 -0.4606  0.0181
  271ILE    CG1 4456  15.534  19.376   8.143  0.0459  0.0389 -0.5631
  271ILE   HG11 4457  15.569  19.383   8.040  2.5274  1.8901  0.3093
  271ILE   HG12 4458  15.596  19.298   8.187  0.0184  1.1659  1.5784
  271ILE     CD 4459  15.578  19.511   8.199  0.2758 -0.0960 -0.4211
  271ILE    HD1 4460  15.686  19.513   8.184  0.2390  2.8891 -0.9476
  271ILE    HD2 4461  15.524  19.591   8.149  1.7377  0.4894 -1.1168
  271ILE    HD3 4462  15.559  19.516   8.306  1.3711 -0.7755 -0.1740
  271ILE      C 4463  15.226  19.154   8.093 -0.0252  0.3008  0.1527
  271ILE      O 4464  15.235  19.056   8.167  0.5411 -0.0532 -0.3719
  272LEU      N 4465  15.110  19.205   8.050 -0.1759 -0.2227 -0.0654
  272LEU      H 4466  15.115  19.280   7.983 -0.2957 -0.4947 -0.3834
  272LEU     CA 4467  14.979  19.158   8.090 -0.1441 -0.0677  0.2246
  272LEU     HA 4468  14.997  19.149   8.197 -0.3640 -3.1990  0.0728
  272LEU     CB 4469  14.879  19.266   8.047 -0.0889 -0.1221 -0.0419
  272LEU    HB1 4470  14.898  19.274   7.940  2.4117  0.4078  0.3787
  272LEU    HB2 4471  14.900  19.367   8.084 -2.7492  0.6747 -0.4927
  272LEU     CG 4472  14.731  19.232   8.061 -0.0565 -0.2356  0.0306
  272LEU     HG 4473  14.699  19.138   8.017  1.2870 -0.2110 -1.0669
  272LEU    CD1 4474  14.688  19.223   8.207  0.2891 -0.1173  0.1412
  272LEU   HD11 4475  14.720  19.315   8.256 -1.1207 -0.1618  1.2056
  272LEU   HD12 4476  14.580  19.216   8.221  0.1133 -0.0659 -1.0749
  272LEU   HD13 4477  14.735  19.137   8.254  0.3595  0.0690  0.4171
  272LEU    CD2 4478  14.646  19.345   8.003  0.1738  0.3544  0.8195
  272LEU   HD21 4479  14.545  19.304   7.993 -0.1648  1.2945  0.2593
  272LEU   HD22 4480  14.648  19.430   8.071  0.4740 -0.5832  2.0129
  272LEU   HD23 4481  14.677  19.375   7.903  1.3003  0.2894  1.1400
  272LEU      C 4482  14.949  19.019   8.036  0.1304 -0.0760  0.0900
  272LEU      O 4483  14.888  18.942   8.111 -0.4810  0.1128 -0.2085
  273ARG      N 4484  14.997  18.987   7.916  0.0139 -0.2595  0.0921
  273ARG      H 4485  15.035  19.066   7.866 -2.3985  1.0947  0.2095
  273ARG     CA 4486  15.000  18.852   7.865  0.1237 -0.1265 -0.2549
  273ARG     HA 4487  14.900  18.809   7.876 -0.1719  1.0332  2.0753
  273ARG     CB 4488  15.017  18.850   7.713  0.2434  0.3071 -0.2478
  273ARG    HB1 4489  14.960  18.929   7.664 -0.1267  1.1299  1.4310
  273ARG    HB2 4490  14.995  18.755   7.664  0.9275 -2.1932  3.7603
  273ARG     CG 4491  15.162  18.878   7.673  0.2936  0.4732  0.0462
  273ARG    HG1 4492  15.230  18.796   7.697  1.3599  2.0208  2.7751
  273ARG    HG2 4493  15.189  18.974   7.715 -0.7868  1.0739 -0.5958
  273ARG     CD 4494  15.182  18.892   7.522  0.3011 -0.3716 -0.0387
  273ARG    HD1 4495  15.152  18.804   7.466 -1.2558 -0.5295  0.9831
  273ARG    HD2 4496  15.288  18.913   7.506  0.0799  1.5883  0.7536
  273ARG     NE 4497  15.108  19.006   7.468  0.2750 -0.4798 -0.2353
  273ARG     HE 4498  15.071  19.066   7.541 -0.5751 -0.1339 -0.9299
  273ARG     CZ 4499  15.113  19.050   7.342 -0.2719 -0.5747 -0.2918
  273ARG    NH1 4500  15.171  18.978   7.244  0.1282 -0.4053 -0.1810
  273ARG   HH11 4501  15.221  18.893   7.266 -0.9969 -1.6131 -2.0399
  273ARG   HH12 4502  15.169  19.011   7.149 -1.1795  0.6979  0.1938
  273ARG    NH2 4503  15.053  19.165   7.309  0.9113  0.0088 -0.4614
  273ARG   HH21 4504  15.013  19.221   7.383  0.9201  0.5213 -0.8402
  273ARG   HH22 4505  15.049  19.181   7.209 -0.7286  1.4760 -0.1937
  273ARG      C 4506  15.082  18.750   7.943  0.0555 -0.1614 -0.2288
  273ARG      O 4507  15.025  18.642   7.962 -0.4697  0.1076 -0.2531
  274VAL      N 4508  15.190  18.797   8.006 -0.5255  0.0531  0.6222
  274VAL      H 4509  15.222  18.889   7.980  2.8310 -0.8630  1.1015
  274VAL     CA 4510  15.251  18.705   8.100  0.1883 -0.2480 -0.1287
  274VAL     HA 4511  15.266  18.604   8.062 -0.5665  0.6560 -3.0797
  274VAL     CB 4512  15.393  18.755   8.124  0.3121 -0.6592  0.0072
  274VAL     HB 4513  15.385  18.857   8.162  0.2779 -0.9247  0.7383
  274VAL    CG1 4514  15.464  18.672   8.231 -0.5707 -0.3586  0.8341
  274VAL   HG11 4515  15.552  18.725   8.268 -0.8654 -1.5002  3.4123
  274VAL   HG12 4516  15.402  18.656   8.319 -2.5145  1.1590 -0.1683
  274VAL   HG13 4517  15.491  18.576   8.188  0.2855 -0.0793  0.7196
  274VAL    CG2 4518  15.485  18.750   8.002  0.1929 -0.5007 -0.0889
  274VAL   HG21 4519  15.432  18.773   7.910 -1.0746  0.0539  0.7512
  274VAL   HG22 4520  15.572  18.815   8.017 -0.1903 -0.1036  0.4663
  274VAL   HG23 4521  15.520  18.648   7.987  0.5249 -0.7048  1.7496
  274VAL      C 4522  15.178  18.679   8.230 -0.6699  0.1187 -0.5330
  274VAL      O 4523  15.169  18.571   8.288 -0.0740  0.1890 -0.3053
  275ALA      N 4524  15.116  18.781   8.289 -0.5020  0.0830 -0.2927
  275ALA      H 4525  15.107  18.868   8.238 -1.4790  0.0235 -0.2548
  275ALA     CA 4526  15.037  18.784   8.411  0.1541  0.1783  0.1309
  275ALA     HA 4527  15.100  18.754   8.495  0.3886 -1.7448 -0.6734
  275ALA     CB 4528  15.011  18.931   8.442 -1.1115 -0.0423  0.1535
  275ALA    HB1 4529  15.104  18.987   8.450 -2.1898  2.0299 -1.2065
  275ALA    HB2 4530  14.961  18.973   8.354  1.4868 -0.2955 -1.5453
  275ALA    HB3 4531  14.940  18.944   8.524 -0.5753 -0.2402  0.6531
  275ALA      C 4532  14.912  18.698   8.396  0.2003  0.1315  0.0225
  275ALA      O 4533  14.876  18.622   8.485  0.1572 -0.4546 -0.4878
  276ILE      N 4534  14.841  18.709   8.284  0.0629  0.1121  0.1074
  276ILE      H 4535  14.872  18.765   8.206 -2.3970 -1.9098 -2.5936
  276ILE     CA 4536  14.719  18.632   8.262  0.3237 -0.3459  0.2481
  276ILE     HA 4537  14.661  18.647   8.353  0.1507  0.3275  0.0378
  276ILE     CB 4538  14.643  18.689   8.143 -0.1387 -0.3720  0.5313
  276ILE     HB 4539  14.714  18.703   8.062 -0.4519  2.0783  0.5767
  276ILE    CG2 4540  14.531  18.595   8.099  0.3471 -0.3560 -0.7636
  276ILE   HG21 4541  14.453  18.596   8.175 -0.5900  1.0606 -1.6802
  276ILE   HG22 4542  14.483  18.633   8.008  1.2649 -0.0355 -1.1341
  276ILE   HG23 4543  14.570  18.497   8.074  1.1078 -0.0041 -0.9924
  276ILE    CG1 4544  14.596  18.833   8.164 -0.0901 -0.2281 -0.3429
  276ILE   HG11 4545  14.670  18.897   8.211 -0.6489  1.2389 -1.3780
  276ILE   HG12 4546  14.503  18.832   8.222 -0.1967 -0.4623 -0.5121
  276ILE     CD 4547  14.571  18.900   8.029 -0.6239  0.2158 -0.0270
  276ILE    HD1 4548  14.489  18.849   7.978 -1.2011 -1.4615  2.4093
  276ILE    HD2 4549  14.535  19.003   8.038 -0.4637  0.3264 -0.6155
  276ILE    HD3 4550  14.656  18.899   7.961 -0.1979  0.2995  0.5035
  276ILE      C 4551  14.755  18.485   8.246 -0.2564 -0.4235 -0.3475
  276ILE      O 4552  14.694  18.398   8.308 -0.1041 -0.2003  0.1193
  277LEU      N 4553  14.861  18.454   8.171  0.0711 -0.3428  0.0829
  277LEU      H 4554  14.914  18.525   8.123  0.5761  0.2271  1.4357
  277LEU     CA 4555  14.909  18.317   8.167  0.6096 -0.1425 -0.3182
  277LEU     HA 4556  14.823  18.254   8.147 -0.3716  1.7080 -2.4264
  277LEU     CB 4557  15.009  18.302   8.053  0.6018 -0.3226 -0.2992
  277LEU    HB1 4558  15.064  18.208   8.046  1.8107  0.4351 -1.5668
  277LEU    HB2 4559  15.082  18.382   8.065 -0.6473  1.0842 -1.6364
  277LEU     CG 4560  14.946  18.310   7.914  0.4143 -0.0723 -0.1995
  277LEU     HG 4561  14.904  18.409   7.900  1.1275  0.1059 -1.1674
  277LEU    CD1 4562  15.056  18.301   7.809  0.5218 -0.7201 -0.0354
  277LEU   HD11 4563  15.093  18.199   7.798  0.3631 -0.8218  0.3734
  277LEU   HD12 4564  15.009  18.328   7.714  0.1527  2.1820  0.8885
  277LEU   HD13 4565  15.130  18.377   7.834  0.7651 -0.9354 -0.0836
  277LEU    CD2 4566  14.844  18.199   7.888 -0.0928  0.2080  0.5520
  277LEU   HD21 4567  14.765  18.201   7.962 -1.0481 -1.7298 -0.3469
  277LEU   HD22 4568  14.799  18.212   7.789 -0.8154 -0.0150  0.8516
  277LEU   HD23 4569  14.901  18.108   7.901 -0.2005  0.1814  0.8431
  277LEU      C 4570  14.968  18.267   8.298 -0.5498  0.2733  0.3795
  277LEU      O 4571  14.972  18.145   8.319  0.2835  0.1808 -0.2603
  278LYS      N 4572  15.010  18.350   8.393  0.9326  0.2560 -0.2320
  278LYS      H 4573  15.025  18.444   8.359 -0.1461 -0.4443 -2.8664
  278LYS     CA 4574  15.050  18.311   8.527  0.1769 -0.0374 -0.0868
  278LYS     HA 4575  15.112  18.221   8.529 -1.0982 -0.9726 -0.7748
  278LYS     CB 4576  15.121  18.430   8.591 -0.3737  0.1600  0.1646
  278LYS    HB1 4577  15.051  18.499   8.637 -0.2767  0.0138  0.5373
  278LYS    HB2 4578  15.187  18.480   8.519 -0.1588  0.1804  0.3718
  278LYS     CG 4579  15.219  18.383   8.698 -0.3850 -0.1774  0.0288
  278LYS    HG1 4580  15.321  18.401   8.665 -0.6690  1.8813  0.1672
  278LYS    HG2 4581  15.213  18.276   8.719  0.1042 -0.4029 -0.9242
  278LYS     CD 4582  15.208  18.465   8.826  0.5149  0.3476 -0.2240
  278LYS    HD1 4583  15.106  18.492   8.852  0.2209  0.0180 -1.0106
  278LYS    HD2 4584  15.263  18.558   8.814  2.1869 -0.3994  1.1044
  278LYS     CE 4585  15.271  18.385   8.939 -0.2785  0.1000  0.0505
  278LYS    HE1 4586  15.380  18.381   8.926 -0.3932 -2.8732 -0.7563
  278LYS    HE2 4587  15.234  18.282   8.943  0.1021 -0.0281  0.4456
  278LYS     NZ 4588  15.250  18.444   9.072 -0.2521 -0.3293  0.2464
  278LYS    HZ1 4589  15.290  18.536   9.072  0.2474 -0.5424 -0.1494
  278LYS    HZ2 4590  15.151  18.445   9.095 -0.3333  3.4608  0.3830
  278LYS    HZ3 4591  15.292  18.400   9.152 -1.2946  2.0380  2.2299
  278LYS      C 4592  14.930  18.279   8.614  0.1286  0.4117  0.0098
  278LYS      O 4593  14.932  18.182   8.690  0.4223  0.1291 -0.3563
  279ASN      N 4594  14.831  18.369   8.616  0.2836  0.5836  0.0036
  279ASN      H 4595  14.834  18.447   8.551  1.7166 -0.7811 -1.7050
  279ASN     CA 4596  14.724  18.372   8.713  0.1456 -0.1239 -0.1204
  279ASN     HA 4597  14.765  18.326   8.803 -1.5709 -0.4708  0.5248
  279ASN     CB 4598  14.684  18.516   8.743  0.4231 -0.0650 -0.0372
  279ASN    HB1 4599  14.609  18.511   8.822  1.7189  1.9317  1.4479
  279ASN    HB2 4600  14.658  18.563   8.648 -0.1815 -0.5902 -0.1413
  279ASN     CG 4601  14.792  18.607   8.800  0.2369  0.1925 -0.0994
  279ASN    OD1 4602  14.814  18.720   8.755  0.2636  0.5394  0.7562
  279ASN    ND2 4603  14.854  18.579   8.914  0.4604 -0.5002 -0.3905
  279ASN   HD21 4604  14.825  18.498   8.967 -0.6506 -0.5559 -1.0690
  279ASN   HD22 4605  14.903  18.659   8.952  0.4292 -0.0212 -1.3399
  279ASN      C 4606  14.598  18.298   8.670 -0.2562  0.3162  0.2779
  279ASN      O 4607  14.535  18.232   8.752 -0.2218 -0.0306  0.0284
  280ILE      N 4608  14.552  18.318   8.546 -0.2557  0.4592  0.3012
  280ILE      H 4609  14.614  18.377   8.492  0.8838 -0.7345  0.2220
  280ILE     CA 4610  14.428  18.275   8.486 -0.0646  0.2371  0.0581
  280ILE     HA 4611  14.362  18.233   8.563  0.1809 -0.5296 -0.1408
  280ILE     CB 4612  14.349  18.390   8.425 -0.3057 -0.0279 -0.1300
  280ILE     HB 4613  14.416  18.435   8.353  4.0251 -2.0185  2.2860
  280ILE    CG2 4614  14.222  18.335   8.360 -0.4924 -0.0166  0.2222
  280ILE   HG21 4615  14.162  18.293   8.441 -0.8718  0.3953  0.1600
  280ILE   HG22 4616  14.151  18.409   8.323  0.3230  1.2292  1.0940
  280ILE   HG23 4617  14.231  18.268   8.275  0.3062  2.0106 -1.3694
  280ILE    CG1 4618  14.312  18.501   8.523 -0.0559  0.1699 -0.2593
  280ILE   HG11 4619  14.395  18.534   8.586  0.6166 -1.7191 -0.0884
  280ILE   HG12 4620  14.237  18.466   8.595  0.5722 -0.0646  0.2962
  280ILE     CD 4621  14.268  18.626   8.449  0.1962  0.8791  0.7558
  280ILE    HD1 4622  14.358  18.668   8.403  0.9920 -0.1071  1.3825
  280ILE    HD2 4623  14.182  18.613   8.382 -0.5761 -0.1070  1.9068
  280ILE    HD3 4624  14.223  18.700   8.515  1.4408  1.4716  0.9645
  280ILE      C 4625  14.441  18.154   8.394  0.4085  0.3055  0.0317
  280ILE      O 4626  14.353  18.068   8.398  0.1241  0.6043  0.3166
  281GLY      N 4627  14.543  18.161   8.308  0.4177 -0.0956  0.0092
  281GLY      H 4628  14.595  18.246   8.293 -2.6004  1.6266 -1.6255
  281GLY     CA 4629  14.579  18.050   8.222  0.3346  0.5239 -0.8326
  281GLY    HA1 4630  14.602  17.967   8.289 -0.1683  0.5461 -0.6271
  281GLY    HA2 4631  14.674  18.074   8.175 -0.4472  1.2987 -2.0949
  281GLY      C 4632  14.496  18.026   8.097 -0.2666  0.4291 -0.4182
  281GLY      O 4633  14.395  18.093   8.072 -0.2480  0.2887 -0.8759
  282GLY      N 4634  14.539  17.926   8.020  0.0345  0.5022 -0.3412
  282GLY      H 4635  14.622  17.875   8.048 -0.3197  0.5738  0.9112
  282GLY     CA 4636  14.481  17.882   7.895 -0.5617 -0.1369  0.1586
  282GLY    HA1 4637  14.378  17.917   7.889  0.3089  2.6255 -0.0492
  282GLY    HA2 4638  14.490  17.773   7.895 -0.2215 -0.1356 -1.8359
  282GLY      C 4639  14.563  17.940   7.781 -0.2618 -0.4030  0.2409
  282GLY      O 4640  14.686  17.939   7.781 -0.2600 -0.3277  0.5596
  283VAL      N 4641  14.497  17.990   7.677  0.0984 -0.0128  0.1977
  283VAL      H 4642  14.397  18.002   7.681 -0.0737 -0.8877 -0.9315
  283VAL     CA 4643  14.556  18.045   7.557 -0.0122 -0.1019  0.1036
  283VAL     HA 4644  14.657  18.004   7.549  0.4766  0.5464  2.1653
  283VAL     CB 4645  14.474  17.983   7.445 -0.1113  0.1951  0.0136
  283VAL     HB 4646  14.373  18.023   7.457  0.3467  1.3892 -0.0262
  283VAL    CG1 4647  14.522  18.025   7.306 -0.5176 -0.4681 -0.3321
  283VAL   HG11 4648  14.526  18.133   7.297  1.2172  0.0313  4.0980
  283VAL   HG12 4649  14.626  17.994   7.294 -0.5006 -1.1278  1.3123
  283VAL   HG13 4650  14.462  17.979   7.228 -0.7597 -0.6900 -0.0188
  283VAL    CG2 4651  14.486  17.832   7.429 -0.3085  0.2312 -0.5329
  283VAL   HG21 4652  14.444  17.785   7.518 -1.7201 -0.6309 -1.5987
  283VAL   HG22 4653  14.414  17.798   7.355 -1.5014  2.3515 -0.4136
  283VAL   HG23 4654  14.588  17.798   7.408 -1.3343 -2.4316 -1.6664
  283VAL      C 4655  14.554  18.197   7.557 -0.1458 -0.1018 -0.0400
  283VAL      O 4656  14.453  18.252   7.601 -0.0191 -0.0795  0.2242
  284TYR      N 4657  14.659  18.259   7.501  0.0017  0.0963  0.4460
  284TYR      H 4658  14.729  18.198   7.462 -0.5421 -0.4085  0.2369
  284TYR     CA 4659  14.656  18.400   7.469  0.1328  0.2062  0.9148
  284TYR     HA 4660  14.561  18.446   7.499  1.0786  1.8914  1.4649
  284TYR     CB 4661  14.749  18.476   7.564  0.3057  0.6000  0.4331
  284TYR    HB1 4662  14.847  18.429   7.569 -0.5604 -1.2865  0.5524
  284TYR    HB2 4663  14.709  18.481   7.665  0.9664 -2.5697  0.9493
  284TYR     CG 4664  14.779  18.618   7.522  0.1483  0.5973  0.3088
  284TYR    CD1 4665  14.875  18.646   7.425 -0.1538 -0.2786 -0.2545
  284TYR    HD1 4666  14.942  18.566   7.395  1.4440  0.1966  1.8406
  284TYR    CE1 4667  14.880  18.773   7.367  0.0518  0.0727  0.5196
  284TYR    HE1 4668  14.960  18.802   7.301 -0.1879 -1.2271 -0.3857
  284TYR     CZ 4669  14.785  18.871   7.403 -0.0487  0.2319 -0.1531
  284TYR     OH 4670  14.788  18.993   7.343  0.0747  0.2931 -0.0234
  284TYR     HH 4671  14.729  19.045   7.398 -1.4137  0.5373 -1.7677
  284TYR    CE2 4672  14.697  18.847   7.511 -0.1533 -0.2030 -0.3294
  284TYR    HE2 4673  14.619  18.916   7.540  0.7070 -0.6128  3.6198
  284TYR    CD2 4674  14.700  18.722   7.574 -0.4679  0.1184  0.3445
  284TYR    HD2 4675  14.626  18.704   7.651 -1.5552  1.3119 -0.3837
  284TYR      C 4676  14.684  18.419   7.321 -0.4476 -0.8549  0.6577
  284TYR      O 4677  14.772  18.353   7.265 -0.3485 -0.3806  0.2503
  285LEU      N 4678  14.612  18.514   7.263  0.7647 -0.4038 -0.1530
  285LEU      H 4679  14.539  18.556   7.319  0.8972 -2.1271  1.3974
  285LEU     CA 4680  14.622  18.559   7.125  0.2082 -0.0757 -0.0907
  285LEU     HA 4681  14.714  18.520   7.082  0.0451 -3.2589  2.0608
  285LEU     CB 4682  14.501  18.511   7.045  0.1966 -0.1404 -0.0366
  285LEU    HB1 4683  14.506  18.545   6.942  2.0090  1.3228  0.4715
  285LEU    HB2 4684  14.417  18.562   7.091 -0.2197 -0.1677 -0.7565
  285LEU     CG 4685  14.481  18.360   7.044  0.0338 -0.1192  0.0796
  285LEU     HG 4686  14.471  18.323   7.146 -0.1355  2.2903  0.9855
  285LEU    CD1 4687  14.349  18.337   6.971  0.3228 -0.0387 -0.4783
  285LEU   HD11 4688  14.354  18.383   6.872 -1.2602 -1.2765 -1.1702
  285LEU   HD12 4689  14.321  18.232   6.967  0.5663 -0.1772  0.9000
  285LEU   HD13 4690  14.274  18.383   7.035 -1.7611 -1.5111 -1.7663
  285LEU    CD2 4691  14.600  18.285   6.984  0.3768  0.2725  0.2637
  285LEU   HD21 4692  14.667  18.251   7.062 -0.6845  0.6209  1.3612
  285LEU   HD22 4693  14.552  18.204   6.929 -1.0763 -0.3965  2.3738
  285LEU   HD23 4694  14.652  18.340   6.906  0.7215 -1.4992 -0.8076
  285LEU      C 4695  14.635  18.710   7.108 -0.3993 -0.0223 -0.0987
  285LEU      O 4696  14.587  18.793   7.185 -0.1046 -0.3258  0.4266
  286ASP      N 4697  14.696  18.751   6.997  0.4273 -0.1707  0.2873
  286ASP      H 4698  14.713  18.671   6.937  0.6139 -1.4191  1.9321
  286ASP     CA 4699  14.698  18.886   6.946 -0.1506 -0.3834 -0.3165
  286ASP     HA 4700  14.697  18.957   7.028  3.8490 -0.5705  0.0806
  286ASP     CB 4701  14.827  18.905   6.867  0.2511 -0.3938  0.3301
  286ASP    HB1 4702  14.813  18.846   6.776 -1.0709 -2.6700  1.9112
  286ASP    HB2 4703  14.908  18.870   6.930 -2.1458 -1.1770  3.2307
  286ASP     CG 4704  14.858  19.051   6.836  0.0387 -0.4093  0.0297
  286ASP    OD1 4705  14.776  19.130   6.887 -0.2386 -0.8394  0.2549
  286ASP    OD2 4706  14.952  19.086   6.762  0.3814 -0.8750  0.2418
  286ASP      C 4707  14.573  18.914   6.863 -0.8227  0.1451  0.8553
  286ASP      O 4708  14.531  18.826   6.788  0.3902 -0.1021  0.4520
  287VAL      N 4709  14.521  19.037   6.866 -0.0764  0.4812  0.1765
  287VAL      H 4710  14.575  19.112   6.909 -1.0459 -0.0115  2.4027
  287VAL     CA 4711  14.403  19.071   6.790  0.1191  0.3976 -0.1698
  287VAL     HA 4712  14.328  18.996   6.815  1.3830 -0.7503  0.2446
  287VAL     CB 4713  14.347  19.207   6.830 -0.4551  0.1295 -0.0507
  287VAL     HB 4714  14.251  19.221   6.778 -0.1719  1.2056 -0.3113
  287VAL    CG1 4715  14.305  19.207   6.977  0.2125  0.4329  0.1429
  287VAL   HG11 4716  14.236  19.287   7.006 -2.1923 -2.4459  3.0932
  287VAL   HG12 4717  14.247  19.117   6.993 -1.3399  0.7675 -2.7559
  287VAL   HG13 4718  14.397  19.215   7.034 -0.1632 -1.5484  1.1111
  287VAL    CG2 4719  14.442  19.323   6.802  0.6262 -0.8894 -0.7066
  287VAL   HG21 4720  14.487  19.322   6.703  2.2945  2.4181 -0.1214
  287VAL   HG22 4721  14.396  19.421   6.818 -0.0893 -1.3713  0.3368
  287VAL   HG23 4722  14.514  19.319   6.884 -1.4163  0.1490  1.2550
  287VAL      C 4723  14.416  19.072   6.639 -0.6333 -0.0890 -0.2442
  287VAL      O 4724  14.323  19.034   6.569 -0.4544 -0.3834 -0.3248
  288ASP      N 4725  14.540  19.078   6.590 -0.3765 -0.0427  0.4077
  288ASP      H 4726  14.611  19.098   6.659 -0.0323  0.6078 -0.1117
  288ASP     CA 4727  14.578  19.065   6.451 -0.6553 -0.3865  0.3616
  288ASP     HA 4728  14.498  19.122   6.403  0.8117  3.3824  1.9380
  288ASP     CB 4729  14.713  19.133   6.428 -0.8290 -0.0304  0.3698
  288ASP    HB1 4730  14.759  19.119   6.330  1.8170  1.6448  1.2575
  288ASP    HB2 4731  14.779  19.072   6.490  0.2784  0.5152 -0.2421
  288ASP     CG 4732  14.731  19.280   6.461 -0.1900  0.0421 -0.2637
  288ASP    OD1 4733  14.846  19.328   6.451 -0.1948  0.1166  0.0225
  288ASP    OD2 4734  14.634  19.343   6.508  0.1835  0.0090  0.5780
  288ASP      C 4735  14.583  18.920   6.407  0.7831 -0.3649  0.4028
  288ASP      O 4736  14.594  18.895   6.287  0.5073  0.6692  0.1501
  289MET      N 4737  14.568  18.819   6.493 -0.5282 -0.4483  0.0931
  289MET      H 4738  14.558  18.845   6.590 -1.1382 -0.3876  0.0200
  289MET     CA 4739  14.576  18.677   6.465  0.0977 -0.3776 -0.1002
  289MET     HA 4740  14.650  18.652   6.389  1.1402 -0.2977  0.8578
  289MET     CB 4741  14.630  18.604   6.588  0.3882 -0.2817 -0.1701
  289MET    HB1 4742  14.548  18.591   6.659  0.5834 -0.3729  0.0379
  289MET    HB2 4743  14.707  18.670   6.628  1.9388 -1.1331 -1.6380
  289MET     CG 4744  14.681  18.463   6.559 -0.4989 -0.4423 -1.0034
  289MET    HG1 4745  14.595  18.409   6.520 -0.8499 -0.8887  0.3146
  289MET    HG2 4746  14.717  18.421   6.653 -3.2981 -1.2331 -0.1749
  289MET     SD 4747  14.823  18.463   6.447  0.3448  0.0030  0.0497
  289MET     CE 4748  14.953  18.551   6.538 -0.1419  0.5206  0.2462
  289MET    HE1 4749  14.991  18.492   6.621 -0.6006  0.1014  0.1678
  289MET    HE2 4750  15.034  18.565   6.467  0.6523  0.4449  1.1206
  289MET    HE3 4751  14.919  18.649   6.572  0.4467  0.9638 -0.4125
  289MET      C 4752  14.445  18.613   6.420 -0.2141  0.1041  0.1089
  289MET      O 4753  14.338  18.652   6.464 -0.3396  0.0403 -0.1345
  290LEU      N 4754  14.446  18.512   6.332  0.2070 -0.0345  0.2718
  290LEU      H 4755  14.533  18.480   6.291 -0.7693 -3.0543  0.2749
  290LEU     CA 4756  14.334  18.441   6.273  0.4573 -0.1704 -0.0409
  290LEU     HA 4757  14.242  18.474   6.322 -0.9103 -0.3365 -2.3392
  290LEU     CB 4758  14.331  18.456   6.121 -0.8212  0.4656  0.0309
  290LEU    HB1 4759  14.271  18.383   6.068 -1.4784  0.2106  1.1072
  290LEU    HB2 4760  14.431  18.434   6.083  0.1677  2.9737  0.9274
  290LEU     CG 4761  14.282  18.594   6.079 -0.2040  0.5676 -0.3694
  290LEU     HG 4762  14.351  18.675   6.104 -1.2749  1.4032 -0.0332
  290LEU    CD1 4763  14.266  18.584   5.927  0.1550  0.3498 -0.3940
  290LEU   HD11 4764  14.301  18.681   5.889 -1.1604  0.8499 -0.3675
  290LEU   HD12 4765  14.324  18.499   5.892 -4.1238 -3.0272 -0.1406
  290LEU   HD13 4766  14.164  18.563   5.896  0.0693  2.3145 -1.6285
  290LEU    CD2 4767  14.143  18.625   6.134 -0.0509 -0.2751  0.5208
  290LEU   HD21 4768  14.075  18.541   6.128 -0.3326 -0.4709  4.3020
  290LEU   HD22 4769  14.141  18.640   6.242 -0.0792 -2.3567  0.8533
  290LEU   HD23 4770  14.105  18.716   6.086 -1.6592 -0.4701  1.3612
  290LEU      C 4771  14.345  18.294   6.308 -0.1866 -0.0903  0.5214
  290LEU      O 4772  14.450  18.242   6.344  0.1600  0.3622  0.1713
  291PRO      N 4773  14.232  18.222   6.317 -0.2801 -0.0129 -0.0070
  291PRO     CD 4774  14.094  18.260   6.295 -0.3297  0.0635  0.4359
  291PRO    HD1 4775  14.087  18.316   6.202  1.8530  0.3210  0.3780
  291PRO    HD2 4776  14.052  18.306   6.385  4.4417  1.4241  2.3051
  291PRO     CG 4777  14.020  18.128   6.271 -0.0585 -0.0050 -0.0370
  291PRO    HG1 4778  14.049  18.098   6.171 -1.6595  0.2831 -0.5996
  291PRO    HG2 4779  13.912  18.128   6.283  0.0678  0.2365  1.3303
  291PRO     CB 4780  14.088  18.035   6.372  0.0486  0.4280  0.2925
  291PRO    HB1 4781  14.086  17.929   6.347  0.6108  0.8264 -1.6398
  291PRO    HB2 4782  14.062  18.061   6.475 -0.0535 -0.9585  0.6376
  291PRO     CA 4783  14.231  18.080   6.344  0.1642  0.0295  0.2525
  291PRO     HA 4784  14.286  18.068   6.437 -0.6305  0.6474  0.8094
  291PRO      C 4785  14.296  18.004   6.229  0.2963 -0.0258  0.3660
  291PRO      O 4786  14.295  18.037   6.110  0.4404 -0.2978  0.2887
  292GLY      N 4787  14.336  17.882   6.263  0.0047 -0.3238 -0.3488
  292GLY      H 4788  14.308  17.847   6.354 -0.7482 -0.8955 -0.7908
  292GLY     CA 4789  14.389  17.784   6.170 -0.2206 -0.8544  0.0744
  292GLY    HA1 4790  14.434  17.694   6.213 -0.8159 -1.0381  0.3153
  292GLY    HA2 4791  14.474  17.832   6.120 -1.1173  2.8239  1.7480
  292GLY      C 4792  14.281  17.723   6.083 -0.6617  0.2045 -0.1225
  292GLY      O 4793  14.174  17.688   6.133 -0.2542 -0.3219  0.3766
  293ILE      N 4794  14.307  17.718   5.952 -0.3744 -0.3687 -0.0432
  293ILE      H 4795  14.397  17.750   5.919  0.9697 -3.7487 -0.0329
  293ILE     CA 4796  14.221  17.655   5.854 -0.9102  0.1895  0.0683
  293ILE     HA 4797  14.118  17.691   5.862 -1.2626 -0.9298  0.8751
  293ILE     CB 4798  14.259  17.678   5.708 -0.4238 -0.3082  0.1187
  293ILE     HB 4799  14.356  17.631   5.686  0.6461  1.0564  1.6420
  293ILE    CG2 4800  14.157  17.625   5.608 -0.0767 -0.3339 -0.2252
  293ILE   HG21 4801  14.067  17.687   5.612  0.4256  0.3557  1.2437
  293ILE   HG22 4802  14.192  17.655   5.509  2.6060  0.1809  0.7850
  293ILE   HG23 4803  14.136  17.518   5.606  0.0934 -0.3604 -1.1158
  293ILE    CG1 4804  14.270  17.825   5.672  0.2067 -0.2539  0.5083
  293ILE   HG11 4805  14.321  17.874   5.755 -2.2789 -0.5387  2.3299
  293ILE   HG12 4806  14.171  17.869   5.655  0.7991  0.0947 -2.5981
  293ILE     CD 4807  14.342  17.872   5.546  0.2119 -1.1849  0.1609
  293ILE    HD1 4808  14.317  17.974   5.516  0.5013 -1.2310 -0.2481
  293ILE    HD2 4809  14.451  17.872   5.556  0.2341  0.8204  0.2616
  293ILE    HD3 4810  14.318  17.799   5.469 -2.1476  0.6278 -0.9291
  293ILE      C 4811  14.207  17.508   5.889  0.6694  0.0599  0.1962
  293ILE      O 4812  14.294  17.438   5.940  0.3323 -0.3499  0.2128
  294HIS      N 4813  14.089  17.449   5.870  0.6891  0.0197  0.1941
  294HIS      H 4814  14.015  17.501   5.825  0.4173 -2.5510 -2.6066
  294HIS     CA 4815  14.056  17.315   5.915 -0.0846  0.3073  0.4891
  294HIS     HA 4816  14.092  17.293   6.016 -0.4565 -2.1688  0.1357
  294HIS     CB 4817  13.903  17.316   5.916 -0.0904 -0.2201  0.1957
  294HIS    HB1 4818  13.862  17.326   5.816  0.4104 -1.7260 -0.1896
  294HIS    HB2 4819  13.887  17.407   5.973 -0.6550 -1.0363  1.3875
  294HIS     CG 4820  13.828  17.198   5.973 -0.3627 -0.1755 -0.0657
  294HIS    ND1 4821  13.852  17.061   5.959 -0.3086 -0.1657 -0.0722
  294HIS    CE1 4822  13.775  16.997   6.047  0.2247  0.2911  0.7276
  294HIS    HE1 4823  13.770  16.890   6.058 -0.1728  0.3164  0.8147
  294HIS    NE2 4824  13.697  17.084   6.115 -0.1112  0.5553  0.0095
  294HIS    HE2 4825  13.632  17.057   6.187 -0.5005  2.4026  0.3807
  294HIS    CD2 4826  13.733  17.210   6.071  0.0191  0.5928  0.2230
  294HIS    HD2 4827  13.685  17.298   6.109 -1.7537  0.6975 -2.1004
  294HIS      C 4828  14.111  17.216   5.814 -0.0335  0.1541  0.6664
  294HIS      O 4829  14.094  17.232   5.693  1.0440 -0.2317  0.4591
  295PRO      N 4830  14.187  17.118   5.863 -0.1640 -0.0249  0.5110
  295PRO     CD 4831  14.231  17.095   5.999  0.7422  0.1115  0.2507
  295PRO    HD1 4832  14.156  17.024   6.035 -0.5447 -0.0121 -2.3991
  295PRO    HD2 4833  14.238  17.178   6.069 -0.4808 -1.3942  2.2832
  295PRO     CG 4834  14.367  17.029   5.984  0.6422 -0.0147 -0.1122
  295PRO    HG1 4835  14.404  16.979   6.074  0.8839 -2.4459 -1.4501
  295PRO    HG2 4836  14.446  17.099   5.956  1.5036 -0.2723  1.5418
  295PRO     CB 4837  14.318  16.932   5.877 -0.2656  0.3894 -0.0669
  295PRO    HB1 4838  14.256  16.855   5.923  2.8179 -1.8040  0.7086
  295PRO    HB2 4839  14.403  16.879   5.835 -0.1444  0.6232 -0.1219
  295PRO     CA 4840  14.249  17.021   5.774 -0.2326  0.4413 -0.0463
  295PRO     HA 4841  14.323  17.067   5.709  0.1212 -0.5065 -0.3185
  295PRO      C 4842  14.159  16.942   5.680 -0.2368  0.3546  0.0283
  295PRO      O 4843  14.214  16.885   5.586 -0.6274  0.2417 -0.1319
  296ASP      N 4844  14.030  16.931   5.709 -0.3686  0.4031 -0.5230
  296ASP      H 4845  13.994  16.980   5.790  1.3104 -1.3970  1.4165
  296ASP     CA 4846  13.931  16.866   5.625  0.1236 -0.5836 -0.3505
  296ASP     HA 4847  13.982  16.783   5.575 -1.9819 -1.1668 -1.6575
  296ASP     CB 4848  13.841  16.786   5.719 -0.1979  0.2263  0.0419
  296ASP    HB1 4849  13.778  16.730   5.650 -2.0841  1.8650  0.3574
  296ASP    HB2 4850  13.783  16.859   5.775 -0.1962 -1.1736  1.9942
  296ASP     CG 4851  13.908  16.690   5.817 -0.0094 -0.4025 -0.6887
  296ASP    OD1 4852  13.988  16.606   5.773  0.5697 -0.3058  0.1540
  296ASP    OD2 4853  13.877  16.697   5.938  0.5048 -0.3488 -0.5562
  296ASP      C 4854  13.870  16.946   5.512 -0.6153  0.0183  0.4640
  296ASP      O 4855  13.788  16.894   5.437 -0.6187 -0.2236  0.6361
  297LEU      N 4856  13.898  17.077   5.503 -0.0868 -0.1028  0.2968
  297LEU      H 4857  13.969  17.112   5.566 -0.4153  2.0633 -0.4564
  297LEU     CA 4858  13.835  17.167   5.409 -0.0322 -0.2037  0.1622
  297LEU     HA 4859  13.732  17.132   5.408 -0.3732  0.5934  2.2926
  297LEU     CB 4860  13.846  17.313   5.452 -0.5895 -0.0810 -0.1075
  297LEU    HB1 4861  13.954  17.333   5.449 -0.0989 -1.7374  2.7883
  297LEU    HB2 4862  13.805  17.320   5.552 -2.0388  2.5848 -0.7856
  297LEU     CG 4863  13.764  17.414   5.373 -0.6176  0.1589  0.2240
  297LEU     HG 4864  13.804  17.403   5.272  0.4099 -1.4889  0.7818
  297LEU    CD1 4865  13.615  17.384   5.385 -0.4113 -0.5215  1.1371
  297LEU   HD11 4866  13.589  17.279   5.371  1.0915 -0.9328  1.2543
  297LEU   HD12 4867  13.575  17.404   5.485 -2.1258  0.2175  0.3445
  297LEU   HD13 4868  13.559  17.447   5.316 -1.3355 -1.2666  1.1872
  297LEU    CD2 4869  13.784  17.559   5.416  0.5811  0.0886 -0.0575
  297LEU   HD21 4870  13.743  17.633   5.348 -2.2626 -0.4206  0.9657
  297LEU   HD22 4871  13.741  17.558   5.517  0.5630  0.2780 -0.0636
  297LEU   HD23 4872  13.889  17.577   5.440  0.7173  1.5738 -1.6034
  297LEU      C 4873  13.888  17.146   5.268  0.0879  0.0888  0.1615
  297LEU      O 4874  13.818  17.105   5.175  0.1092  0.3501  0.0299
  298PHE      N 4875  14.019  17.168   5.248  0.0179  0.3456 -0.0195
  298PHE      H 4876  14.065  17.183   5.337 -1.2631 -0.1582  0.7684
  298PHE     CA 4877  14.080  17.183   5.118  0.0890  0.1957 -0.0033
  298PHE     HA 4878  14.002  17.191   5.041 -1.7049  0.3958  1.7577
  298PHE     CB 4879  14.163  17.309   5.103  0.0735  0.2698  0.5470
  298PHE    HB1 4880  14.206  17.310   5.003 -0.3037  1.6162  0.3709
  298PHE    HB2 4881  14.241  17.314   5.179 -0.1298 -0.4371  0.8066
  298PHE     CG 4882  14.086  17.438   5.116 -0.2516  0.0885  0.4113
  298PHE    CD1 4883  13.990  17.477   5.021 -0.2781 -0.0953  0.3641
  298PHE    HD1 4884  13.972  17.407   4.941 -0.6678 -2.1629  2.1544
  298PHE    CE1 4885  13.920  17.598   5.031  0.3261  0.2779  0.0932
  298PHE    HE1 4886  13.850  17.627   4.955 -0.6611  0.4012  1.0179
  298PHE     CZ 4887  13.955  17.685   5.135  0.0513  0.5653 -0.0558
  298PHE     HZ 4888  13.921  17.788   5.141  1.2137  1.1115 -1.9136
  298PHE    CE2 4889  14.037  17.642   5.240 -0.2270 -0.1595 -0.1324
  298PHE    HE2 4890  14.057  17.711   5.321 -1.0902  0.6105 -0.5628
  298PHE    CD2 4891  14.102  17.518   5.230 -0.3648 -0.3053  0.7036
  298PHE    HD2 4892  14.169  17.489   5.310 -0.5679  0.4782  1.1708
  298PHE      C 4893  14.143  17.050   5.080 -0.2444  0.2108 -0.6275
  298PHE      O 4894  14.246  17.052   5.012  0.4219  0.2164  0.3663
  299LYS      N 4895  14.100  16.935   5.133 -0.1345  0.4043 -0.1145
  299LYS      H 4896  14.007  16.940   5.173 -0.3218 -0.5203 -0.4117
  299LYS     CA 4897  14.173  16.811   5.138 -0.3721  0.2465 -0.4537
  299LYS     HA 4898  14.276  16.841   5.160  0.2425 -0.1397 -2.5378
  299LYS     CB 4899  14.114  16.722   5.247  0.0827  0.6975  0.1663
  299LYS    HB1 4900  14.141  16.768   5.342  2.7832  2.0744 -1.1595
  299LYS    HB2 4901  14.154  16.622   5.231 -3.5392 -0.8209 -0.5185
  299LYS     CG 4902  13.967  16.692   5.219  0.2098  0.2935 -0.0757
  299LYS    HG1 4903  13.950  16.674   5.113 -0.2417 -2.8126  0.4410
  299LYS    HG2 4904  13.908  16.781   5.241  0.8571  1.6158 -3.2647
  299LYS     CD 4905  13.915  16.568   5.292  0.2566  0.0524 -0.4482
  299LYS    HD1 4906  13.927  16.581   5.400  2.0711 -0.2056 -0.5853
  299LYS    HD2 4907  13.979  16.488   5.253 -0.3923 -0.2990 -0.8042
  299LYS     CE 4908  13.768  16.553   5.256  0.1287  0.3635 -0.0765
  299LYS    HE1 4909  13.742  16.653   5.221  0.7968 -0.3208 -2.8351
  299LYS    HE2 4910  13.702  16.541   5.342 -0.5569 -0.3261 -0.6755
  299LYS     NZ 4911  13.747  16.468   5.137 -0.4015  0.5943 -0.1509
  299LYS    HZ1 4912  13.649  16.444   5.137 -0.0966 -1.0680 -3.0321
  299LYS    HZ2 4913  13.772  16.522   5.057  1.9378  2.3905  1.6571
  299LYS    HZ3 4914  13.798  16.381   5.146  0.4381  1.0311 -0.6368
  299LYS      C 4915  14.180  16.732   5.008 -0.0845 -0.3989 -0.0542
  299LYS      O 4916  14.250  16.631   5.009 -0.0554 -0.3703  0.7275
  300ASP      N 4917  14.101  16.764   4.905 -0.2047 -0.0846  0.1348
  300ASP      H 4918  14.032  16.837   4.917 -1.1717 -1.0235  0.4734
  300ASP     CA 4919  14.100  16.709   4.771  0.2013  0.0435  0.0812
  300ASP     HA 4920  14.188  16.645   4.767  1.9776  2.3622 -0.3848
  300ASP     CB 4921  13.975  16.634   4.728  0.0808  0.0864  0.3528
  300ASP    HB1 4922  13.999  16.568   4.644 -0.1938 -0.9092  1.0438
  300ASP    HB2 4923  13.908  16.707   4.681 -0.3367  1.3145  2.7181
  300ASP     CG 4924  13.895  16.551   4.828 -0.4082 -0.1034 -0.1863
  300ASP    OD1 4925  13.821  16.618   4.903  0.2169  0.5442 -0.1318
  300ASP    OD2 4926  13.922  16.431   4.848 -0.3512 -0.0503  0.0515
  300ASP      C 4927  14.136  16.819   4.671  0.2538 -0.3073 -0.2846
  300ASP      O 4928  14.126  16.800   4.550 -0.0626 -0.4683 -0.2330
  301ILE      N 4929  14.186  16.934   4.717 -0.3515  0.0784 -0.5911
  301ILE      H 4930  14.206  16.934   4.816 -2.1639  2.4136 -0.1410
  301ILE     CA 4931  14.221  17.058   4.650 -0.0674  0.0864 -0.4270
  301ILE     HA 4932  14.204  17.042   4.544 -1.9513 -0.4837 -0.0851
  301ILE     CB 4933  14.143  17.177   4.705 -0.0448 -0.1694  0.1732
  301ILE     HB 4934  14.197  17.220   4.789 -1.6578  0.0531  1.1191
  301ILE    CG2 4935  14.149  17.285   4.597  0.1422  0.1306  0.4832
  301ILE   HG21 4936  14.125  17.246   4.498 -1.6729  0.3524  0.8164
  301ILE   HG22 4937  14.073  17.360   4.621 -1.7531 -2.1336  1.9244
  301ILE   HG23 4938  14.248  17.332   4.589 -0.3585  1.0260 -0.7063
  301ILE    CG1 4939  13.996  17.159   4.741 -0.0747 -0.1447  0.0679
  301ILE   HG11 4940  13.956  17.250   4.785  0.3607  0.5291 -0.9168
  301ILE   HG12 4941  13.998  17.087   4.823 -1.2287 -0.4555 -0.1596
  301ILE     CD 4942  13.903  17.108   4.632  0.1263 -0.1350 -0.1075
  301ILE    HD1 4943  13.929  17.006   4.602  0.3363 -0.8141  2.1756
  301ILE    HD2 4944  13.802  17.088   4.668 -1.1052  0.8610 -2.7749
  301ILE    HD3 4945  13.886  17.179   4.552 -1.1024  0.2560  0.4720
  301ILE      C 4946  14.371  17.082   4.658 -0.0242 -0.2807 -0.0467
  301ILE      O 4947  14.436  17.045   4.755  0.1727 -0.1965 -0.1466
  302ASN      N 4948  14.419  17.152   4.554 -0.1907  0.3007  0.2616
  302ASN      H 4949  14.344  17.164   4.486 -0.0185 -1.2117 -0.2488
  302ASN     CA 4950  14.555  17.166   4.507 -0.1026 -0.1667  0.3677
  302ASN     HA 4951  14.624  17.111   4.571  0.8947  0.8798  0.2129
  302ASN     CB 4952  14.572  17.110   4.366 -0.2689  0.0904  0.2445
  302ASN    HB1 4953  14.666  17.152   4.329 -0.9821  0.9643 -0.6033
  302ASN    HB2 4954  14.488  17.140   4.304 -3.1145 -1.4551  3.0221
  302ASN     CG 4955  14.560  16.958   4.366 -0.0922  0.0749 -0.1056
  302ASN    OD1 4956  14.530  16.897   4.469 -0.0119  0.4515  0.1420
  302ASN    ND2 4957  14.577  16.890   4.252  0.1557 -0.0511  0.0055
  302ASN   HD21 4958  14.586  16.945   4.168 -1.0868  1.7783  0.9909
  302ASN   HD22 4959  14.555  16.792   4.238 -1.2294  0.4862 -1.9228
  302ASN      C 4960  14.597  17.312   4.501  0.0619 -0.2478 -0.6731
  302ASN      O 4961  14.518  17.404   4.477  0.2830  0.1500  0.0943
  303LYS      N 4962  14.729  17.333   4.509 -0.0662  0.3166  0.0634
  303LYS      H 4963  14.786  17.250   4.514 -1.3970 -0.6972 -0.9215
  303LYS     CA 4964  14.797  17.461   4.506  0.1547  0.1961 -0.0744
  303LYS     HA 4965  14.738  17.529   4.568  0.6184 -0.8126  1.5340
  303LYS     CB 4966  14.926  17.449   4.587 -0.0733  0.1174  0.2817
  303LYS    HB1 4967  14.993  17.392   4.523  0.8310  1.3759  0.0738
  303LYS    HB2 4968  14.911  17.384   4.673  0.8811 -0.2853  0.1473
  303LYS     CG 4969  15.011  17.571   4.622 -0.2354  0.4389 -0.4349
  303LYS    HG1 4970  14.950  17.645   4.674  0.5804  0.6221  0.2789
  303LYS    HG2 4971  15.048  17.615   4.529  0.5680 -1.0073 -0.8188
  303LYS     CD 4972  15.132  17.545   4.710 -0.4518  0.0806 -0.2391
  303LYS    HD1 4973  15.186  17.455   4.682 -0.8839  0.1193 -1.2256
  303LYS    HD2 4974  15.087  17.522   4.806 -2.8231 -1.4796 -1.6363
  303LYS     CE 4975  15.230  17.662   4.723 -0.0635 -0.1945 -0.6470
  303LYS    HE1 4976  15.303  17.648   4.802 -0.5131  2.7657  0.4582
  303LYS    HE2 4977  15.186  17.761   4.739  1.1578  0.2838 -0.1513
  303LYS     NZ 4978  15.312  17.682   4.602  0.6953  0.3880 -0.0458
  303LYS    HZ1 4979  15.325  17.593   4.557  0.4025  1.6103 -2.7658
  303LYS    HZ2 4980  15.260  17.738   4.536 -0.6117 -1.4793 -0.6773
  303LYS    HZ3 4981  15.402  17.719   4.626  1.6161 -2.3002  1.0342
  303LYS      C 4982  14.817  17.518   4.366  0.2677  0.3922  0.0195
  303LYS      O 4983  14.879  17.442   4.291  0.4901  0.2238  0.3698
  304PRO      N 4984  14.774  17.639   4.330 -0.4620  0.0248 -0.3698
  304PRO     CD 4985  14.669  17.715   4.395 -0.2266  0.1086 -0.0842
  304PRO    HD1 4986  14.722  17.793   4.450  0.5200 -0.3305 -0.1693
  304PRO    HD2 4987  14.605  17.650   4.456 -1.9256  0.3260 -1.5653
  304PRO     CG 4988  14.582  17.771   4.283 -0.2497  0.1401 -0.0504
  304PRO    HG1 4989  14.534  17.862   4.320  0.0628 -0.0030  0.7323
  304PRO    HG2 4990  14.511  17.695   4.250 -0.1698 -0.7576  1.6902
  304PRO     CB 4991  14.687  17.796   4.176  0.1200 -0.2643  0.2162
  304PRO    HB1 4992  14.728  17.896   4.184 -0.8762  0.4054 -2.0670
  304PRO    HB2 4993  14.640  17.777   4.079 -1.1088  1.6991  0.3888
  304PRO     CA 4994  14.798  17.693   4.198  0.4830  0.0301 -0.2028
  304PRO     HA 4995  14.804  17.614   4.123 -0.3284  1.9298 -2.3922
  304PRO      C 4996  14.934  17.760   4.187  0.4600  0.1292  0.1037
  304PRO      O 4997  15.015  17.761   4.279 -0.2224  0.1985  0.7039
  305ASP      N 4998  14.960  17.804   4.063  0.0827 -0.2218 -0.1041
  305ASP      H 4999  14.892  17.790   3.990 -1.3400 -0.7776  1.2533
  305ASP     CA 5000  15.087  17.859   4.019 -0.0306 -0.0672 -0.2421
  305ASP     HA 5001  15.169  17.790   4.037  0.6549  0.7695 -0.1214
  305ASP     CB 5002  15.079  17.879   3.868 -0.2667 -0.4322 -0.2794
  305ASP    HB1 5003  15.169  17.931   3.836  0.9899 -0.5193  2.7688
  305ASP    HB2 5004  14.992  17.943   3.851 -0.2307 -0.0884  0.7172
  305ASP     CG 5005  15.071  17.753   3.784 -0.5158 -0.3806 -0.3367
  305ASP    OD1 5006  15.084  17.638   3.833 -1.2965 -0.0954  0.5640
  305ASP    OD2 5007  15.052  17.778   3.663  0.3477  0.7028 -0.2620
  305ASP      C 5008  15.112  17.997   4.078 -0.5576  0.1208 -0.4525
  305ASP      O 5009  15.226  18.040   4.091 -0.4453 -0.3958  0.3156
  306SER      N 5010  15.003  18.065   4.116 -0.8251 -0.0990 -0.8213
  306SER      H 5011  14.910  18.025   4.111 -0.2118 -1.8196  0.5207
  306SER     CA 5012  14.997  18.205   4.152  0.5429 -0.2012 -0.1125
  306SER     HA 5013  15.073  18.255   4.093 -0.0021  0.8192  0.0357
  306SER     CB 5014  14.861  18.263   4.113  0.6245 -0.2816 -0.5302
  306SER    HB1 5015  14.856  18.299   4.011 -1.5455  0.3584 -0.2508
  306SER    HB2 5016  14.834  18.351   4.172 -3.3426 -2.3767  1.2138
  306SER     OG 5017  14.756  18.172   4.138 -0.4133  1.0525  0.0797
  306SER     HG 5018  14.675  18.223   4.154 -0.1615  2.0364 -1.4867
  306SER      C 5019  15.018  18.232   4.300 -0.5210 -0.1655  0.0429
  306SER      O 5020  14.996  18.342   4.349  0.0366 -0.0227 -0.0177
  307VAL      N 5021  15.048  18.128   4.378  0.3316 -0.1593 -0.2611
  307VAL      H 5022  15.068  18.043   4.327  0.0423  0.1414 -0.8831
  307VAL     CA 5023  15.097  18.128   4.515  0.1583  0.2451 -0.1957
  307VAL     HA 5024  15.123  18.227   4.553 -0.4008  1.4201 -2.6566
  307VAL     CB 5025  15.004  18.060   4.616 -0.0009 -0.2805 -0.6876
  307VAL     HB 5026  15.061  18.043   4.707 -0.9908  1.0300  0.2258
  307VAL    CG1 5027  14.894  18.159   4.652  0.3262  0.0294 -0.5248
  307VAL   HG11 5028  14.828  18.120   4.729 -0.1864  2.7797  0.5314
  307VAL   HG12 5029  14.938  18.249   4.695  0.5935  1.4869 -3.5784
  307VAL   HG13 5030  14.849  18.204   4.563  1.4952 -0.2005 -1.2560
  307VAL    CG2 5031  14.942  17.929   4.570  0.0882 -0.3826 -0.5107
  307VAL   HG21 5032  14.884  17.887   4.652  0.9293  1.2573  0.9971
  307VAL   HG22 5033  14.873  17.949   4.488 -0.0715 -1.5108 -0.6731
  307VAL   HG23 5034  15.011  17.857   4.525  0.2194 -0.9678  0.5894
  307VAL      C 5035  15.227  18.050   4.524  0.3626  0.6151  0.1046
  307VAL      O 5036  15.232  17.929   4.503 -0.3946  0.5967  0.0112
  308LYS      N 5037  15.332  18.124   4.559  0.7184  0.3479 -0.3804
  308LYS      H 5038  15.327  18.224   4.573  0.3268  0.1221  1.3552
  308LYS     CA 5039  15.460  18.057   4.566  0.3861 -0.3075 -0.5417
  308LYS     HA 5040  15.474  17.997   4.476  2.7255  1.9116 -1.7732
  308LYS     CB 5041  15.572  18.157   4.538  0.2060 -0.1230 -0.6057
  308LYS    HB1 5042  15.587  18.206   4.634  1.9789  0.5601 -1.1860
  308LYS    HB2 5043  15.554  18.238   4.468  1.0800  0.1403 -0.5391
  308LYS     CG 5044  15.702  18.082   4.506  0.3016 -0.1227 -0.2135
  308LYS    HG1 5045  15.690  18.027   4.413 -2.8207 -2.1287  1.1934
  308LYS    HG2 5046  15.731  18.017   4.589 -0.8240 -0.4748 -0.0727
  308LYS     CD 5047  15.809  18.189   4.487 -0.0004  0.1391 -0.4663
  308LYS    HD1 5048  15.811  18.262   4.567 -1.2504 -0.5204  0.2052
  308LYS    HD2 5049  15.784  18.251   4.401 -0.1203  3.2931  1.6733
  308LYS     CE 5050  15.944  18.121   4.466  0.3358  0.5899  0.2205
  308LYS    HE1 5051  15.931  18.055   4.380  1.0245 -0.7673  1.1212
  308LYS    HE2 5052  15.981  18.059   4.547  2.2263  0.3744 -0.7450
  308LYS     NZ 5053  16.048  18.219   4.432  0.1545  0.6012 -0.3117
  308LYS    HZ1 5054  16.062  18.286   4.506  2.1806 -0.3557  0.2528
  308LYS    HZ2 5055  16.131  18.164   4.418 -1.6158 -2.2071 -0.4636
  308LYS    HZ3 5056  16.028  18.271   4.347 -1.0268 -1.2689 -1.2371
  308LYS      C 5057  15.485  17.961   4.682 -0.0183 -0.1043 -0.2843
  308LYS      O 5058  15.532  17.850   4.655 -0.1106 -0.2197  0.0329
  309THR      N 5059  15.458  18.003   4.806  0.2566 -0.2666 -0.1676
  309THR      H 5060  15.417  18.095   4.814 -0.6282 -0.6676  0.0894
  309THR     CA 5061  15.503  17.938   4.927 -0.0690 -0.3423 -0.0865
  309THR     HA 5062  15.550  17.842   4.905 -0.4811 -0.1241 -2.0179
  309THR     CB 5063  15.613  18.016   4.997 -0.1123  0.0812 -0.4881
  309THR     HB 5064  15.632  17.960   5.089 -2.5428  0.4444  0.3089
  309THR    CG2 5065  15.743  18.031   4.918  0.3072  1.1872  0.3799
  309THR   HG21 5066  15.782  17.930   4.929 -1.6610  0.4415  0.9173
  309THR   HG22 5067  15.725  18.043   4.811  2.4376  0.9997 -0.0488
  309THR   HG23 5068  15.801  18.111   4.966  1.3775  1.2103 -0.8917
  309THR    OG1 5069  15.572  18.146   5.035  0.0652 -0.2623  0.9297
  309THR    HG1 5070  15.530  18.190   4.961  2.0814  1.2112  0.5838
  309THR      C 5071  15.386  17.912   5.022  0.2478 -0.0202  0.3940
  309THR      O 5072  15.274  17.957   4.998  0.3742  0.1880  0.1931
  310ALA      N 5073  15.406  17.844   5.135  0.4794 -0.0618  0.3304
  310ALA      H 5074  15.496  17.812   5.168  0.6185  2.5736  2.9796
  310ALA     CA 5075  15.298  17.796   5.219  0.1267  0.4773  0.1940
  310ALA     HA 5076  15.221  17.741   5.164 -0.4121  1.4256 -0.0162
  310ALA     CB 5077  15.347  17.695   5.322 -0.1225  0.1497 -0.0033
  310ALA    HB1 5078  15.424  17.733   5.391  2.6873 -1.4237 -2.0584
  310ALA    HB2 5079  15.259  17.662   5.377 -1.1468 -0.3698 -1.8969
  310ALA    HB3 5080  15.406  17.615   5.277 -1.4669 -1.0140  0.2604
  310ALA      C 5081  15.222  17.902   5.297 -0.2777  0.3698 -0.0516
  310ALA      O 5082  15.106  17.889   5.335 -0.1821  0.1146  0.1497
  311VAL      N 5083  15.284  18.020   5.310 -0.4951  0.5294 -0.4382
  311VAL      H 5084  15.375  18.031   5.268 -0.3062  0.3745 -0.0746
  311VAL     CA 5085  15.223  18.140   5.364  0.0135  0.4870  0.2519
  311VAL     HA 5086  15.155  18.116   5.446  0.6856  0.2763  0.7566
  311VAL     CB 5087  15.316  18.244   5.426  0.0807  0.3575  0.3624
  311VAL     HB 5088  15.245  18.313   5.472 -2.5261 -1.4117 -0.7257
  311VAL    CG1 5089  15.391  18.179   5.542 -0.1971 -0.4402  0.1089
  311VAL   HG11 5090  15.439  18.255   5.604 -1.4980  0.0686  0.5229
  311VAL   HG12 5091  15.325  18.112   5.597 -2.2079  0.4160 -1.1701
  311VAL   HG13 5092  15.470  18.115   5.504 -0.4979 -0.8640  0.2002
  311VAL    CG2 5093  15.420  18.318   5.342 -0.0208 -0.0184 -0.0984
  311VAL   HG21 5094  15.459  18.398   5.405 -1.0900 -1.7912  3.0639
  311VAL   HG22 5095  15.494  18.247   5.305  1.3062  0.7531  0.9868
  311VAL   HG23 5096  15.374  18.368   5.257  0.3493  3.0267  1.3571
  311VAL      C 5097  15.148  18.210   5.251  0.0859  0.3441  0.1170
  311VAL      O 5098  15.039  18.256   5.283 -0.0966  0.2007 -0.2941
  312ASP      N 5099  15.190  18.211   5.124 -0.1844  0.0467  0.0234
  312ASP      H 5100  15.266  18.152   5.094 -1.4356 -0.6880 -1.8613
  312ASP     CA 5101  15.107  18.255   5.014  0.2462  0.3888 -0.1699
  312ASP     HA 5102  15.079  18.359   5.027 -1.3408  0.0730 -0.7995
  312ASP     CB 5103  15.182  18.254   4.881 -0.0320 -0.2783 -0.3280
  312ASP    HB1 5104  15.114  18.296   4.808 -2.9374 -1.4179  1.5270
  312ASP    HB2 5105  15.197  18.153   4.842 -2.5678  0.3091 -3.1529
  312ASP     CG 5106  15.312  18.333   4.878 -0.2286  0.0336 -0.6261
  312ASP    OD1 5107  15.308  18.447   4.928  0.1590 -0.1174 -0.2448
  312ASP    OD2 5108  15.417  18.277   4.839  0.0771  0.6951 -0.7697
  312ASP      C 5109  14.974  18.180   5.005  0.4086  0.0189  0.4165
  312ASP      O 5110  14.871  18.243   4.981  0.1713 -0.6021 -0.1989
  313TRP      N 5111  14.983  18.047   5.008 -0.1030 -0.0096  0.7740
  313TRP      H 5112  15.073  18.003   5.021 -0.5928 -1.6096 -0.8092
  313TRP     CA 5113  14.870  17.956   5.005  0.3752 -0.5976  0.5904
  313TRP     HA 5114  14.816  17.975   4.912 -3.0213 -1.8042  2.1478
  313TRP     CB 5115  14.936  17.818   5.012  0.4335 -0.5750  0.4946
  313TRP    HB1 5116  14.982  17.804   5.110 -0.7479 -1.6097  0.9236
  313TRP    HB2 5117  15.026  17.813   4.950 -1.2252 -0.4717 -2.0710
  313TRP     CG 5118  14.864  17.692   4.977  0.0256 -0.1417 -0.2602
  313TRP    CD1 5119  14.910  17.574   5.025 -0.4150  0.0642  0.7033
  313TRP    HD1 5120  14.993  17.560   5.092 -0.3815  1.5213  1.0089
  313TRP    NE1 5121  14.828  17.478   4.970 -0.3044  0.3547  0.0203
  313TRP    HE1 5122  14.835  17.378   4.983 -0.7725  0.2288 -0.6553
  313TRP    CE2 5123  14.722  17.526   4.896 -0.2103 -0.3087 -0.5643
  313TRP    CZ2 5124  14.614  17.462   4.834 -0.8674  0.2403 -0.0105
  313TRP    HZ2 5125  14.613  17.355   4.847  3.2540  0.1638  0.8955
  313TRP    CH2 5126  14.536  17.547   4.754 -0.3689 -0.0646 -0.8318
  313TRP    HH2 5127  14.461  17.504   4.689 -0.1327  1.1150 -1.9253
  313TRP    CZ3 5128  14.567  17.681   4.729 -0.5085  0.1636  0.1971
  313TRP    HZ3 5129  14.520  17.737   4.650  0.1988  1.2347  0.5139
  313TRP    CE3 5130  14.676  17.739   4.797 -0.1225 -0.2588 -0.0554
  313TRP    HE3 5131  14.697  17.842   4.772  1.9604 -0.7126 -0.3210
  313TRP    CD2 5132  14.752  17.665   4.888  0.4143 -0.4486 -0.6544
  313TRP      C 5133  14.776  17.970   5.123 -0.0303 -0.5223  0.2587
  313TRP      O 5134  14.656  17.984   5.098  0.1131 -0.3563 -0.3486
  314GLU      N 5135  14.827  17.998   5.243  0.7655  0.1176 -0.2153
  314GLU      H 5136  14.926  17.996   5.265  0.6191  0.9379  0.5984
  314GLU     CA 5137  14.736  18.034   5.350  0.2382  0.0178 -0.6226
  314GLU     HA 5138  14.657  17.961   5.366  0.1719  0.5449  1.9106
  314GLU     CB 5139  14.815  18.047   5.480 -0.2433  0.6099 -0.3881
  314GLU    HB1 5140  14.898  18.118   5.469 -0.4234  0.6057 -1.8814
  314GLU    HB2 5141  14.849  17.944   5.487  1.5841  1.2460  0.9013
  314GLU     CG 5142  14.729  18.070   5.604  0.1017  0.0151 -0.0381
  314GLU    HG1 5143  14.648  17.998   5.599  0.0598 -0.0842  1.4053
  314GLU    HG2 5144  14.702  18.175   5.605  0.2048  0.0521  1.3692
  314GLU     CD 5145  14.815  18.044   5.727 -0.6510  0.0709  0.5060
  314GLU    OE1 5146  14.873  18.141   5.781 -0.2458  0.2289 -0.2013
  314GLU    OE2 5147  14.821  17.926   5.768 -0.3088  0.0034  0.2582
  314GLU      C 5148  14.664  18.166   5.329 -0.2305 -0.1935 -0.3430
  314GLU      O 5149  14.544  18.161   5.356 -0.1138  0.2663  0.2774
  315GLU      N 5150  14.729  18.266   5.270  0.4315  0.1639  0.9535
  315GLU      H 5151  14.821  18.254   5.230  0.2185  3.3244 -0.7942
  315GLU     CA 5152  14.667  18.394   5.241 -0.2060 -0.3177  0.1523
  315GLU     HA 5153  14.616  18.422   5.333 -0.4768 -2.7115  0.8243
  315GLU     CB 5154  14.777  18.491   5.200 -0.5812 -0.2851 -0.8025
  315GLU    HB1 5155  14.839  18.455   5.118 -1.3392 -0.2079 -1.4267
  315GLU    HB2 5156  14.852  18.505   5.278  2.3440 -0.9017 -3.3297
  315GLU     CG 5157  14.734  18.629   5.153  0.2169  0.3002  0.1517
  315GLU    HG1 5158  14.671  18.684   5.224 -0.4403 -0.1640 -0.0647
  315GLU    HG2 5159  14.679  18.608   5.062  3.5657 -0.2831 -1.8733
  315GLU     CD 5160  14.855  18.716   5.120  0.3134  0.1465  0.1046
  315GLU    OE1 5161  14.892  18.804   5.201 -0.2223  0.6175 -0.1574
  315GLU    OE2 5162  14.914  18.678   5.017 -0.0593 -0.1090 -0.0195
  315GLU      C 5163  14.563  18.372   5.132 -0.0610  0.0597 -0.0621
  315GLU      O 5164  14.462  18.442   5.128  0.3919  0.7195 -0.0475
  316MET      N 5165  14.577  18.276   5.040  0.0471 -0.3883  0.4220
  316MET      H 5166  14.658  18.217   5.036  0.2855 -0.0222 -0.2183
  316MET     CA 5167  14.480  18.257   4.934  0.1533 -0.4750  0.3412
  316MET     HA 5168  14.442  18.351   4.894 -0.5760 -0.6947  0.5037
  316MET     CB 5169  14.551  18.180   4.823 -0.5271 -0.8338  0.1464
  316MET    HB1 5170  14.591  18.092   4.874 -0.8535 -0.3907  1.2103
  316MET    HB2 5171  14.630  18.239   4.775 -2.2492  0.9069 -0.6905
  316MET     CG 5172  14.459  18.119   4.718 -0.5443 -0.3983 -0.0921
  316MET    HG1 5173  14.403  18.206   4.682  0.3755  0.0851 -0.3926
  316MET    HG2 5174  14.393  18.053   4.773 -0.6980 -0.5935 -0.5100
  316MET     SD 5175  14.532  18.017   4.588 -0.4744  0.0583 -0.4157
  316MET     CE 5176  14.550  18.140   4.457 -0.8544  0.3173 -0.2269
  316MET    HE1 5177  14.454  18.160   4.410 -0.2069 -0.9790 -2.2756
  316MET    HE2 5178  14.594  18.235   4.486  1.1307 -0.5620 -0.1815
  316MET    HE3 5179  14.613  18.098   4.378 -0.5333  1.5705 -0.6659
  316MET      C 5180  14.363  18.175   4.985 -0.0265 -0.7106 -0.4351
  316MET      O 5181  14.250  18.192   4.938  0.0414  0.4527 -0.2092
  317GLN      N 5182  14.389  18.080   5.075  0.1732 -0.1366  0.1166
  317GLN      H 5183  14.482  18.050   5.102 -0.9737 -1.3938  3.1203
  317GLN     CA 5184  14.283  18.008   5.142  0.0021 -0.0134 -0.0186
  317GLN     HA 5185  14.218  17.981   5.059  0.2781 -0.1452 -0.1943
  317GLN     CB 5186  14.325  17.879   5.212 -0.3894 -0.1387 -0.0109
  317GLN    HB1 5187  14.249  17.845   5.282  0.0235 -2.4595 -0.6056
  317GLN    HB2 5188  14.418  17.893   5.267  0.0912 -0.3700 -0.7502
  317GLN     CG 5189  14.356  17.770   5.110  0.0298 -0.0612  0.0319
  317GLN    HG1 5190  14.434  17.803   5.041  1.5975 -2.8273  0.3319
  317GLN    HG2 5191  14.267  17.759   5.049 -1.4948  1.0267  1.9631
  317GLN     CD 5192  14.415  17.640   5.163  0.4251  0.0598 -0.1029
  317GLN    OE1 5193  14.447  17.621   5.280  0.0170 -0.4668 -0.0705
  317GLN    NE2 5194  14.435  17.540   5.077 -0.3899 -0.1088 -0.1098
  317GLN   HE21 5195  14.433  17.551   4.976 -2.3597 -1.5480 -0.2799
  317GLN   HE22 5196  14.481  17.463   5.122  1.8416  1.4415  0.4512
  317GLN      C 5197  14.207  18.101   5.235  0.0418  0.2477 -0.2477
  317GLN      O 5198  14.086  18.097   5.217  0.1346 -0.2356 -0.8104
  318LEU      N 5199  14.273  18.193   5.306  0.2549 -0.0864 -0.0130
  318LEU      H 5200  14.374  18.186   5.305  0.1628 -1.8240 -1.1026
  318LEU     CA 5201  14.205  18.303   5.371 -0.3319 -0.6723  0.3777
  318LEU     HA 5202  14.134  18.261   5.442  0.8222  0.8962  2.5758
  318LEU     CB 5203  14.297  18.389   5.456  0.3211 -0.5856 -0.4082
  318LEU    HB1 5204  14.245  18.476   5.496  0.4561 -1.0125  0.7320
  318LEU    HB2 5205  14.381  18.419   5.392 -0.2058  1.5617 -0.1581
  318LEU     CG 5206  14.345  18.323   5.585 -0.1728 -0.0074  0.0773
  318LEU     HG 5207  14.362  18.217   5.564  1.2638  0.0519  0.8288
  318LEU    CD1 5208  14.468  18.398   5.634 -0.2811  0.1321  0.1371
  318LEU   HD11 5209  14.434  18.498   5.658 -0.7752  0.2509 -0.9933
  318LEU   HD12 5210  14.501  18.352   5.728 -0.7893 -0.0032  0.2533
  318LEU   HD13 5211  14.546  18.399   5.557 -1.0050  2.0099 -0.6215
  318LEU    CD2 5212  14.239  18.331   5.694 -0.1324 -0.7302  0.1747
  318LEU   HD21 5213  14.161  18.263   5.660 -0.1108  0.3304 -2.2001
  318LEU   HD22 5214  14.279  18.299   5.790  0.7156 -2.9720 -0.8648
  318LEU   HD23 5215  14.190  18.428   5.692 -1.3899 -1.3338 -2.5586
  318LEU      C 5216  14.123  18.386   5.273 -0.0151 -0.0813  0.6093
  318LEU      O 5217  14.006  18.411   5.302 -0.2531 -0.2389 -0.1812
  319GLU      N 5218  14.164  18.425   5.152 -0.3846  0.0550  0.5264
  319GLU      H 5219  14.254  18.394   5.120  1.0507  3.1081  1.2486
  319GLU     CA 5220  14.080  18.502   5.061  0.2855 -0.0507 -0.1906
  319GLU     HA 5221  14.026  18.584   5.107  0.9982  0.2831  0.0660
  319GLU     CB 5222  14.171  18.581   4.967  0.3599  0.4359  0.2824
  319GLU    HB1 5223  14.225  18.509   4.905  0.7392  0.7010  0.3042
  319GLU    HB2 5224  14.239  18.649   5.018  2.3148 -1.2255  0.0622
  319GLU     CG 5225  14.101  18.676   4.871  0.0776 -0.0676 -0.0168
  319GLU    HG1 5226  14.050  18.751   4.931 -0.9428  0.7480 -1.8044
  319GLU    HG2 5227  14.027  18.628   4.807  1.2050 -0.2657 -1.2125
  319GLU     CD 5228  14.197  18.748   4.777 -0.0325  0.5122  0.3128
  319GLU    OE1 5229  14.295  18.813   4.821  0.5638 -0.0246 -0.1928
  319GLU    OE2 5230  14.195  18.732   4.653  0.7775  0.7360  0.2645
  319GLU      C 5231  13.968  18.423   4.997  0.2444 -0.1457 -0.0062
  319GLU      O 5232  13.862  18.479   4.967  0.1809 -0.0707  0.3552
  320ALA      N 5233  13.986  18.293   4.970 -0.2406 -0.2647  0.2424
  320ALA      H 5234  14.078  18.256   4.990  0.2596 -0.6380 -2.3733
  320ALA     CA 5235  13.883  18.198   4.931 -0.1763 -0.0029 -0.5780
  320ALA     HA 5236  13.857  18.226   4.829  2.5421  2.6398 -0.7135
  320ALA     CB 5237  13.946  18.060   4.913  0.1300  0.0872 -0.1955
  320ALA    HB1 5238  13.966  18.023   5.014  3.0482  3.7458  0.8016
  320ALA    HB2 5239  13.874  17.998   4.860 -0.0008  0.0051  0.0757
  320ALA    HB3 5240  14.041  18.064   4.859  0.1795 -0.8985 -0.1843
  320ALA      C 5241  13.769  18.188   5.031  0.1916  0.5684 -0.0941
  320ALA      O 5242  13.653  18.202   4.994  0.3195 -0.2645 -0.8254
  321ILE      N 5243  13.804  18.167   5.158  0.2043  0.2241 -0.1552
  321ILE      H 5244  13.896  18.145   5.193 -0.0040 -0.5878 -0.0881
  321ILE     CA 5245  13.700  18.167   5.260  0.0395 -0.0055 -0.3220
  321ILE     HA 5246  13.627  18.095   5.225 -0.5534  1.8932 -3.4102
  321ILE     CB 5247  13.763  18.120   5.390  0.1079 -0.0624 -0.3764
  321ILE     HB 5248  13.856  18.171   5.418  1.7602 -2.4509 -1.1823
  321ILE    CG2 5249  13.659  18.134   5.500  0.3035  0.2053 -0.2243
  321ILE   HG21 5250  13.626  18.235   5.525 -0.2261 -0.1282  0.4734
  321ILE   HG22 5251  13.567  18.077   5.483  0.8917 -0.9605  0.3089
  321ILE   HG23 5252  13.696  18.096   5.596 -0.6697 -2.1706 -0.7003
  321ILE    CG1 5253  13.794  17.970   5.388 -0.2716 -0.1619  0.6031
  321ILE   HG11 5254  13.831  17.938   5.291  1.4075 -1.2561  1.5671
  321ILE   HG12 5255  13.705  17.908   5.395  1.3915 -2.6705  0.6919
  321ILE     CD 5256  13.907  17.932   5.483  0.6834 -0.1431 -0.5092
  321ILE    HD1 5257  13.932  17.828   5.462 -3.3291 -1.2628 -0.4994
  321ILE    HD2 5258  13.987  18.006   5.474 -0.1741  1.1452  1.6733
  321ILE    HD3 5259  13.882  17.945   5.588  0.4721 -1.5239 -0.3755
  321ILE      C 5260  13.628  18.301   5.270  0.4940  0.2603 -0.5721
  321ILE      O 5261  13.506  18.304   5.268  0.4514 -0.1825  0.4941
  322MET      N 5262  13.701  18.413   5.262  0.6341  0.2115 -0.0076
  322MET      H 5263  13.801  18.409   5.276  0.6856  0.2807 -0.3438
  322MET     CA 5264  13.629  18.539   5.257  0.2237 -0.0172  0.0098
  322MET     HA 5265  13.556  18.536   5.337 -0.9924  0.1588 -1.0719
  322MET     CB 5266  13.723  18.658   5.276 -0.4807  0.5545 -0.0030
  322MET    HB1 5267  13.656  18.742   5.267 -1.8109 -0.5734 -1.0957
  322MET    HB2 5268  13.802  18.665   5.201 -1.1554 -1.3697 -0.9620
  322MET     CG 5269  13.809  18.656   5.402 -0.1738 -0.1082 -0.2166
  322MET    HG1 5270  13.842  18.759   5.416  0.3553 -0.3014  0.0301
  322MET    HG2 5271  13.901  18.599   5.383 -1.3757 -1.2345 -3.1503
  322MET     SD 5272  13.738  18.586   5.553  0.1150  0.0757  0.0071
  322MET     CE 5273  13.899  18.561   5.632 -0.1327 -0.4770  0.3431
  322MET    HE1 5274  13.949  18.657   5.646  0.2716 -1.0246  3.1738
  322MET    HE2 5275  13.880  18.515   5.729  1.1889 -0.9955  0.3630
  322MET    HE3 5276  13.966  18.503   5.570  1.2832  1.9193 -0.5224
  322MET      C 5277  13.544  18.564   5.133 -0.1511 -0.0992  0.2509
  322MET      O 5278  13.433  18.615   5.147 -0.0983  0.2599 -0.5912
  323LYS      N 5279  13.582  18.519   5.014 -0.0131  0.1843  0.1855
  323LYS      H 5280  13.669  18.470   5.001  0.0677  0.8114 -1.9980
  323LYS     CA 5281  13.497  18.536   4.897  0.5724 -0.2017 -0.3005
  323LYS     HA 5282  13.474  18.642   4.888 -1.6480 -0.5749  0.3779
  323LYS     CB 5283  13.574  18.491   4.773 -0.0926 -0.8555 -0.4820
  323LYS    HB1 5284  13.593  18.384   4.777  0.4528 -0.7789 -0.9080
  323LYS    HB2 5285  13.663  18.553   4.769 -1.3039  1.0671  0.7190
  323LYS     CG 5286  13.492  18.524   4.648  0.1226  0.9118 -0.1824
  323LYS    HG1 5287  13.457  18.626   4.637  1.5024  1.5737  1.1856
  323LYS    HG2 5288  13.414  18.450   4.630  0.9578 -0.0859  0.1953
  323LYS     CD 5289  13.584  18.509   4.527  0.0329 -0.2691 -0.1143
  323LYS    HD1 5290  13.631  18.411   4.535  0.0723 -0.4121 -1.7388
  323LYS    HD2 5291  13.667  18.580   4.529  1.6638 -2.1029  1.2504
  323LYS     CE 5292  13.498  18.524   4.402 -0.1508 -0.8726 -0.0663
  323LYS    HE1 5293  13.443  18.617   4.418  0.7439  0.3871 -3.4565
  323LYS    HE2 5294  13.425  18.444   4.393  0.2042 -1.0142 -2.6685
  323LYS     NZ 5295  13.573  18.538   4.276 -0.4419 -0.5357 -0.2074
  323LYS    HZ1 5296  13.659  18.589   4.286 -0.5316 -0.1793 -1.1676
  323LYS    HZ2 5297  13.604  18.446   4.246  0.1223 -0.3611 -0.1703
  323LYS    HZ3 5298  13.526  18.582   4.199  0.3831  1.8321  0.5728
  323LYS      C 5299  13.360  18.471   4.910  0.4934  0.0830  0.3111
  323LYS      O 5300  13.257  18.538   4.907  0.5502  0.1640  0.2090
  324TYR      N 5301  13.359  18.339   4.930 -0.1639 -0.0465 -0.5397
  324TYR      H 5302  13.451  18.296   4.935  0.7210  1.8276 -0.0058
  324TYR     CA 5303  13.247  18.248   4.923 -0.2045 -0.0539  0.1517
  324TYR     HA 5304  13.178  18.289   4.849  1.0306 -0.1529 -1.0964
  324TYR     CB 5305  13.294  18.111   4.876  0.1898 -0.0232  0.4465
  324TYR    HB1 5306  13.209  18.042   4.875  0.3148 -0.1945  1.0470
  324TYR    HB2 5307  13.361  18.066   4.949 -1.2055 -2.6357  0.2386
  324TYR     CG 5308  13.354  18.117   4.737  0.0816  0.7320  0.4334
  324TYR    CD1 5309  13.269  18.167   4.637 -0.3107  0.0078  0.3952
  324TYR    HD1 5310  13.171  18.203   4.663  1.4806  3.4049  3.5299
  324TYR    CE1 5311  13.317  18.168   4.506  0.3439  0.1515  0.6281
  324TYR    HE1 5312  13.257  18.209   4.426 -0.1304  2.3033  2.0282
  324TYR     CZ 5313  13.448  18.126   4.474  0.2598  0.2835  0.0951
  324TYR     OH 5314  13.502  18.139   4.350 -0.0487 -0.7276 -0.1517
  324TYR     HH 5315  13.453  18.196   4.290  0.4076  0.6383  0.7240
  324TYR    CE2 5316  13.530  18.078   4.578 -0.0804  0.3739  0.4096
  324TYR    HE2 5317  13.626  18.037   4.550 -0.7356 -0.1879 -1.1549
  324TYR    CD2 5318  13.483  18.073   4.710 -0.1272  0.1448  0.3855
  324TYR    HD2 5319  13.552  18.032   4.782 -0.2402  0.1570  0.4998
  324TYR      C 5320  13.166  18.244   5.052  0.0499  0.5145  0.3309
  324TYR      O 5321  13.050  18.204   5.048  0.1496  0.2721 -0.2317
  325LYS      N 5322  13.215  18.287   5.169  0.9120 -0.1204  0.2140
  325LYS      H 5323  13.312  18.316   5.177  1.2557 -1.0193 -0.4567
  325LYS     CA 5324  13.134  18.295   5.289  0.4620  0.3143 -0.1140
  325LYS     HA 5325  13.032  18.275   5.259  0.4387  2.9539 -2.1842
  325LYS     CB 5326  13.178  18.187   5.388 -0.1218 -0.1096 -0.3129
  325LYS    HB1 5327  13.135  18.205   5.486 -1.4214 -0.5272 -0.7849
  325LYS    HB2 5328  13.284  18.201   5.409 -0.5237  2.3263  0.3386
  325LYS     CG 5329  13.152  18.045   5.338  0.1888  0.0731 -1.0224
  325LYS    HG1 5330  13.204  17.984   5.413  0.8084  1.8511  0.0839
  325LYS    HG2 5331  13.206  18.016   5.248  1.9858 -0.9921  0.3294
  325LYS     CD 5332  13.006  18.005   5.351  0.1962  0.0625 -0.9694
  325LYS    HD1 5333  12.943  18.066   5.286  0.4506  2.8698  1.2143
  325LYS    HD2 5334  12.964  18.027   5.450  0.5686  0.9219 -0.9942
  325LYS     CE 5335  12.979  17.855   5.343  0.2148  0.0241 -0.4181
  325LYS    HE1 5336  13.036  17.803   5.420 -0.3148  1.6882  1.1698
  325LYS    HE2 5337  13.016  17.811   5.250 -0.5820 -2.2337  0.2742
  325LYS     NZ 5338  12.834  17.838   5.355  0.1548  0.8960  0.2024
  325LYS    HZ1 5339  12.812  17.741   5.375  3.2356 -0.0964 -0.7127
  325LYS    HZ2 5340  12.797  17.887   5.435 -0.6619  0.4665  0.1050
  325LYS    HZ3 5341  12.777  17.871   5.278 -0.3661  1.5847  0.8624
  325LYS      C 5342  13.131  18.433   5.353 -0.4844  0.2365  0.0106
  325LYS      O 5343  13.048  18.451   5.442 -0.2481  0.3552  0.2066
  326GLU      N 5344  13.214  18.529   5.310  0.0623 -0.0098  0.5095
  326GLU      H 5345  13.294  18.510   5.252 -0.3747 -1.4070  0.3315
  326GLU     CA 5346  13.204  18.669   5.343  0.3435  0.0468  0.3641
  326GLU     HA 5347  13.293  18.718   5.305 -0.5449  0.0563 -1.8222
  326GLU     CB 5348  13.086  18.734   5.271  0.1922  0.1182  0.6714
  326GLU    HB1 5349  13.081  18.842   5.285  0.3433  0.6277 -2.3817
  326GLU    HB2 5350  12.995  18.702   5.322 -0.3567  2.0181  0.9758
  326GLU     CG 5351  13.074  18.710   5.121 -0.1458  0.5252  0.6314
  326GLU    HG1 5352  13.046  18.605   5.111 -2.4656  1.2576 -2.5318
  326GLU    HG2 5353  13.167  18.726   5.067 -0.8215 -0.4634 -0.9277
  326GLU     CD 5354  12.959  18.787   5.058 -0.1606 -0.1917 -0.2501
  326GLU    OE1 5355  12.845  18.736   5.054 -0.1591 -0.1787 -0.5428
  326GLU    OE2 5356  12.986  18.899   5.009 -0.7546 -0.0305 -0.2119
  326GLU      C 5357  13.215  18.703   5.491 -0.5290 -0.3155  0.5202
  326GLU      O 5358  13.155  18.797   5.542 -0.2808  0.2578 -0.2304
  327TYR      N 5359  13.285  18.625   5.574  0.8433  0.3344  0.0088
  327TYR      H 5360  13.297  18.534   5.531 -4.6724 -1.1005  0.6414
  327TYR     CA 5361  13.284  18.629   5.719  0.5474 -0.1337  0.0239
  327TYR     HA 5362  13.177  18.622   5.740  0.4964  3.5197  1.8344
  327TYR     CB 5363  13.365  18.510   5.770 -0.0679 -0.2786  0.6952
  327TYR    HB1 5364  13.390  18.523   5.875  4.5099 -2.2474  0.1103
  327TYR    HB2 5365  13.460  18.513   5.716 -0.5189  2.9043 -0.1387
  327TYR     CG 5366  13.308  18.372   5.747 -0.1955  0.0160 -0.9346
  327TYR    CD1 5367  13.171  18.348   5.756 -0.1160 -0.1650  0.0035
  327TYR    HD1 5368  13.097  18.427   5.769  1.3947  0.9831  2.1773
  327TYR    CE1 5369  13.124  18.216   5.756 -0.2437 -0.1223  0.6692
  327TYR    HE1 5370  13.019  18.197   5.772  0.2498 -3.3336  0.7776
  327TYR     CZ 5371  13.218  18.113   5.736  0.1483  0.2410  0.6299
  327TYR     OH 5372  13.172  17.985   5.741 -0.3323  0.3902  0.0518
  327TYR     HH 5373  13.077  17.976   5.740 -0.3807 -0.3382 -3.5934
  327TYR    CE2 5374  13.355  18.138   5.713  0.2373 -0.7580  0.0300
  327TYR    HE2 5375  13.417  18.051   5.694 -0.6037 -2.0062  2.4349
  327TYR    CD2 5376  13.400  18.270   5.722 -0.4952 -0.5013 -0.0050
  327TYR    HD2 5377  13.505  18.287   5.700 -0.6618  0.1062 -0.3561
  327TYR      C 5378  13.329  18.761   5.780  0.0645  0.1727 -0.2719
  327TYR      O 5379  13.290  18.790   5.893  0.1053 -0.1682 -0.1681
  328ILE      N 5380  13.413  18.845   5.718  0.1828  0.0659 -0.2596
  328ILE      H 5381  13.443  18.818   5.626  0.4105  2.1415 -0.8277
  328ILE     CA 5382  13.466  18.972   5.763  0.1870 -0.0410  0.0395
  328ILE     HA 5383  13.425  18.982   5.864 -1.4099 -0.4745 -0.5485
  328ILE     CB 5384  13.618  18.968   5.755  0.1748 -0.3780 -0.0236
  328ILE     HB 5385  13.643  18.932   5.656  2.1481 -0.0568  0.3000
  328ILE    CG2 5386  13.681  19.105   5.780 -0.2118 -0.1788 -0.1335
  328ILE   HG21 5387  13.655  19.141   5.879 -1.7408  0.2108 -0.6526
  328ILE   HG22 5388  13.790  19.100   5.768 -0.1277 -0.6021  0.7386
  328ILE   HG23 5389  13.638  19.174   5.707  0.9429  1.1959  0.4463
  328ILE    CG1 5390  13.679  18.866   5.851  0.0154 -0.5589 -0.1148
  328ILE   HG11 5391  13.634  18.769   5.831 -2.0038  0.5010 -1.0060
  328ILE   HG12 5392  13.676  18.893   5.957 -1.9527 -1.2885  0.0571
  328ILE     CD 5393  13.828  18.840   5.832  0.0565 -0.2854 -0.1696
  328ILE    HD1 5394  13.895  18.926   5.831 -2.0188  1.3861 -1.6087
  328ILE    HD2 5395  13.858  18.770   5.910 -2.6734 -1.0281  0.3080
  328ILE    HD3 5396  13.838  18.799   5.731  1.7355  1.5288 -0.7953
  328ILE      C 5397  13.411  19.063   5.655 -0.0796  0.2335  0.4067
  328ILE      O 5398  13.434  19.045   5.536  0.5027 -0.5126  0.6249
  329PRO      N 5399  13.339  19.171   5.688 -0.2938  0.1996  0.0597
  329PRO     CD 5400  13.311  19.206   5.826  0.0087 -0.0076  0.1740
  329PRO    HD1 5401  13.399  19.193   5.888 -1.5779 -3.7813  1.9782
  329PRO    HD2 5402  13.237  19.132   5.858  0.8424 -1.0587 -0.2580
  329PRO     CG 5403  13.257  19.348   5.825  0.0032 -0.0108  0.0693
  329PRO    HG1 5404  13.335  19.419   5.854 -0.8012  0.5396  0.9470
  329PRO    HG2 5405  13.179  19.349   5.902  0.6737 -1.8837  0.8154
  329PRO     CB 5406  13.227  19.380   5.679 -0.0407 -0.3197  0.0102
  329PRO    HB1 5407  13.263  19.480   5.656 -0.6879 -0.1521 -0.3152
  329PRO    HB2 5408  13.120  19.375   5.662 -0.1803 -0.1350  0.7946
  329PRO     CA 5409  13.294  19.272   5.594  0.1601  0.0574 -0.3148
  329PRO     HA 5410  13.224  19.218   5.531  0.5246 -1.3509  0.4381
  329PRO      C 5411  13.399  19.339   5.506  0.3696 -0.1407 -0.2184
  329PRO      O 5412  13.506  19.373   5.555  0.2355 -0.0951  0.0439
  330GLU      N 5413  13.362  19.370   5.382  0.1118 -0.3308 -0.1908
  330GLU      H 5414  13.269  19.341   5.357 -0.3920 -0.6801  1.9142
  330GLU     CA 5415  13.439  19.443   5.283  0.0947  0.2504  0.2212
  330GLU     HA 5416  13.407  19.422   5.181  2.2773  0.4019 -0.5499
  330GLU     CB 5417  13.421  19.591   5.317  0.4564  0.3684 -0.0807
  330GLU    HB1 5418  13.491  19.643   5.252  0.3062 -0.2261 -0.7235
  330GLU    HB2 5419  13.446  19.611   5.421  0.4266  0.0558 -0.0120
  330GLU     CG 5420  13.282  19.650   5.293  0.1560 -0.3351 -0.0912
  330GLU    HG1 5421  13.271  19.758   5.304 -1.6596 -0.6579  1.8734
  330GLU    HG2 5422  13.210  19.609   5.364 -0.5181  0.4493 -0.3158
  330GLU     CD 5423  13.232  19.606   5.156 -0.5251  0.4208 -0.0907
  330GLU    OE1 5424  13.133  19.533   5.138  0.0550 -0.5757  0.6550
  330GLU    OE2 5425  13.305  19.632   5.058 -0.3848 -0.0050 -0.0975
  330GLU      C 5426  13.582  19.391   5.271 -0.1064 -0.0216 -1.1899
  330GLU      O 5427  13.675  19.471   5.270  0.0804 -0.2033 -0.1623
  331TYR      N 5428  13.600  19.259   5.260 -0.0965 -0.1059 -0.3005
  331TYR      H 5429  13.518  19.203   5.278 -1.0259  1.4421  0.5989
  331TYR     CA 5430  13.734  19.205   5.259  0.1336  0.4522 -0.1153
  331TYR     HA 5431  13.795  19.265   5.327 -0.9920  2.7674 -1.0427
  331TYR     CB 5432  13.732  19.064   5.318 -0.1496  0.2866 -0.5158
  331TYR    HB1 5433  13.673  19.010   5.243 -0.9239  1.8083 -1.0370
  331TYR    HB2 5434  13.682  19.065   5.415  1.8854 -1.1571  0.6063
  331TYR     CG 5435  13.865  18.997   5.341 -0.4912 -0.2774 -0.1551
  331TYR    CD1 5436  13.923  18.912   5.247  0.1263 -0.0684  0.0288
  331TYR    HD1 5437  13.871  18.908   5.152 -2.3251 -0.0459  1.2964
  331TYR    CE1 5438  14.047  18.854   5.277  0.3184  0.5617  0.4638
  331TYR    HE1 5439  14.100  18.796   5.204  2.0955 -0.1150  2.2102
  331TYR     CZ 5440  14.118  18.881   5.396  0.1303 -0.5441  0.8416
  331TYR     OH 5441  14.242  18.830   5.419  0.3993 -0.2628  0.0604
  331TYR     HH 5442  14.275  18.791   5.338 -0.3830 -0.1005 -0.3478
  331TYR    CE2 5443  14.057  18.968   5.488  0.0193  0.5317 -0.2196
  331TYR    HE2 5444  14.113  18.992   5.577  1.5176  0.0624 -1.0068
  331TYR    CD2 5445  13.935  19.030   5.458 -0.1661  0.0634 -0.4431
  331TYR    HD2 5446  13.897  19.105   5.527 -0.3310  0.3927 -0.8841
  331TYR      C 5447  13.791  19.214   5.119  0.2024 -0.3401 -0.1425
  331TYR      O 5448  13.715  19.212   5.021  0.2294 -0.3869 -0.1629
  332THR      N 5449  13.923  19.220   5.101  0.1627  0.0367 -0.3303
  332THR      H 5450  13.974  19.222   5.188 -2.1604 -0.8077  1.1574
  332THR     CA 5451  13.990  19.247   4.975  0.0418  0.1379 -0.3723
  332THR     HA 5452  13.923  19.316   4.923  0.6307  0.7733 -0.3087
  332THR     CB 5453  14.125  19.313   4.999  0.0658 -0.0790  0.0890
  332THR     HB 5454  14.187  19.252   5.065  1.3226  0.4415 -0.5612
  332THR    CG2 5455  14.205  19.337   4.871  0.6037  0.0058  0.4364
  332THR   HG21 5456  14.138  19.380   4.796 -0.0459  0.4788  1.2660
  332THR   HG22 5457  14.281  19.410   4.900 -0.7075  1.7861 -0.4375
  332THR   HG23 5458  14.261  19.252   4.832 -2.8348 -1.3163 -2.0673
  332THR    OG1 5459  14.113  19.437   5.065  0.2877  0.2749 -0.5273
  332THR    HG1 5460  14.075  19.403   5.146  0.1582  2.0164  0.1775
  332THR      C 5461  14.007  19.125   4.887 -0.4740 -0.1881 -0.0221
  332THR      O 5462  14.026  19.016   4.941 -0.6911  0.0046  0.4479
  333SER      N 5463  13.997  19.136   4.754  0.4037  0.1615 -0.0628
  333SER      H 5464  13.977  19.229   4.719 -2.5592 -0.7053 -1.0018
  333SER     CA 5465  14.020  19.036   4.652  0.3207 -0.4754  0.5287
  333SER     HA 5466  14.031  18.941   4.703  1.4336  0.0706  1.3446
  333SER     CB 5467  13.903  19.051   4.556  0.5070 -0.5155  0.2932
  333SER    HB1 5468  13.917  18.999   4.461 -0.5773 -1.6351  0.7254
  333SER    HB2 5469  13.877  19.156   4.537 -0.5908 -0.8537 -0.1648
  333SER     OG 5470  13.796  18.988   4.621 -0.0135 -0.2485 -0.2866
  333SER     HG 5471  13.819  18.898   4.648 -4.4622 -2.3722 -2.4409
  333SER      C 5472  14.152  19.078   4.587  0.1019  0.2131  0.5271
  333SER      O 5473  14.155  19.177   4.514  0.0928 -0.0515  0.1644
  334LYS      N 5474  14.261  19.002   4.597  0.1790  0.2630  0.0729
  334LYS      H 5475  14.255  18.922   4.659  1.0133  0.2868  0.1912
  334LYS     CA 5476  14.384  19.012   4.522  0.2644  0.1827  0.2018
  334LYS     HA 5477  14.366  19.058   4.425 -0.1694 -0.8276 -0.2169
  334LYS     CB 5478  14.477  19.118   4.579  0.1330  0.1784  0.4242
  334LYS    HB1 5479  14.529  19.063   4.656  1.0376 -1.0001 -0.9709
  334LYS    HB2 5480  14.415  19.203   4.608  1.0600 -0.5890  5.4428
  334LYS     CG 5481  14.583  19.161   4.478 -0.2201  0.1699  0.0456
  334LYS    HG1 5482  14.540  19.211   4.391 -0.7380 -1.9571 -0.9889
  334LYS    HG2 5483  14.631  19.071   4.439  1.1362  0.9763 -0.2062
  334LYS     CD 5484  14.685  19.251   4.547  0.5391 -0.2879 -0.4513
  334LYS    HD1 5485  14.637  19.332   4.603  0.3664 -1.2094  0.7695
  334LYS    HD2 5486  14.754  19.281   4.469  1.4081 -2.4954 -0.5993
  334LYS     CE 5487  14.770  19.173   4.647 -0.1092 -0.0177  0.3248
  334LYS    HE1 5488  14.713  19.109   4.714  0.8507  1.1838  2.4027
  334LYS    HE2 5489  14.818  19.248   4.710  2.0393  1.3760 -2.7413
  334LYS     NZ 5490  14.877  19.095   4.584 -0.0870  0.0225  0.3121
  334LYS    HZ1 5491  14.950  19.154   4.548 -0.1031  0.0875  0.3892
  334LYS    HZ2 5492  14.934  19.039   4.646  1.9272  0.3489 -1.1460
  334LYS    HZ3 5493  14.845  19.039   4.507 -1.4660  0.4281  0.5752
  334LYS      C 5494  14.446  18.874   4.498 -0.6543 -0.1849 -0.1066
  334LYS      O 5495  14.482  18.842   4.386  0.5849  0.1770  0.1774
  335HIS      N 5496  14.465  18.797   4.606 -0.2320  0.2266  0.1164
  335HIS      H 5497  14.438  18.836   4.695 -0.3194 -0.9251  0.6021
  335HIS     CA 5498  14.554  18.683   4.616 -0.2083  0.2677  0.3853
  335HIS     HA 5499  14.634  18.689   4.542 -0.0415 -2.9447  0.1539
  335HIS     CB 5500  14.626  18.669   4.749 -0.4316 -0.3111  0.4477
  335HIS    HB1 5501  14.717  18.610   4.741  0.1373  0.6538 -0.5658
  335HIS    HB2 5502  14.553  18.613   4.808 -3.2506 -1.9239 -4.0478
  335HIS     CG 5503  14.651  18.799   4.821 -0.3698 -0.3403  0.4788
  335HIS    ND1 5504  14.551  18.877   4.876 -0.1051  0.1440  0.2785
  335HIS    HD1 5505  14.452  18.859   4.886  0.3744 -2.2512  1.2134
  335HIS    CE1 5506  14.609  18.986   4.929  0.1726  0.4485 -0.6351
  335HIS    HE1 5507  14.561  19.070   4.978  1.2238  0.1759  0.8943
  335HIS    NE2 5508  14.739  18.990   4.901  0.3692  0.1101  0.2294
  335HIS    CD2 5509  14.767  18.872   4.833 -0.6183  0.2069 -0.3649
  335HIS    HD2 5510  14.858  18.845   4.780 -0.8720 -0.6125 -0.3969
  335HIS      C 5511  14.496  18.552   4.565 -0.1735  0.2996  0.2653
  335HIS      O 5512  14.556  18.491   4.477 -0.4569  0.4116 -0.0078
  336PHE      N 5513  14.369  18.520   4.594 -0.2290 -0.2282 -0.5186
  336PHE      H 5514  14.329  18.584   4.661  1.7276 -0.9092  1.4290
  336PHE     CA 5515  14.296  18.416   4.526  0.1390 -0.7685 -0.0942
  336PHE     HA 5516  14.356  18.329   4.500  1.9204  0.7771 -1.4239
  336PHE     CB 5517  14.184  18.367   4.618 -0.0930 -0.1092 -0.0194
  336PHE    HB1 5518  14.127  18.448   4.663  0.6159 -0.3556  1.3860
  336PHE    HB2 5519  14.237  18.319   4.701 -0.8751 -1.9374 -0.5374
  336PHE     CG 5520  14.086  18.266   4.563 -0.2968  0.1626 -0.1499
  336PHE    CD1 5521  13.950  18.294   4.550 -0.1942  0.7224 -0.0679
  336PHE    HD1 5522  13.913  18.392   4.576 -1.2898  0.3890 -0.3135
  336PHE    CE1 5523  13.862  18.192   4.511  0.0629  0.4986 -0.0627
  336PHE    HE1 5524  13.757  18.212   4.499 -0.7053 -2.3083  1.1177
  336PHE     CZ 5525  13.906  18.059   4.498 -0.1430  0.4332 -0.0811
  336PHE     HZ 5526  13.842  17.979   4.464  0.9064 -0.6243  0.3528
  336PHE    CE2 5527  14.043  18.037   4.510 -0.1538  0.5053  0.1804
  336PHE    HE2 5528  14.086  17.940   4.491  2.3836  1.1904  1.8483
  336PHE    CD2 5529  14.135  18.137   4.545  0.0984  0.2560  0.2233
  336PHE    HD2 5530  14.241  18.121   4.562 -0.2749 -0.8957  1.6640
  336PHE      C 5531  14.227  18.469   4.401 -0.1895  0.1884  0.4822
  336PHE      O 5532  14.209  18.395   4.305 -0.5762  0.5998  0.2316
  337ASP      N 5533  14.202  18.600   4.391  0.2124  0.2539  0.2669
  337ASP      H 5534  14.208  18.648   4.480 -0.7587 -1.5624  1.3979
  337ASP     CA 5535  14.173  18.672   4.269  0.1596  0.3567  0.3391
  337ASP     HA 5536  14.091  18.622   4.217  0.4724 -0.2534  0.4244
  337ASP     CB 5537  14.131  18.812   4.311  0.3083  0.4667  0.1174
  337ASP    HB1 5538  14.225  18.864   4.333  0.6331 -0.1432  0.2035
  337ASP    HB2 5539  14.077  18.810   4.406  0.3726 -2.3328  0.1643
  337ASP     CG 5540  14.053  18.887   4.204 -0.3810  0.3713  0.5487
  337ASP    OD1 5541  13.960  18.826   4.146  0.1213  0.3963 -0.2996
  337ASP    OD2 5542  14.085  19.003   4.170 -0.0170  0.1308  0.0535
  337ASP      C 5543  14.276  18.681   4.157  0.0040  0.3147  0.1899
  337ASP      O 5544  14.259  18.760   4.065  0.0270  0.0605 -0.0334
  338THR      N 5545  14.382  18.600   4.165  0.0409  0.3724  0.3032
  338THR      H 5546  14.375  18.530   4.237  4.5132 -0.9667 -0.2369
  338THR     CA 5547  14.485  18.581   4.065 -0.1579 -0.0683  0.1797
  338THR     HA 5548  14.513  18.672   4.012  1.2362 -0.5610  0.0277
  338THR     CB 5549  14.608  18.513   4.125 -0.1252 -0.1894 -0.0230
  338THR     HB 5550  14.670  18.474   4.044  0.0897  0.0376  0.0300
  338THR    CG2 5551  14.696  18.612   4.200  0.2435 -0.3176 -0.2822
  338THR   HG21 5552  14.666  18.631   4.303  0.1287 -0.3965 -0.3017
  338THR   HG22 5553  14.791  18.558   4.204  0.7829  0.6144 -0.2531
  338THR   HG23 5554  14.727  18.699   4.143 -1.3024  1.1656  1.0430
  338THR    OG1 5555  14.583  18.415   4.223  0.0787 -0.4364 -0.2139
  338THR    HG1 5556  14.589  18.462   4.307 -0.4668 -1.1718  0.2478
  338THR      C 5557  14.441  18.483   3.957 -0.2031 -0.1890  0.3065
  338THR      O 5558  14.509  18.454   3.858  0.0572  0.3810  0.3162
  339LEU      N 5559  14.330  18.414   3.984 -0.3119  0.1281  0.6751
  339LEU      H 5560  14.265  18.446   4.055 -2.7532  0.2179 -1.4702
  339LEU     CA 5561  14.278  18.302   3.909  0.1157 -0.0558  0.6507
  339LEU     HA 5562  14.348  18.277   3.830 -2.0218  2.4381 -2.2761
  339LEU     CB 5563  14.253  18.183   4.002 -0.3526 -0.3674  0.1352
  339LEU    HB1 5564  14.208  18.098   3.950  0.0011  0.2756 -1.2474
  339LEU    HB2 5565  14.181  18.226   4.071 -1.1016  0.2485 -1.0012
  339LEU     CG 5566  14.365  18.132   4.093 -0.3398 -0.4205  0.0897
  339LEU     HG 5567  14.407  18.220   4.143 -0.9352 -0.7194  1.1328
  339LEU    CD1 5568  14.310  18.030   4.192 -0.4358 -0.2876  0.1735
  339LEU   HD11 5569  14.223  18.068   4.246  0.1062  0.8565  0.2693
  339LEU   HD12 5570  14.298  17.936   4.137  1.6874 -1.1979  1.1693
  339LEU   HD13 5571  14.384  18.016   4.270 -0.4207  0.5021  0.3053
  339LEU    CD2 5572  14.472  18.060   4.012  0.3066  0.1431  0.4300
  339LEU   HD21 5573  14.563  18.040   4.069  0.7594  2.5356  0.6315
  339LEU   HD22 5574  14.429  17.972   3.964  2.0163 -1.3698  1.5278
  339LEU   HD23 5575  14.499  18.123   3.927  2.0822 -1.0724  0.0210
  339LEU      C 5576  14.147  18.339   3.841  0.1038 -0.1959  0.5932
  339LEU      O 5577  14.075  18.429   3.884 -0.0673 -0.0366 -0.0265
  340ASP      N 5578  14.103  18.255   3.747 -0.0343 -0.0763  0.5504
  340ASP      H 5579  14.156  18.178   3.709 -1.2679  0.3667 -2.3319
  340ASP     CA 5580  13.964  18.260   3.705  0.0657  0.0888  0.2363
  340ASP     HA 5581  13.935  18.363   3.725 -0.7634 -0.0110 -0.4024
  340ASP     CB 5582  13.958  18.244   3.554 -0.3956 -0.5310  0.3180
  340ASP    HB1 5583  14.009  18.154   3.520 -0.7815 -1.7311  2.7254
  340ASP    HB2 5584  14.006  18.323   3.496 -1.6297 -2.4197 -3.6272
  340ASP     CG 5585  13.816  18.249   3.499 -0.0845  0.1586 -0.4380
  340ASP    OD1 5586  13.758  18.360   3.494  0.4343  0.4342 -0.3383
  340ASP    OD2 5587  13.756  18.145   3.466  0.3565 -0.1119 -0.3979
  340ASP      C 5588  13.884  18.155   3.781  0.0505 -0.0683  0.0033
  340ASP      O 5589  13.935  18.062   3.844 -0.2907 -0.0369  0.3297
  341GLU      N 5590  13.751  18.163   3.775 -0.0101 -0.5978  0.5250
  341GLU      H 5591  13.712  18.243   3.728  0.1488 -2.0829 -2.3441
  341GLU     CA 5592  13.649  18.066   3.810 -0.6807 -0.1001 -0.0100
  341GLU     HA 5593  13.640  18.061   3.918  1.1279  1.1157  0.2501
  341GLU     CB 5594  13.515  18.117   3.758 -0.6030  0.0015 -0.1093
  341GLU    HB1 5595  13.530  18.127   3.650  1.8311 -0.8603  0.0842
  341GLU    HB2 5596  13.489  18.213   3.802 -0.1564  0.8314 -1.5839
  341GLU     CG 5597  13.396  18.023   3.772 -0.2398 -0.4983 -0.3512
  341GLU    HG1 5598  13.420  17.978   3.868  1.0820  2.4431  0.8071
  341GLU    HG2 5599  13.406  17.947   3.694 -0.9776 -0.3717 -0.5755
  341GLU     CD 5600  13.259  18.088   3.762  0.0425  0.1869  0.1453
  341GLU    OE1 5601  13.196  18.099   3.655 -0.4344  0.1141  0.4180
  341GLU    OE2 5602  13.207  18.118   3.872 -0.1545 -0.1926  0.1585
  341GLU      C 5603  13.680  17.930   3.748  0.0951  0.1190 -0.1214
  341GLU      O 5604  13.644  17.827   3.806  0.2398  0.3532  0.3971
  342GLU      N 5605  13.757  17.919   3.640 -0.2557  0.1245 -0.3721
  342GLU      H 5606  13.778  18.003   3.588  4.7442 -0.5540  0.0694
  342GLU     CA 5607  13.806  17.793   3.587  0.2248  0.1928 -0.0977
  342GLU     HA 5608  13.721  17.731   3.559 -0.1066  1.7686 -2.9810
  342GLU     CB 5609  13.875  17.834   3.457 -0.2094  0.1356 -0.3504
  342GLU    HB1 5610  13.953  17.903   3.489 -0.7463  0.2033  0.8857
  342GLU    HB2 5611  13.807  17.884   3.388 -0.4565 -1.0976 -1.0280
  342GLU     CG 5612  13.943  17.726   3.373  0.2472  0.2682 -0.1545
  342GLU    HG1 5613  13.877  17.642   3.357  0.2803  0.5131 -1.8307
  342GLU    HG2 5614  14.028  17.684   3.427  0.7966 -0.3062 -1.4252
  342GLU     CD 5615  13.993  17.785   3.241 -0.1749  0.0222 -0.4265
  342GLU    OE1 5616  13.932  17.770   3.133 -0.4214  0.4382 -0.3449
  342GLU    OE2 5617  14.104  17.842   3.245 -0.3841  0.4132 -0.1374
  342GLU      C 5618  13.899  17.718   3.680 -0.1671  0.0143  0.1535
  342GLU      O 5619  13.921  17.597   3.671 -0.2702 -0.0415  0.5806
  343VAL      N 5620  13.949  17.787   3.783 -0.2445 -0.0013  0.1998
  343VAL      H 5621  13.937  17.887   3.767  0.9993  0.1875  0.3677
  343VAL     CA 5622  14.022  17.736   3.897  0.2334 -0.1554 -0.1713
  343VAL     HA 5623  14.027  17.628   3.883  2.6519 -0.0399 -0.5760
  343VAL     CB 5624  14.168  17.777   3.907  0.2712 -0.3317  0.0084
  343VAL     HB 5625  14.178  17.873   3.958 -2.5495 -0.5634  1.1659
  343VAL    CG1 5626  14.235  17.681   4.005  0.2880  0.0660  0.3904
  343VAL   HG11 5627  14.330  17.726   4.033  0.2543  0.6210 -0.3772
  343VAL   HG12 5628  14.174  17.675   4.095  0.3803 -0.1399  0.4401
  343VAL   HG13 5629  14.243  17.585   3.954  1.8955 -0.4217  1.5025
  343VAL    CG2 5630  14.246  17.780   3.776 -0.7112 -1.0494 -0.6012
  343VAL   HG21 5631  14.258  17.676   3.744  1.0762 -1.7451  2.0178
  343VAL   HG22 5632  14.197  17.844   3.703  0.2655 -1.0760 -1.3003
  343VAL   HG23 5633  14.346  17.821   3.786 -1.0933 -0.5235  1.5851
  343VAL      C 5634  13.949  17.753   4.030  0.7789  0.0880  0.1001
  343VAL      O 5635  13.930  17.660   4.107 -0.0807  0.0244 -0.1728
  344GLN      N 5636  13.884  17.869   4.047  0.1980 -0.1067 -0.7229
  344GLN      H 5637  13.898  17.944   3.981 -0.7551  0.6780 -0.0626
  344GLN     CA 5638  13.822  17.903   4.173  0.4546 -0.0695 -0.6082
  344GLN     HA 5639  13.886  17.885   4.260  0.9807 -0.8322 -1.1446
  344GLN     CB 5640  13.786  18.051   4.188  0.2777 -0.1555 -0.1665
  344GLN    HB1 5641  13.748  18.058   4.290  0.2213  1.0301 -0.2595
  344GLN    HB2 5642  13.714  18.069   4.108 -0.0419 -2.9372 -0.6173
  344GLN     CG 5643  13.901  18.151   4.178  0.0487  0.1025 -0.2122
  344GLN    HG1 5644  13.961  18.148   4.086 -1.8150  1.3077 -1.5380
  344GLN    HG2 5645  13.970  18.135   4.260  0.0755 -1.6196 -0.5311
  344GLN     CD 5646  13.853  18.295   4.187  0.0131  0.0625  0.2401
  344GLN    OE1 5647  13.748  18.345   4.147 -0.0104  0.2057  0.4760
  344GLN    NE2 5648  13.930  18.381   4.253  0.3714  0.2996 -0.4838
  344GLN   HE21 5649  14.024  18.354   4.281 -0.5020  0.3434  3.0823
  344GLN   HE22 5650  13.884  18.468   4.277 -0.0866 -0.2737  0.8452
  344GLN      C 5651  13.703  17.812   4.198  0.4037  0.1394 -0.0728
  344GLN      O 5652  13.691  17.776   4.314 -0.1995 -0.0679 -0.1968
  345SER      N 5653  13.624  17.770   4.099 -0.2615  0.4968  0.2979
  345SER      H 5654  13.640  17.808   4.007 -0.9371  0.1017  0.0071
  345SER     CA 5655  13.508  17.685   4.122 -0.0836  0.2624  0.3386
  345SER     HA 5656  13.438  17.735   4.188  0.1468 -0.4448  1.1343
  345SER     CB 5657  13.450  17.640   3.989  0.3108 -0.4601  0.4092
  345SER    HB1 5658  13.401  17.728   3.948 -0.6037 -0.3573  1.6839
  345SER    HB2 5659  13.374  17.563   4.005 -2.0369  2.0922  2.4664
  345SER     OG 5660  13.551  17.594   3.902 -0.3815 -0.2999 -0.4958
  345SER     HG 5661  13.585  17.670   3.854 -0.8263  0.1861 -0.0592
  345SER      C 5662  13.542  17.562   4.204 -0.0082 -0.0692 -0.1906
  345SER      O 5663  13.456  17.513   4.277 -0.2107  0.3116 -0.1744
  346SER      N 5664  13.662  17.506   4.188  0.4824  0.8115  0.3447
  346SER      H 5665  13.716  17.552   4.115  1.3609  2.8263  2.1554
  346SER     CA 5666  13.714  17.395   4.265 -0.0310  0.2699 -0.0856
  346SER     HA 5667  13.643  17.312   4.269  0.6748 -0.3739 -0.5668
  346SER     CB 5668  13.842  17.333   4.209 -0.2477  0.2528 -0.5651
  346SER    HB1 5669  13.818  17.333   4.102 -0.1207  2.9383 -0.6644
  346SER    HB2 5670  13.854  17.233   4.250 -2.0109 -1.0834 -3.0040
  346SER     OG 5671  13.954  17.416   4.228 -0.0404 -0.0742 -0.3769
  346SER     HG 5672  13.950  17.493   4.171  1.6067  0.7590  0.5391
  346SER      C 5673  13.715  17.418   4.415  0.1832  0.6298 -0.1433
  346SER      O 5674  13.683  17.327   4.491  1.1246  0.5454  0.1723
  347PHE      N 5675  13.752  17.538   4.462  0.7460  0.3403  0.1605
  347PHE      H 5676  13.766  17.607   4.390  0.0399  0.7639  0.4324
  347PHE     CA 5677  13.750  17.582   4.599 -0.2938 -0.1514  0.3150
  347PHE     HA 5678  13.788  17.509   4.671  2.2698  2.2872  1.6891
  347PHE     CB 5679  13.841  17.705   4.612 -0.0099 -0.3318  0.0588
  347PHE    HB1 5680  13.829  17.739   4.715 -0.0345 -0.7761  0.2058
  347PHE    HB2 5681  13.792  17.784   4.555 -0.4475  0.9677  2.1396
  347PHE     CG 5682  13.989  17.695   4.584  0.0498  0.1359  0.2021
  347PHE    CD1 5683  14.083  17.716   4.686  0.0189  0.0824  0.2421
  347PHE    HD1 5684  14.052  17.726   4.788  0.5006  0.4012  0.3579
  347PHE    CE1 5685  14.219  17.726   4.655  0.0877 -0.4603  0.3597
  347PHE    HE1 5686  14.288  17.728   4.738  1.8149  0.3914 -1.0261
  347PHE     CZ 5687  14.261  17.720   4.521 -0.6228 -0.2541  0.1253
  347PHE     HZ 5688  14.362  17.733   4.485 -1.1761  0.9460 -1.1131
  347PHE    CE2 5689  14.170  17.702   4.416 -0.2288 -0.2097 -0.2267
  347PHE    HE2 5690  14.197  17.685   4.313 -1.0626  0.9638 -0.6531
  347PHE    CD2 5691  14.035  17.690   4.452 -0.1762  0.2062  0.1202
  347PHE    HD2 5692  13.967  17.671   4.370  1.7923 -1.0092 -1.3177
  347PHE      C 5693  13.606  17.610   4.640 -0.3542  0.3904 -0.2512
  347PHE      O 5694  13.564  17.545   4.735 -0.2203  0.9387  0.1902
  348GLU      N 5695  13.526  17.688   4.567  0.2843  0.3140 -1.0513
  348GLU      H 5696  13.565  17.735   4.487 -1.2270  0.7944 -1.5528
  348GLU     CA 5697  13.387  17.716   4.600  0.4666  0.0505 -0.0113
  348GLU     HA 5698  13.376  17.775   4.691 -2.1821 -0.8404  0.3074
  348GLU     CB 5699  13.340  17.796   4.479  0.4682 -0.1089 -0.1182
  348GLU    HB1 5700  13.339  17.731   4.392 -0.6169 -1.0348  0.5598
  348GLU    HB2 5701  13.410  17.878   4.462 -0.8286  1.0979  0.1077
  348GLU     CG 5702  13.195  17.844   4.483  0.3275 -0.4823 -0.5964
  348GLU    HG1 5703  13.181  17.894   4.580 -0.8633  0.1214 -1.0558
  348GLU    HG2 5704  13.139  17.751   4.488  1.7935 -1.4605 -1.5880
  348GLU     CD 5705  13.145  17.938   4.375 -0.0088 -0.1338 -0.1468
  348GLU    OE1 5706  13.028  17.981   4.367 -0.0142 -0.0843  0.1922
  348GLU    OE2 5707  13.222  17.965   4.279 -0.4212 -0.5053 -0.5873
  348GLU      C 5708  13.305  17.590   4.617  0.1333  0.2486 -0.1465
  348GLU      O 5709  13.226  17.585   4.712  0.2258 -1.2083 -0.1179
  349SER      N 5710  13.325  17.486   4.535 -0.0212 -0.0546  0.1963
  349SER      H 5711  13.401  17.486   4.469 -0.2988 -0.0293 -0.1217
  349SER     CA 5712  13.246  17.365   4.540  0.1027 -0.1453 -0.0802
  349SER     HA 5713  13.145  17.406   4.536  0.8111  1.6977 -0.1136
  349SER     CB 5714  13.270  17.278   4.417  0.7377 -0.1118  0.0182
  349SER    HB1 5715  13.201  17.194   4.422 -1.1771  1.3026 -1.5395
  349SER    HB2 5716  13.375  17.250   4.405  1.1339  0.4153  1.9723
  349SER     OG 5717  13.213  17.343   4.305 -0.3804 -0.3672  0.4275
  349SER     HG 5718  13.264  17.424   4.301 -0.1992 -0.5057 -0.1017
  349SER      C 5719  13.258  17.284   4.668  0.0710  0.0647  0.0560
  349SER      O 5720  13.162  17.218   4.708 -0.0165  0.2524  0.1529
  350VAL      N 5721  13.366  17.310   4.741  0.0181 -0.1771  0.2225
  350VAL      H 5722  13.424  17.385   4.705 -0.2794 -0.2910 -0.4986
  350VAL     CA 5723  13.394  17.254   4.872  0.5584  0.2307  0.2883
  350VAL     HA 5724  13.319  17.178   4.895  1.1962  0.1581  2.2962
  350VAL     CB 5725  13.531  17.187   4.880  0.1491 -0.5810  0.5935
  350VAL     HB 5726  13.537  17.154   4.983 -4.7014 -4.5950 -0.0085
  350VAL    CG1 5727  13.541  17.059   4.797 -1.0161 -0.2043 -0.1652
  350VAL   HG11 5728  13.552  17.084   4.692 -4.0348 -0.9715 -0.7523
  350VAL   HG12 5729  13.625  16.997   4.830  0.0817  0.5403 -1.4752
  350VAL   HG13 5730  13.453  16.996   4.812 -2.1495  1.0468 -1.3584
  350VAL    CG2 5731  13.645  17.287   4.866 -0.2645 -0.2779 -0.7698
  350VAL   HG21 5732  13.646  17.375   4.930 -1.5939 -0.8461  0.0813
  350VAL   HG22 5733  13.737  17.232   4.890 -0.2395 -0.0380 -0.3166
  350VAL   HG23 5734  13.658  17.305   4.759  1.7375 -2.6213 -1.0402
  350VAL      C 5735  13.371  17.346   4.990 -0.0613  0.3094  0.1092
  350VAL      O 5736  13.330  17.301   5.097 -0.0960 -0.0436 -0.0525
  351LEU      N 5737  13.393  17.476   4.967 -0.3971  0.2773 -0.4111
  351LEU      H 5738  13.455  17.496   4.890 -0.0715 -0.1492 -0.2650
  351LEU     CA 5739  13.344  17.582   5.053  0.1132 -0.2513  0.5495
  351LEU     HA 5740  13.379  17.572   5.156  1.5308 -1.8438 -0.0356
  351LEU     CB 5741  13.389  17.715   4.994  0.2923 -0.3812  0.3975
  351LEU    HB1 5742  13.302  17.779   5.008 -1.0449 -2.0666  0.1860
  351LEU    HB2 5743  13.414  17.715   4.888 -0.1543  2.7632  0.1938
  351LEU     CG 5744  13.509  17.771   5.069  0.1321  0.0493  0.3363
  351LEU     HG 5745  13.575  17.686   5.085 -0.8680 -0.8132 -0.0062
  351LEU    CD1 5746  13.593  17.878   4.998 -0.5052  0.4013  0.1088
  351LEU   HD11 5747  13.687  17.896   5.050  0.4475 -0.2843 -1.3189
  351LEU   HD12 5748  13.615  17.836   4.900 -1.8193  1.6247 -0.7538
  351LEU   HD13 5749  13.540  17.973   5.001 -1.4842 -0.1475  0.9265
  351LEU    CD2 5750  13.456  17.830   5.199  0.1289 -0.0390  0.3744
  351LEU   HD21 5751  13.540  17.844   5.266  0.0599 -0.2982  0.5162
  351LEU   HD22 5752  13.405  17.924   5.177 -0.9188 -0.9929 -1.5306
  351LEU   HD23 5753  13.384  17.771   5.255  0.0984  1.3420  1.8471
  351LEU      C 5754  13.193  17.585   5.074  0.1043 -0.3665  0.5101
  351LEU      O 5755  13.138  17.589   5.184  0.0061  0.0283  0.4487
  352ALA      N 5756  13.120  17.568   4.964  0.0148  0.1220  0.4906
  352ALA      H 5757  13.163  17.567   4.872 -2.1051  1.1868 -0.5737
  352ALA     CA 5758  12.977  17.588   4.961 -0.0344 -0.2682 -0.0182
  352ALA     HA 5759  12.948  17.660   5.037 -0.7516 -1.0277  0.4494
  352ALA     CB 5760  12.933  17.646   4.827 -0.5201 -0.1735  0.1799
  352ALA    HB1 5761  12.947  17.576   4.745 -0.8496  0.9547 -0.8575
  352ALA    HB2 5762  12.826  17.668   4.820 -0.9161 -2.3998 -3.3249
  352ALA    HB3 5763  12.999  17.732   4.814 -0.5195 -0.1879  0.0906
  352ALA      C 5764  12.900  17.465   5.009  0.1600 -0.4370 -0.1457
  352ALA      O 5765  12.794  17.475   5.068  0.3608  0.0835  0.1264
  353SER      N 5766  12.967  17.349   5.003 -0.5745 -0.8625 -0.1905
  353SER      H 5767  13.056  17.339   4.956  0.6246 -0.0105  1.7840
  353SER     CA 5768  12.918  17.230   5.071 -0.1618 -0.6664  0.4616
  353SER     HA 5769  12.813  17.216   5.042  0.2868 -1.3829 -0.8942
  353SER     CB 5770  12.995  17.115   5.007  0.1160 -0.0539 -0.3257
  353SER    HB1 5771  13.015  17.127   4.901  0.0791  0.3119 -0.2923
  353SER    HB2 5772  12.938  17.023   5.019 -0.8680  0.5282 -0.4079
  353SER     OG 5773  13.119  17.083   5.066 -0.0591  0.0151  0.0828
  353SER     HG 5774  13.164  17.008   5.027  2.6587  0.1808  2.5875
  353SER      C 5775  12.922  17.233   5.223 -0.4047  0.1372  0.4592
  353SER      O 5776  12.890  17.133   5.286 -0.1107 -0.2024  0.0775
  354LYS      N 5777  12.967  17.342   5.286  0.2308  0.1814 -0.0550
  354LYS      H 5778  12.977  17.426   5.231 -1.2394  1.9457  2.1631
  354LYS     CA 5779  12.969  17.366   5.429  0.0845 -0.2928  0.0296
  354LYS     HA 5780  12.941  17.270   5.473  2.0486 -2.3001 -2.7305
  354LYS     CB 5781  13.108  17.406   5.478  0.0479 -0.1291  0.0007
  354LYS    HB1 5782  13.115  17.409   5.587  2.1637 -0.2279 -0.0864
  354LYS    HB2 5783  13.124  17.505   5.435  0.0621 -0.0749  0.1326
  354LYS     CG 5784  13.219  17.310   5.435  0.1013 -0.1228  0.1179
  354LYS    HG1 5785  13.312  17.355   5.467 -1.4673  1.6710  2.5371
  354LYS    HG2 5786  13.224  17.308   5.326  2.8398 -1.1057  0.1933
  354LYS     CD 5787  13.199  17.165   5.479 -0.4236 -0.0105  0.2570
  354LYS    HD1 5788  13.109  17.120   5.436 -0.9812  1.0360  0.2874
  354LYS    HD2 5789  13.194  17.168   5.588  0.8436  1.4744  0.3134
  354LYS     CE 5790  13.313  17.073   5.439 -0.5463 -0.0455 -0.0140
  354LYS    HE1 5791  13.302  16.974   5.485  1.6276  0.4541  1.7939
  354LYS    HE2 5792  13.410  17.103   5.478 -0.5511  1.3094 -0.9718
  354LYS     NZ 5793  13.326  17.061   5.293 -0.0375  0.1738  0.0100
  354LYS    HZ1 5794  13.272  16.986   5.253 -0.1355  1.1276 -1.7655
  354LYS    HZ2 5795  13.299  17.148   5.250 -0.9866  0.7885  1.7615
  354LYS    HZ3 5796  13.416  17.036   5.256  0.0106 -0.4374  0.5254
[truncated: 67,914,170 more chars]
