# Supplementary material for: Biliverdin targeting TcdB-DRBD inhibits Clostridioides difficile virulence and restores gut microbiota in Mongolian gerbils (Meriones unguiculatus)
Source: Commun Biol. 2025 Nov 25;8:1663. doi: 10.1038/s42003-025-09059-8 (PMC12647718; doi:10.1038/s42003-025-09059-8)
Supplement: Supplementary file 5 — Supplementary data 3 [file 42003_2025_9059_MOESM5_ESM.zip › Supplementary Data 1/output coordinate file .gro]

Protein in water t= 20000.00000 step= 10000000
990058
    1MET      N    1  16.847  15.761   7.516
    1MET     H1    2  16.755  15.790   7.486
    1MET     H2    3  16.913  15.769   7.440
    1MET     H3    4  16.837  15.668   7.553
    1MET     CA    5  16.895  15.853   7.620
    1MET     HA    6  16.985  15.814   7.667
    1MET     CB    7  16.934  15.990   7.564
    1MET    HB1    8  17.024  15.995   7.503
    1MET    HB2    9  16.959  16.052   7.650
    1MET     CG   10  16.823  16.064   7.491
    1MET    HG1   11  16.869  16.162   7.476
    1MET    HG2   12  16.737  16.066   7.558
    1MET     SD   13  16.786  16.005   7.324
    1MET     CE   14  16.684  16.146   7.274
    1MET    HE1   15  16.744  16.237   7.279
    1MET    HE2   16  16.646  16.121   7.175
    1MET    HE3   17  16.592  16.155   7.332
    1MET      C   18  16.793  15.854   7.733
    1MET      O   19  16.676  15.889   7.721
    2SER      N   20  16.832  15.802   7.850
    2SER      H   21  16.929  15.776   7.856
    2SER     CA   22  16.755  15.773   7.969
    2SER     HA   23  16.665  15.834   7.975
    2SER     CB   24  16.711  15.627   7.975
    2SER    HB1   25  16.668  15.608   8.073
    2SER    HB2   26  16.803  15.569   7.967
    2SER     OG   27  16.611  15.593   7.882
    2SER     HG   28  16.563  15.520   7.922
    2SER      C   29  16.841  15.790   8.093
    2SER      O   30  16.962  15.768   8.098
    3LEU      N   31  16.781  15.835   8.203
    3LEU      H   32  16.682  15.851   8.198
    3LEU     CA   33  16.838  15.866   8.333
    3LEU     HA   34  16.927  15.926   8.315
    3LEU     CB   35  16.738  15.953   8.407
    3LEU    HB1   36  16.650  15.892   8.427
    3LEU    HB2   37  16.717  16.033   8.336
    3LEU     CG   38  16.785  16.015   8.538
    3LEU     HG   39  16.822  15.936   8.604
    3LEU    CD1   40  16.904  16.110   8.526
    3LEU   HD11   41  17.000  16.073   8.490
    3LEU   HD12   42  16.877  16.186   8.452
    3LEU   HD13   43  16.917  16.167   8.618
    3LEU    CD2   44  16.675  16.095   8.608
    3LEU   HD21   45  16.703  16.109   8.712
    3LEU   HD22   46  16.665  16.196   8.570
    3LEU   HD23   47  16.579  16.045   8.599
    3LEU      C   48  16.872  15.735   8.403
    3LEU      O   49  16.798  15.638   8.387
    4VAL      N   50  16.986  15.725   8.471
    4VAL      H   51  17.037  15.811   8.482
    4VAL     CA   52  17.031  15.603   8.536
    4VAL     HA   53  16.995  15.516   8.481
    4VAL     CB   54  17.183  15.586   8.527
    4VAL     HB   55  17.218  15.496   8.576
    4VAL    CG1   56  17.234  15.570   8.384
    4VAL   HG11   57  17.341  15.553   8.388
    4VAL   HG12   58  17.193  15.478   8.341
    4VAL   HG13   59  17.198  15.655   8.327
    4VAL    CG2   60  17.253  15.706   8.591
    4VAL   HG21   61  17.229  15.702   8.697
    4VAL   HG22   62  17.361  15.700   8.581
    4VAL   HG23   63  17.211  15.800   8.556
    4VAL      C   64  16.975  15.581   8.676
    4VAL      O   65  16.943  15.682   8.738
    5ASN      N   66  16.974  15.458   8.729
    5ASN      H   67  17.006  15.376   8.680
    5ASN     CA   68  16.963  15.438   8.872
    5ASN     HA   69  16.912  15.527   8.911
    5ASN     CB   70  16.868  15.321   8.891
    5ASN    HB1   71  16.928  15.233   8.914
    5ASN    HB2   72  16.807  15.302   8.803
    5ASN     CG   73  16.780  15.340   9.014
    5ASN    OD1   74  16.813  15.417   9.104
    5ASN    ND2   75  16.654  15.298   9.004
    5ASN   HD21   76  16.639  15.233   8.928
    5ASN   HD22   77  16.594  15.315   9.083
    5ASN      C   78  17.098  15.423   8.939
    5ASN      O   79  17.200  15.412   8.871
    6ARG      N   80  17.104  15.401   9.070
    6ARG      H   81  17.021  15.390   9.126
    6ARG     CA   82  17.226  15.403   9.150
    6ARG     HA   83  17.283  15.491   9.118
    6ARG     CB   84  17.183  15.419   9.295
    6ARG    HB1   85  17.094  15.359   9.313
    6ARG    HB2   86  17.163  15.525   9.313
    6ARG     CG   87  17.290  15.398   9.402
    6ARG    HG1   88  17.381  15.449   9.368
    6ARG    HG2   89  17.314  15.292   9.410
    6ARG     CD   90  17.250  15.441   9.542
    6ARG    HD1   91  17.179  15.365   9.574
    6ARG    HD2   92  17.216  15.545   9.547
    6ARG     NE   93  17.356  15.420   9.641
    6ARG     HE   94  17.442  15.378   9.607
    6ARG     CZ   95  17.363  15.486   9.757
    6ARG    NH1   96  17.257  15.553   9.803
    6ARG   HH11   97  17.166  15.526   9.767
    6ARG   HH12   98  17.255  15.621   9.878
    6ARG    NH2   99  17.472  15.479   9.835
    6ARG   HH21  100  17.542  15.411   9.813
    6ARG   HH22  101  17.454  15.492   9.934
    6ARG      C  102  17.329  15.293   9.131
    6ARG      O  103  17.448  15.308   9.159
    7LYS      N  104  17.285  15.174   9.088
    7LYS      H  105  17.186  15.166   9.069
    7LYS     CA  106  17.371  15.069   9.038
    7LYS     HA  107  17.418  15.036   9.130
    7LYS     CB  108  17.300  14.949   8.976
    7LYS    HB1  109  17.236  14.896   9.046
    7LYS    HB2  110  17.377  14.879   8.943
    7LYS     CG  111  17.211  14.975   8.855
    7LYS    HG1  112  17.264  14.987   8.761
    7LYS    HG2  113  17.151  15.064   8.873
    7LYS     CD  114  17.118  14.856   8.836
    7LYS    HD1  115  17.077  14.832   8.934
    7LYS    HD2  116  17.184  14.780   8.793
    7LYS     CE  117  17.011  14.898   8.736
    7LYS    HE1  118  17.049  14.963   8.658
    7LYS    HE2  119  16.940  14.968   8.781
    7LYS     NZ  120  16.951  14.782   8.668
    7LYS    HZ1  121  16.947  14.698   8.724
    7LYS    HZ2  122  16.864  14.809   8.625
    7LYS    HZ3  123  17.014  14.744   8.598
    7LYS      C  124  17.477  15.116   8.939
    7LYS      O  125  17.593  15.083   8.961
    8GLN      N  126  17.437  15.192   8.837
    8GLN      H  127  17.339  15.216   8.833
    8GLN     CA  128  17.524  15.247   8.736
    8GLN     HA  129  17.600  15.171   8.714
    8GLN     CB  130  17.453  15.272   8.603
    8GLN    HB1  131  17.384  15.355   8.614
    8GLN    HB2  132  17.391  15.185   8.582
    8GLN     CG  133  17.541  15.288   8.479
    8GLN    HG1  134  17.611  15.370   8.498
    8GLN    HG2  135  17.475  15.309   8.395
    8GLN     CD  136  17.628  15.165   8.457
    8GLN    OE1  137  17.604  15.052   8.498
    8GLN    NE2  138  17.735  15.179   8.378
    8GLN   HE21  139  17.768  15.268   8.344
    8GLN   HE22  140  17.790  15.094   8.383
    8GLN      C  141  17.600  15.373   8.776
    8GLN      O  142  17.718  15.386   8.746
    9LEU      N  143  17.546  15.460   8.861
    9LEU      H  144  17.448  15.449   8.885
    9LEU     CA  145  17.609  15.584   8.903
    9LEU     HA  146  17.642  15.635   8.812
    9LEU     CB  147  17.507  15.673   8.972
    9LEU    HB1  148  17.497  15.621   9.067
    9LEU    HB2  149  17.418  15.673   8.909
    9LEU     CG  150  17.562  15.814   8.990
    9LEU     HG  151  17.644  15.809   9.061
    9LEU    CD1  152  17.598  15.883   8.858
    9LEU   HD11  153  17.688  15.833   8.822
    9LEU   HD12  154  17.521  15.865   8.783
    9LEU   HD13  155  17.613  15.989   8.876
    9LEU    CD2  156  17.444  15.892   9.047
    9LEU   HD21  157  17.393  15.945   8.966
    9LEU   HD22  158  17.377  15.837   9.113
    9LEU   HD23  159  17.481  15.972   9.110
    9LEU      C  160  17.735  15.553   8.983
    9LEU      O  161  17.839  15.616   8.966
   10GLU      N  162  17.723  15.458   9.076
   10GLU      H  163  17.630  15.426   9.097
   10GLU     CA  164  17.833  15.394   9.146
   10GLU     HA  165  17.888  15.473   9.197
   10GLU     CB  166  17.777  15.298   9.251
   10GLU    HB1  167  17.857  15.240   9.298
   10GLU    HB2  168  17.702  15.228   9.215
   10GLU     CG  169  17.720  15.378   9.368
   10GLU    HG1  170  17.628  15.424   9.333
   10GLU    HG2  171  17.788  15.461   9.390
   10GLU     CD  172  17.707  15.298   9.497
   10GLU    OE1  173  17.597  15.285   9.554
   10GLU    OE2  174  17.811  15.249   9.545
   10GLU      C  175  17.936  15.321   9.060
   10GLU      O  176  18.044  15.294   9.112
   11LYS      N  177  17.909  15.298   8.932
   11LYS      H  178  17.819  15.327   8.895
   11LYS     CA  179  18.006  15.241   8.840
   11LYS     HA  180  18.096  15.202   8.887
   11LYS     CB  181  17.939  15.125   8.765
   11LYS    HB1  182  18.009  15.089   8.690
   11LYS    HB2  183  17.845  15.152   8.717
   11LYS     CG  184  17.899  15.013   8.860
   11LYS    HG1  185  17.837  15.046   8.944
   11LYS    HG2  186  17.991  14.977   8.906
   11LYS     CD  187  17.829  14.897   8.790
   11LYS    HD1  188  17.898  14.833   8.735
   11LYS    HD2  189  17.756  14.941   8.722
   11LYS     CE  190  17.761  14.811   8.896
   11LYS    HE1  191  17.686  14.869   8.951
   11LYS    HE2  192  17.838  14.765   8.957
   11LYS     NZ  193  17.685  14.710   8.821
   11LYS    HZ1  194  17.633  14.648   8.881
   11LYS    HZ2  195  17.619  14.763   8.766
   11LYS    HZ3  196  17.743  14.654   8.761
   11LYS      C  197  18.069  15.343   8.747
   11LYS      O  198  18.187  15.333   8.713
   12MET      N  199  17.990  15.444   8.708
   12MET      H  200  17.894  15.434   8.737
   12MET     CA  201  18.035  15.570   8.652
   12MET     HA  202  18.085  15.545   8.558
   12MET     CB  203  17.916  15.662   8.626
   12MET    HB1  204  17.961  15.759   8.603
   12MET    HB2  205  17.854  15.664   8.715
   12MET     CG  206  17.819  15.605   8.523
   12MET    HG1  207  17.807  15.497   8.524
   12MET    HG2  208  17.852  15.629   8.422
   12MET     SD  209  17.656  15.681   8.537
   12MET     CE  210  17.654  15.808   8.408
   12MET    HE1  211  17.564  15.870   8.411
   12MET    HE2  212  17.740  15.867   8.436
   12MET    HE3  213  17.666  15.755   8.313
   12MET      C  214  18.137  15.642   8.739
   12MET      O  215  18.228  15.705   8.685
   13ALA      N  216  18.127  15.633   8.872
   13ALA      H  217  18.040  15.597   8.908
   13ALA     CA  218  18.223  15.684   8.967
   13ALA     HA  219  18.219  15.793   8.966
   13ALA     CB  220  18.181  15.640   9.107
   13ALA    HB1  221  18.087  15.691   9.130
   13ALA    HB2  222  18.158  15.533   9.105
   13ALA    HB3  223  18.262  15.660   9.177
   13ALA      C  224  18.367  15.644   8.942
   13ALA      O  225  18.455  15.731   8.943
   14ASN      N  226  18.395  15.518   8.907
   14ASN      H  227  18.317  15.455   8.908
   14ASN     CA  228  18.526  15.458   8.922
   14ASN     HA  229  18.544  15.453   9.029
   14ASN     CB  230  18.518  15.315   8.871
   14ASN    HB1  231  18.482  15.311   8.769
   14ASN    HB2  232  18.436  15.264   8.921
   14ASN     CG  233  18.650  15.242   8.893
   14ASN    OD1  234  18.730  15.275   8.981
   14ASN    ND2  235  18.686  15.133   8.824
   14ASN   HD21  236  18.631  15.106   8.743
   14ASN   HD22  237  18.778  15.092   8.831
   14ASN      C  238  18.641  15.525   8.847
   14ASN      O  239  18.634  15.544   8.726
   15VAL      N  240  18.742  15.563   8.925
   15VAL      H  241  18.740  15.536   9.023
   15VAL     CA  242  18.869  15.602   8.867
   15VAL     HA  243  18.881  15.536   8.781
   15VAL     CB  244  18.877  15.744   8.813
   15VAL     HB  245  18.791  15.769   8.751
   15VAL    CG1  246  18.897  15.833   8.935
   15VAL   HG11  247  18.985  15.812   8.996
   15VAL   HG12  248  18.912  15.932   8.891
   15VAL   HG13  249  18.802  15.819   8.987
   15VAL    CG2  250  18.996  15.768   8.720
   15VAL   HG21  251  19.087  15.752   8.778
   15VAL   HG22  252  18.991  15.714   8.626
   15VAL   HG23  253  18.993  15.874   8.692
   15VAL      C  254  18.982  15.562   8.961
   15VAL      O  255  18.967  15.582   9.081
   16ARG      N  256  19.094  15.512   8.908
   16ARG      H  257  19.102  15.487   8.810
   16ARG     CA  258  19.208  15.469   8.987
   16ARG     HA  259  19.176  15.378   9.038
   16ARG     CB  260  19.332  15.448   8.901
   16ARG    HB1  261  19.418  15.424   8.964
   16ARG    HB2  262  19.364  15.539   8.851
   16ARG     CG  263  19.307  15.338   8.798
   16ARG    HG1  264  19.226  15.366   8.729
   16ARG    HG2  265  19.279  15.246   8.850
   16ARG     CD  266  19.426  15.321   8.705
   16ARG    HD1  267  19.515  15.299   8.764
   16ARG    HD2  268  19.446  15.407   8.642
   16ARG     NE  269  19.402  15.209   8.614
   16ARG     HE  270  19.387  15.233   8.517
   16ARG     CZ  271  19.411  15.076   8.633
   16ARG    NH1  272  19.445  15.031   8.755
   16ARG   HH11  273  19.466  15.104   8.821
   16ARG   HH12  274  19.460  14.933   8.773
   16ARG    NH2  275  19.389  14.983   8.540
   16ARG   HH21  276  19.363  15.011   8.446
   16ARG   HH22  277  19.441  14.898   8.554
   16ARG      C  278  19.251  15.569   9.093
   16ARG      O  279  19.234  15.691   9.095
   17PHE      N  280  19.321  15.512   9.191
   17PHE      H  281  19.341  15.414   9.179
   17PHE     CA  282  19.377  15.571   9.311
   17PHE     HA  283  19.399  15.480   9.367
   17PHE     CB  284  19.513  15.638   9.293
   17PHE    HB1  285  19.565  15.646   9.389
   17PHE    HB2  286  19.507  15.735   9.243
   17PHE     CG  287  19.604  15.552   9.208
   17PHE    CD1  288  19.609  15.569   9.069
   17PHE    HD1  289  19.555  15.654   9.030
   17PHE    CE1  290  19.703  15.500   8.991
   17PHE    HE1  291  19.716  15.516   8.885
   17PHE     CZ  292  19.783  15.405   9.056
   17PHE     HZ  293  19.851  15.342   9.001
   17PHE    CE2  294  19.775  15.383   9.194
   17PHE    HE2  295  19.844  15.319   9.247
   17PHE    CD2  296  19.679  15.452   9.270
   17PHE    HD2  297  19.684  15.429   9.375
   17PHE      C  298  19.287  15.650   9.405
   17PHE      O  299  19.327  15.739   9.480
   18ARG      N  300  19.158  15.618   9.398
   18ARG      H  301  19.127  15.547   9.333
   18ARG     CA  302  19.052  15.702   9.451
   18ARG     HA  303  19.098  15.759   9.532
   18ARG     CB  304  18.993  15.798   9.348
   18ARG    HB1  305  18.910  15.740   9.308
   18ARG    HB2  306  19.063  15.817   9.266
   18ARG     CG  307  18.940  15.924   9.414
   18ARG    HG1  308  19.004  15.960   9.495
   18ARG    HG2  309  18.853  15.897   9.474
   18ARG     CD  310  18.913  16.031   9.309
   18ARG    HD1  311  18.828  16.003   9.247
   18ARG    HD2  312  19.004  16.038   9.249
   18ARG     NE  313  18.878  16.160   9.368
   18ARG     HE  314  18.787  16.167   9.411
   18ARG     CZ  315  18.953  16.270   9.385
   18ARG    NH1  316  19.081  16.278   9.347
   18ARG   HH11  317  19.128  16.191   9.326
   18ARG   HH12  318  19.135  16.362   9.330
   18ARG    NH2  319  18.914  16.375   9.459
   18ARG   HH21  320  18.824  16.375   9.505
   18ARG   HH22  321  18.982  16.446   9.483
   18ARG      C  322  18.948  15.616   9.520
   18ARG      O  323  18.909  15.509   9.473
   19VAL      N  324  18.896  15.663   9.633
   19VAL      H  325  18.935  15.748   9.673
   19VAL     CA  326  18.791  15.602   9.712
   19VAL     HA  327  18.753  15.510   9.667
   19VAL     CB  328  18.837  15.567   9.854
   19VAL     HB  329  18.868  15.662   9.899
   19VAL    CG1  330  18.737  15.505   9.951
   19VAL   HG11  331  18.660  15.577   9.979
   19VAL   HG12  332  18.701  15.409   9.914
   19VAL   HG13  333  18.785  15.476  10.045
   19VAL    CG2  334  18.968  15.488   9.857
   19VAL   HG21  335  18.987  15.448   9.956
   19VAL   HG22  336  18.978  15.407   9.786
   19VAL   HG23  337  19.056  15.548   9.834
   19VAL      C  338  18.668  15.692   9.710
   19VAL      O  339  18.681  15.813   9.701
   20GLN      N  340  18.549  15.632   9.718
   20GLN      H  341  18.550  15.532   9.729
   20GLN     CA  342  18.424  15.705   9.704
   20GLN     HA  343  18.441  15.765   9.615
   20GLN     CB  344  18.307  15.612   9.675
   20GLN    HB1  345  18.308  15.554   9.767
   20GLN    HB2  346  18.341  15.549   9.593
   20GLN     CG  347  18.174  15.680   9.641
   20GLN    HG1  348  18.191  15.757   9.565
   20GLN    HG2  349  18.129  15.720   9.732
   20GLN     CD  350  18.082  15.583   9.568
   20GLN    OE1  351  18.058  15.596   9.449
   20GLN    NE2  352  18.021  15.489   9.640
   20GLN   HE21  353  18.042  15.481   9.739
   20GLN   HE22  354  17.945  15.437   9.599
   20GLN      C  355  18.407  15.797   9.824
   20GLN      O  356  18.408  15.760   9.941
   21GLU      N  357  18.393  15.924   9.785
   21GLU      H  358  18.404  15.946   9.687
   21GLU     CA  359  18.382  16.036   9.877
   21GLU     HA  360  18.447  16.024   9.963
   21GLU     CB  361  18.430  16.166   9.812
   21GLU    HB1  362  18.413  16.246   9.884
   21GLU    HB2  363  18.375  16.178   9.719
   21GLU     CG  364  18.580  16.156   9.782
   21GLU    HG1  365  18.625  16.081   9.847
   21GLU    HG2  366  18.629  16.248   9.811
   21GLU     CD  367  18.604  16.131   9.634
   21GLU    OE1  368  18.555  16.031   9.576
   21GLU    OE2  369  18.677  16.206   9.565
   21GLU      C  370  18.243  16.046   9.938
   21GLU      O  371  18.140  16.025   9.875
   22ASP      N  372  18.234  16.118  10.051
   22ASP      H  373  18.323  16.140  10.093
   22ASP     CA  374  18.110  16.157  10.114
   22ASP     HA  375  18.050  16.067  10.123
   22ASP     CB  376  18.145  16.213  10.252
   22ASP    HB1  377  18.050  16.234  10.301
   22ASP    HB2  378  18.195  16.306  10.226
   22ASP     CG  379  18.236  16.132  10.344
   22ASP    OD1  380  18.243  16.008  10.339
   22ASP    OD2  381  18.312  16.197  10.419
   22ASP      C  382  18.037  16.266  10.037
   22ASP      O  383  17.915  16.281  10.042
   23GLU      N  384  18.115  16.342   9.958
   23GLU      H  385  18.213  16.318   9.959
   23GLU     CA  386  18.064  16.443   9.868
   23GLU     HA  387  17.991  16.494   9.931
   23GLU     CB  388  18.178  16.530   9.815
   23GLU    HB1  389  18.141  16.589   9.731
   23GLU    HB2  390  18.253  16.460   9.780
   23GLU     CG  391  18.241  16.626   9.915
   23GLU    HG1  392  18.168  16.690   9.964
   23GLU    HG2  393  18.316  16.690   9.866
   23GLU     CD  394  18.316  16.550  10.023
   23GLU    OE1  395  18.304  16.582  10.143
   23GLU    OE2  396  18.401  16.464   9.991
   23GLU      C  397  17.990  16.381   9.750
   23GLU      O  398  17.894  16.433   9.694
   24TYR      N  399  18.024  16.258   9.711
   24TYR      H  400  18.097  16.218   9.768
   24TYR     CA  401  17.972  16.177   9.604
   24TYR     HA  402  17.925  16.245   9.533
   24TYR     CB  403  18.080  16.092   9.538
   24TYR    HB1  404  18.086  16.002   9.599
   24TYR    HB2  405  18.176  16.142   9.555
   24TYR     CG  406  18.059  16.046   9.396
   24TYR    CD1  407  17.964  15.948   9.363
   24TYR    HD1  408  17.911  15.902   9.445
   24TYR    CE1  409  17.927  15.917   9.231
   24TYR    HE1  410  17.852  15.844   9.205
   24TYR     CZ  411  18.008  15.974   9.131
   24TYR     OH  412  17.979  15.942   9.001
   24TYR     HH  413  18.040  15.980   8.938
   24TYR    CE2  414  18.109  16.068   9.158
   24TYR    HE2  415  18.161  16.114   9.075
   24TYR    CD2  416  18.126  16.109   9.290
   24TYR    HD2  417  18.195  16.190   9.309
   24TYR      C  418  17.862  16.089   9.665
   24TYR      O  419  17.764  16.073   9.592
   25VAL      N  420  17.865  16.046   9.791
   25VAL      H  421  17.956  16.057   9.835
   25VAL     CA  422  17.760  15.968   9.852
   25VAL     HA  423  17.729  15.894   9.778
   25VAL     CB  424  17.801  15.899   9.982
   25VAL     HB  425  17.850  15.968  10.051
   25VAL    CG1  426  17.683  15.842  10.060
   25VAL   HG11  427  17.711  15.802  10.157
   25VAL   HG12  428  17.610  15.915  10.094
   25VAL   HG13  429  17.629  15.758  10.016
   25VAL    CG2  430  17.896  15.783   9.953
   25VAL   HG21  431  17.848  15.703   9.896
   25VAL   HG22  432  17.990  15.812   9.906
   25VAL   HG23  433  17.925  15.739  10.048
   25VAL      C  434  17.632  16.049   9.867
   25VAL      O  435  17.524  15.990   9.869
   26ALA      N  436  17.639  16.183   9.868
   26ALA      H  437  17.730  16.225   9.864
   26ALA     CA  438  17.522  16.268   9.872
   26ALA     HA  439  17.454  16.229   9.949
   26ALA     CB  440  17.570  16.408   9.910
   26ALA    HB1  441  17.643  16.388   9.990
   26ALA    HB2  442  17.627  16.460   9.833
   26ALA    HB3  443  17.491  16.475   9.943
   26ALA      C  444  17.444  16.275   9.742
   26ALA      O  445  17.322  16.291   9.733
   27ILE      N  446  17.513  16.261   9.628
   27ILE      H  447  17.613  16.249   9.633
   27ILE     CA  448  17.456  16.258   9.495
   27ILE     HA  449  17.384  16.339   9.488
   27ILE     CB  450  17.557  16.272   9.381
   27ILE     HB  451  17.606  16.177   9.363
   27ILE    CG2  452  17.473  16.300   9.257
   27ILE   HG21  453  17.423  16.397   9.254
   27ILE   HG22  454  17.534  16.292   9.167
   27ILE   HG23  455  17.398  16.222   9.236
   27ILE    CG1  456  17.673  16.371   9.383
   27ILE   HG11  457  17.723  16.359   9.479
   27ILE   HG12  458  17.637  16.474   9.379
   27ILE     CD  459  17.780  16.357   9.275
   27ILE    HD1  460  17.743  16.356   9.173
   27ILE    HD2  461  17.856  16.433   9.293
   27ILE    HD3  462  17.833  16.261   9.281
   27ILE      C  463  17.379  16.127   9.484
   27ILE      O  464  17.268  16.135   9.433
   28LEU      N  465  17.442  16.017   9.526
   28LEU      H  466  17.537  16.023   9.558
   28LEU     CA  467  17.381  15.886   9.515
   28LEU     HA  468  17.367  15.863   9.409
   28LEU     CB  469  17.483  15.786   9.569
   28LEU    HB1  470  17.429  15.693   9.556
   28LEU    HB2  471  17.497  15.803   9.676
   28LEU     CG  472  17.621  15.770   9.506
   28LEU     HG  473  17.679  15.858   9.533
   28LEU    CD1  474  17.685  15.653   9.580
   28LEU   HD11  475  17.632  15.560   9.562
   28LEU   HD12  476  17.791  15.646   9.556
   28LEU   HD13  477  17.681  15.688   9.684
   28LEU    CD2  478  17.629  15.749   9.355
   28LEU   HD21  479  17.603  15.831   9.288
   28LEU   HD22  480  17.732  15.734   9.323
   28LEU   HD23  481  17.570  15.660   9.335
   28LEU      C  482  17.253  15.877   9.596
   28LEU      O  483  17.155  15.840   9.532
   29ASP      N  484  17.249  15.920   9.723
   29ASP      H  485  17.339  15.941   9.763
   29ASP     CA  486  17.128  15.929   9.801
   29ASP     HA  487  17.086  15.829   9.812
   29ASP     CB  488  17.163  15.977   9.942
   29ASP    HB1  489  17.067  16.005   9.987
   29ASP    HB2  490  17.223  16.067   9.932
   29ASP     CG  491  17.224  15.872  10.033
   29ASP    OD1  492  17.223  15.750  10.007
   29ASP    OD2  493  17.271  15.920  10.138
   29ASP      C  494  17.019  16.019   9.744
   29ASP      O  495  16.903  15.983   9.763
   30ALA      N  496  17.054  16.124   9.671
   30ALA      H  497  17.154  16.137   9.662
   30ALA     CA  498  16.960  16.221   9.619
   30ALA     HA  499  16.886  16.233   9.698
   30ALA     CB  500  17.018  16.362   9.608
   30ALA    HB1  501  16.939  16.428   9.573
   30ALA    HB2  502  17.036  16.391   9.711
   30ALA    HB3  503  17.106  16.370   9.544
   30ALA      C  504  16.896  16.169   9.490
   30ALA      O  505  16.782  16.198   9.456
   31LEU      N  506  16.970  16.087   9.416
   31LEU      H  507  17.066  16.071   9.446
   31LEU     CA  508  16.927  16.012   9.300
   31LEU     HA  509  16.898  16.093   9.232
   31LEU     CB  510  17.041  15.933   9.235
   31LEU    HB1  511  17.075  15.855   9.304
   31LEU    HB2  512  17.119  16.004   9.210
   31LEU     CG  513  16.999  15.866   9.105
   31LEU     HG  514  16.926  15.789   9.133
   31LEU    CD1  515  16.940  15.960   9.000
   31LEU   HD11  516  17.010  16.042   8.989
   31LEU   HD12  517  16.924  15.901   8.910
   31LEU   HD13  518  16.845  16.000   9.034
   31LEU    CD2  519  17.118  15.798   9.038
   31LEU   HD21  520  17.184  15.750   9.111
   31LEU   HD22  521  17.087  15.723   8.966
   31LEU   HD23  522  17.173  15.876   8.985
   31LEU      C  523  16.821  15.913   9.346
   31LEU      O  524  16.716  15.901   9.284
   32GLU      N  525  16.846  15.848   9.460
   32GLU      H  526  16.937  15.861   9.500
   32GLU     CA  527  16.745  15.758   9.513
   32GLU     HA  528  16.704  15.699   9.431
   32GLU     CB  529  16.804  15.662   9.616
   32GLU    HB1  530  16.727  15.625   9.683
   32GLU    HB2  531  16.878  15.719   9.673
   32GLU     CG  532  16.880  15.550   9.545
   32GLU    HG1  533  16.970  15.596   9.506
   32GLU    HG2  534  16.822  15.508   9.463
   32GLU     CD  535  16.909  15.439   9.646
   32GLU    OE1  536  16.994  15.465   9.734
   32GLU    OE2  537  16.854  15.327   9.636
   32GLU      C  538  16.623  15.827   9.571
   32GLU      O  539  16.511  15.776   9.565
   33GLU      N  540  16.641  15.955   9.604
   33GLU      H  541  16.729  16.005   9.600
   33GLU     CA  542  16.529  16.035   9.650
   33GLU     HA  543  16.464  15.987   9.724
   33GLU     CB  544  16.573  16.165   9.717
   33GLU    HB1  545  16.506  16.248   9.697
   33GLU    HB2  546  16.666  16.193   9.667
   33GLU     CG  547  16.603  16.155   9.866
   33GLU    HG1  548  16.709  16.149   9.887
   33GLU    HG2  549  16.564  16.063   9.910
   33GLU     CD  550  16.547  16.274   9.942
   33GLU    OE1  551  16.458  16.256  10.028
   33GLU    OE2  552  16.586  16.392   9.924
   33GLU      C  553  16.445  16.064   9.527
   33GLU      O  554  16.326  16.091   9.543
   34TYR      N  555  16.503  16.085   9.408
   34TYR      H  556  16.594  16.044   9.394
   34TYR     CA  557  16.420  16.105   9.291
   34TYR     HA  558  16.344  16.180   9.311
   34TYR     CB  559  16.507  16.169   9.183
   34TYR    HB1  560  16.580  16.094   9.155
   34TYR    HB2  561  16.553  16.259   9.223
   34TYR     CG  562  16.433  16.203   9.056
   34TYR    CD1  563  16.442  16.127   8.939
   34TYR    HD1  564  16.499  16.036   8.949
   34TYR    CE1  565  16.373  16.161   8.821
   34TYR    HE1  566  16.382  16.098   8.734
   34TYR     CZ  567  16.296  16.278   8.817
   34TYR     OH  568  16.225  16.304   8.704
   34TYR     HH  569  16.244  16.235   8.640
   34TYR    CE2  570  16.283  16.356   8.934
   34TYR    HE2  571  16.219  16.443   8.940
   34TYR    CD2  572  16.355  16.320   9.048
   34TYR    HD2  573  16.339  16.372   9.141
   34TYR      C  574  16.343  15.982   9.244
   34TYR      O  575  16.226  15.992   9.209
   35HIS      N  576  16.408  15.866   9.252
   35HIS      H  577  16.504  15.869   9.286
   35HIS     CA  578  16.347  15.741   9.214
   35HIS     HA  579  16.280  15.763   9.130
   35HIS     CB  580  16.450  15.637   9.172
   35HIS    HB1  581  16.406  15.538   9.160
   35HIS    HB2  582  16.520  15.622   9.255
   35HIS     CG  583  16.526  15.682   9.050
   35HIS    ND1  584  16.465  15.702   8.927
   35HIS    CE1  585  16.561  15.728   8.837
   35HIS    HE1  586  16.554  15.755   8.733
   35HIS    NE2  587  16.682  15.715   8.895
   35HIS    HE2  588  16.769  15.723   8.845
   35HIS    CD2  589  16.661  15.691   9.029
   35HIS    HD2  590  16.734  15.672   9.106
   35HIS      C  591  16.253  15.691   9.323
   35HIS      O  592  16.175  15.600   9.295
   36ASN      N  593  16.244  15.757   9.438
   36ASN      H  594  16.326  15.809   9.466
   36ASN     CA  595  16.134  15.742   9.531
   36ASN     HA  596  16.116  15.635   9.545
   36ASN     CB  597  16.174  15.788   9.671
   36ASN    HB1  598  16.166  15.896   9.675
   36ASN    HB2  599  16.282  15.775   9.677
   36ASN     CG  600  16.090  15.730   9.784
   36ASN    OD1  601  15.992  15.788   9.831
   36ASN    ND2  602  16.140  15.618   9.836
   36ASN   HD21  603  16.226  15.576   9.803
   36ASN   HD22  604  16.090  15.593   9.920
   36ASN      C  605  15.998  15.796   9.489
   36ASN      O  606  15.895  15.760   9.545
   37MET      N  607  15.998  15.887   9.391
   37MET      H  608  16.081  15.900   9.335
   37MET     CA  609  15.884  15.960   9.340
   37MET     HA  610  15.821  15.975   9.427
   37MET     CB  611  15.929  16.103   9.310
   37MET    HB1  612  15.847  16.160   9.267
   37MET    HB2  613  16.003  16.099   9.229
   37MET     CG  614  15.982  16.173   9.435
   37MET    HG1  615  16.085  16.142   9.455
   37MET    HG2  616  15.913  16.160   9.518
   37MET     SD  617  15.998  16.350   9.402
   37MET     CE  618  16.068  16.400   9.561
   37MET    HE1  619  16.099  16.504   9.554
   37MET    HE2  620  15.994  16.391   9.641
   37MET    HE3  621  16.159  16.346   9.588
   37MET      C  622  15.802  15.891   9.231
   37MET      O  623  15.858  15.854   9.129
   38SER      N  624  15.671  15.885   9.255
   38SER      H  625  15.638  15.922   9.343
   38SER     CA  626  15.575  15.833   9.159
   38SER     HA  627  15.620  15.800   9.065
   38SER     CB  628  15.522  15.695   9.198
   38SER    HB1  629  15.609  15.632   9.216
   38SER    HB2  630  15.455  15.641   9.131
   38SER     OG  631  15.450  15.700   9.320
   38SER     HG  632  15.518  15.693   9.387
   38SER      C  633  15.465  15.932   9.125
   38SER      O  634  15.482  15.993   9.019
   39GLU      N  635  15.366  15.952   9.211
   39GLU      H  636  15.354  15.892   9.291
   39GLU     CA  637  15.258  16.045   9.186
   39GLU     HA  638  15.228  16.035   9.081
   39GLU     CB  639  15.134  16.013   9.269
   39GLU    HB1  640  15.055  16.076   9.228
   39GLU    HB2  641  15.149  16.030   9.376
   39GLU     CG  642  15.087  15.869   9.257
   39GLU    HG1  643  15.165  15.799   9.289
   39GLU    HG2  644  15.075  15.848   9.151
   39GLU     CD  645  14.965  15.841   9.344
   39GLU    OE1  646  14.855  15.821   9.289
   39GLU    OE2  647  14.980  15.847   9.468
   39GLU      C  648  15.297  16.192   9.196
   39GLU      O  649  15.215  16.283   9.180
   40ASN      N  650  15.424  16.220   9.224
   40ASN      H  651  15.477  16.142   9.260
   40ASN     CA  652  15.483  16.351   9.244
   40ASN     HA  653  15.424  16.394   9.325
   40ASN     CB  654  15.630  16.340   9.285
   40ASN    HB1  655  15.663  16.442   9.303
   40ASN    HB2  656  15.690  16.295   9.206
   40ASN     CG  657  15.636  16.257   9.413
   40ASN    OD1  658  15.609  16.137   9.404
   40ASN    ND2  659  15.648  16.313   9.533
   40ASN   HD21  660  15.681  16.408   9.534
   40ASN   HD22  661  15.649  16.257   9.617
   40ASN      C  662  15.455  16.448   9.130
   40ASN      O  663  15.471  16.414   9.013
   41THR      N  664  15.430  16.577   9.154
   41THR      H  665  15.418  16.605   9.250
   41THR     CA  666  15.424  16.673   9.046
   41THR     HA  667  15.351  16.630   8.978
   41THR     CB  668  15.366  16.800   9.107
   41THR     HB  669  15.373  16.886   9.040
   41THR    CG2  670  15.219  16.776   9.142
   41THR   HG21  671  15.203  16.698   9.216
   41THR   HG22  672  15.189  16.871   9.187
   41THR   HG23  673  15.153  16.744   9.062
   41THR    OG1  674  15.442  16.832   9.221
   41THR    HG1  675  15.418  16.918   9.256
   41THR      C  676  15.553  16.691   8.968
   41THR      O  677  15.665  16.691   9.018
   42VAL      N  678  15.535  16.729   8.841
   42VAL      H  679  15.449  16.701   8.796
   42VAL     CA  680  15.643  16.760   8.750
   42VAL     HA  681  15.705  16.670   8.744
   42VAL     CB  682  15.582  16.772   8.610
   42VAL     HB  683  15.508  16.694   8.592
   42VAL    CG1  684  15.515  16.907   8.584
   42VAL   HG11  685  15.471  16.897   8.485
   42VAL   HG12  686  15.451  16.930   8.669
   42VAL   HG13  687  15.583  16.992   8.575
   42VAL    CG2  688  15.690  16.741   8.507
   42VAL   HG21  689  15.753  16.657   8.535
   42VAL   HG22  690  15.635  16.719   8.416
   42VAL   HG23  691  15.745  16.835   8.496
   42VAL      C  692  15.737  16.872   8.792
   42VAL      O  693  15.854  16.859   8.759
   43VAL      N  694  15.690  16.972   8.867
   43VAL      H  695  15.590  16.974   8.881
   43VAL     CA  696  15.772  17.078   8.922
   43VAL     HA  697  15.856  17.101   8.855
   43VAL     CB  698  15.693  17.208   8.936
   43VAL     HB  699  15.623  17.198   9.018
   43VAL    CG1  700  15.789  17.326   8.955
   43VAL   HG11  701  15.863  17.299   9.030
   43VAL   HG12  702  15.838  17.345   8.859
   43VAL   HG13  703  15.733  17.412   8.990
   43VAL    CG2  704  15.612  17.233   8.809
   43VAL   HG21  705  15.531  17.161   8.817
   43VAL   HG22  706  15.572  17.332   8.832
   43VAL   HG23  707  15.660  17.246   8.712
   43VAL      C  708  15.842  17.033   9.049
   43VAL      O  709  15.957  17.072   9.069
   44GLU      N  710  15.787  16.944   9.133
   44GLU      H  711  15.700  16.897   9.110
   44GLU     CA  712  15.864  16.890   9.243
   44GLU     HA  713  15.925  16.971   9.282
   44GLU     CB  714  15.771  16.832   9.349
   44GLU    HB1  715  15.719  16.745   9.310
   44GLU    HB2  716  15.700  16.906   9.387
   44GLU     CG  717  15.849  16.791   9.474
   44GLU    HG1  718  15.894  16.886   9.503
   44GLU    HG2  719  15.926  16.724   9.436
   44GLU     CD  720  15.757  16.726   9.577
   44GLU    OE1  721  15.712  16.611   9.559
   44GLU    OE2  722  15.719  16.796   9.674
   44GLU      C  723  15.964  16.785   9.195
   44GLU      O  724  16.077  16.796   9.242
   45LYS      N  725  15.931  16.707   9.092
   45LYS      H  726  15.840  16.722   9.051
   45LYS     CA  727  16.025  16.627   9.016
   45LYS     HA  728  16.071  16.558   9.086
   45LYS     CB  729  15.951  16.549   8.908
   45LYS    HB1  730  16.025  16.521   8.832
   45LYS    HB2  731  15.868  16.614   8.880
   45LYS     CG  732  15.882  16.423   8.960
   45LYS    HG1  733  15.822  16.458   9.044
   45LYS    HG2  734  15.952  16.341   8.980
   45LYS     CD  735  15.783  16.373   8.855
   45LYS    HD1  736  15.839  16.354   8.763
   45LYS    HD2  737  15.708  16.447   8.830
   45LYS     CE  738  15.722  16.241   8.902
   45LYS    HE1  739  15.716  16.245   9.011
   45LYS    HE2  740  15.797  16.165   8.883
   45LYS     NZ  741  15.596  16.207   8.836
   45LYS    HZ1  742  15.608  16.192   8.737
   45LYS    HZ2  743  15.563  16.119   8.872
   45LYS    HZ3  744  15.532  16.285   8.841
   45LYS      C  745  16.140  16.713   8.964
   45LYS      O  746  16.258  16.684   8.981
   46TYR      N  747  16.105  16.822   8.895
   46TYR      H  748  16.007  16.828   8.873
   46TYR     CA  749  16.208  16.915   8.854
   46TYR     HA  750  16.278  16.853   8.797
   46TYR     CB  751  16.142  17.025   8.770
   46TYR    HB1  752  16.064  17.071   8.830
   46TYR    HB2  753  16.095  16.984   8.681
   46TYR     CG  754  16.247  17.127   8.735
   46TYR    CD1  755  16.265  17.241   8.815
   46TYR    HD1  756  16.200  17.253   8.900
   46TYR    CE1  757  16.366  17.335   8.790
   46TYR    HE1  758  16.384  17.419   8.855
   46TYR     CZ  759  16.446  17.317   8.675
   46TYR     OH  760  16.523  17.422   8.636
   46TYR     HH  761  16.552  17.419   8.544
   46TYR    CE2  762  16.432  17.200   8.597
   46TYR    HE2  763  16.485  17.186   8.505
   46TYR    CD2  764  16.334  17.104   8.628
   46TYR    HD2  765  16.315  17.016   8.569
   46TYR      C  766  16.298  16.965   8.965
   46TYR      O  767  16.421  16.958   8.964
   47LEU      N  768  16.240  17.029   9.066
   47LEU      H  769  16.140  17.043   9.053
   47LEU     CA  770  16.308  17.088   9.180
   47LEU     HA  771  16.376  17.167   9.147
   47LEU     CB  772  16.213  17.155   9.278
   47LEU    HB1  773  16.267  17.189   9.366
   47LEU    HB2  774  16.135  17.083   9.304
   47LEU     CG  775  16.154  17.287   9.229
   47LEU     HG  776  16.089  17.279   9.142
   47LEU    CD1  777  16.069  17.348   9.340
   47LEU   HD11  778  16.125  17.377   9.428
   47LEU   HD12  779  16.015  17.431   9.295
   47LEU   HD13  780  15.989  17.278   9.366
   47LEU    CD2  781  16.255  17.396   9.192
   47LEU   HD21  782  16.201  17.488   9.169
   47LEU   HD22  783  16.329  17.399   9.272
   47LEU   HD23  784  16.314  17.368   9.105
   47LEU      C  785  16.406  16.992   9.246
   47LEU      O  786  16.511  17.035   9.293
   48LYS      N  787  16.370  16.863   9.245
   48LYS      H  788  16.276  16.847   9.212
   48LYS     CA  789  16.448  16.751   9.294
   48LYS     HA  790  16.486  16.779   9.393
   48LYS     CB  791  16.354  16.632   9.308
   48LYS    HB1  792  16.318  16.609   9.208
   48LYS    HB2  793  16.267  16.666   9.364
   48LYS     CG  794  16.409  16.507   9.376
   48LYS    HG1  795  16.469  16.465   9.295
   48LYS    HG2  796  16.322  16.443   9.395
   48LYS     CD  797  16.491  16.523   9.504
   48LYS    HD1  798  16.576  16.578   9.464
   48LYS    HD2  799  16.512  16.423   9.541
   48LYS     CE  800  16.409  16.600   9.607
   48LYS    HE1  801  16.309  16.558   9.620
   48LYS    HE2  802  16.382  16.696   9.563
   48LYS     NZ  803  16.481  16.620   9.734
   48LYS    HZ1  804  16.520  16.537   9.777
   48LYS    HZ2  805  16.553  16.687   9.716
   48LYS    HZ3  806  16.421  16.655   9.808
   48LYS      C  807  16.567  16.720   9.205
   48LYS      O  808  16.679  16.714   9.256
   49LEU      N  809  16.553  16.712   9.072
   49LEU      H  810  16.461  16.717   9.032
   49LEU     CA  811  16.663  16.707   8.977
   49LEU     HA  812  16.717  16.615   8.996
   49LEU     CB  813  16.612  16.720   8.834
   49LEU    HB1  814  16.696  16.719   8.766
   49LEU    HB2  815  16.562  16.816   8.818
   49LEU     CG  816  16.525  16.606   8.781
   49LEU     HG  817  16.438  16.586   8.843
   49LEU    CD1  818  16.468  16.655   8.648
   49LEU   HD11  819  16.413  16.747   8.668
   49LEU   HD12  820  16.549  16.672   8.578
   49LEU   HD13  821  16.390  16.583   8.621
   49LEU    CD2  822  16.600  16.477   8.751
   49LEU   HD21  823  16.665  16.491   8.665
   49LEU   HD22  824  16.662  16.448   8.836
   49LEU   HD23  825  16.535  16.393   8.727
   49LEU      C  826  16.762  16.817   9.015
   49LEU      O  827  16.882  16.791   9.015
   50LYS      N  828  16.712  16.938   9.037
   50LYS      H  829  16.612  16.948   9.047
   50LYS     CA  830  16.787  17.062   9.047
   50LYS     HA  831  16.850  17.082   8.961
   50LYS     CB  832  16.682  17.173   9.049
   50LYS    HB1  833  16.622  17.169   9.140
   50LYS    HB2  834  16.623  17.156   8.959
   50LYS     CG  835  16.745  17.312   9.050
   50LYS    HG1  836  16.821  17.326   8.974
   50LYS    HG2  837  16.789  17.334   9.147
   50LYS     CD  838  16.650  17.429   9.019
   50LYS    HD1  839  16.571  17.426   9.094
   50LYS    HD2  840  16.607  17.416   8.920
   50LYS     CE  841  16.706  17.571   9.023
   50LYS    HE1  842  16.778  17.571   8.942
   50LYS    HE2  843  16.768  17.601   9.107
   50LYS     NZ  844  16.602  17.673   8.998
   50LYS    HZ1  845  16.530  17.671   9.069
   50LYS    HZ2  846  16.641  17.766   8.998
   50LYS    HZ3  847  16.564  17.647   8.909
   50LYS      C  848  16.879  17.055   9.168
   50LYS      O  849  16.989  17.107   9.152
   51ASP      N  850  16.852  16.983   9.277
   51ASP      H  851  16.762  16.936   9.278
   51ASP     CA  852  16.944  16.961   9.386
   51ASP     HA  853  16.999  17.051   9.416
   51ASP     CB  854  16.874  16.925   9.517
   51ASP    HB1  855  16.952  16.905   9.590
   51ASP    HB2  856  16.813  16.836   9.504
   51ASP     CG  857  16.793  17.041   9.574
   51ASP    OD1  858  16.713  17.014   9.666
   51ASP    OD2  859  16.799  17.159   9.533
   51ASP      C  860  17.048  16.857   9.345
   51ASP      O  861  17.162  16.865   9.390
   52ILE      N  862  17.009  16.749   9.277
   52ILE      H  863  16.912  16.734   9.254
   52ILE     CA  864  17.105  16.652   9.227
   52ILE     HA  865  17.161  16.622   9.316
   52ILE     CB  866  17.037  16.528   9.170
   52ILE     HB  867  16.991  16.562   9.077
   52ILE    CG2  868  17.138  16.420   9.132
   52ILE   HG21  869  17.195  16.405   9.224
   52ILE   HG22  870  17.093  16.331   9.089
   52ILE   HG23  871  17.200  16.465   9.054
   52ILE    CG1  872  16.933  16.471   9.266
   52ILE   HG11  873  16.882  16.552   9.318
   52ILE   HG12  874  16.976  16.399   9.336
   52ILE     CD  875  16.840  16.380   9.186
   52ILE    HD1  876  16.764  16.344   9.255
   52ILE    HD2  877  16.784  16.436   9.111
   52ILE    HD3  878  16.893  16.304   9.128
   52ILE      C  879  17.210  16.709   9.133
   52ILE      O  880  17.325  16.665   9.130
   53ASN      N  881  17.168  16.809   9.056
   53ASN      H  882  17.072  16.842   9.061
   53ASN     CA  883  17.262  16.881   8.973
   53ASN     HA  884  17.314  16.808   8.911
   53ASN     CB  885  17.175  16.963   8.878
   53ASN    HB1  886  17.113  17.032   8.935
   53ASN    HB2  887  17.114  16.897   8.817
   53ASN     CG  888  17.244  17.050   8.775
   53ASN    OD1  889  17.287  17.001   8.671
   53ASN    ND2  890  17.265  17.181   8.796
   53ASN   HD21  891  17.240  17.224   8.884
   53ASN   HD22  892  17.312  17.241   8.730
   53ASN      C  893  17.358  16.969   9.052
   53ASN      O  894  17.479  16.969   9.030
   54SER      N  895  17.312  17.031   9.161
   54SER      H  896  17.216  17.016   9.188
   54SER     CA  897  17.378  17.117   9.257
   54SER     HA  898  17.437  17.185   9.196
   54SER     CB  899  17.288  17.197   9.350
   54SER    HB1  900  17.218  17.141   9.412
   54SER    HB2  901  17.236  17.271   9.290
   54SER     OG  902  17.369  17.283   9.428
   54SER     HG  903  17.310  17.354   9.453
   54SER      C  904  17.471  17.034   9.344
   54SER      O  905  17.572  17.088   9.389
   55LEU      N  906  17.437  16.907   9.369
   55LEU      H  907  17.341  16.882   9.349
   55LEU     CA  908  17.527  16.809   9.426
   55LEU     HA  909  17.566  16.862   9.512
   55LEU     CB  910  17.448  16.687   9.474
   55LEU    HB1  911  17.521  16.612   9.508
   55LEU    HB2  912  17.384  16.654   9.393
   55LEU     CG  913  17.361  16.721   9.594
   55LEU     HG  914  17.320  16.822   9.585
   55LEU    CD1  915  17.237  16.634   9.614
   55LEU   HD11  916  17.159  16.670   9.681
   55LEU   HD12  917  17.193  16.605   9.518
   55LEU   HD13  918  17.273  16.541   9.657
   55LEU    CD2  919  17.436  16.714   9.727
   55LEU   HD21  920  17.458  16.613   9.761
   55LEU   HD22  921  17.537  16.755   9.723
   55LEU   HD23  922  17.375  16.769   9.799
   55LEU      C  923  17.640  16.760   9.336
   55LEU      O  924  17.754  16.748   9.379
   56THR      N  925  17.608  16.752   9.207
   56THR      H  926  17.515  16.779   9.176
   56THR     CA  927  17.707  16.716   9.108
   56THR     HA  928  17.765  16.630   9.141
   56THR     CB  929  17.633  16.676   8.981
   56THR     HB  930  17.566  16.755   8.947
   56THR    CG2  931  17.734  16.638   8.873
   56THR   HG21  932  17.831  16.614   8.916
   56THR   HG22  933  17.700  16.553   8.815
   56THR   HG23  934  17.751  16.721   8.804
   56THR    OG1  935  17.561  16.558   9.007
   56THR    HG1  936  17.485  16.580   9.062
   56THR      C  937  17.806  16.831   9.087
   56THR      O  938  17.928  16.817   9.087
   57ASP      N  939  17.756  16.953   9.066
   57ASP      H  940  17.656  16.963   9.053
   57ASP     CA  941  17.837  17.072   9.058
   57ASP     HA  942  17.905  17.055   8.975
   57ASP     CB  943  17.745  17.189   9.026
   57ASP    HB1  944  17.800  17.283   9.026
   57ASP    HB2  945  17.673  17.210   9.105
   57ASP     CG  946  17.665  17.179   8.896
   57ASP    OD1  947  17.698  17.097   8.808
   57ASP    OD2  948  17.566  17.254   8.887
   57ASP      C  949  17.913  17.097   9.188
   57ASP      O  950  18.019  17.158   9.193
   58THR      N  951  17.864  17.047   9.302
   58THR      H  952  17.779  16.993   9.296
   58THR     CA  953  17.948  17.059   9.420
   58THR     HA  954  17.984  17.162   9.427
   58THR     CB  955  17.857  17.035   9.541
   58THR     HB  956  17.807  16.938   9.535
   58THR    CG2  957  17.936  17.040   9.671
   58THR   HG21  958  17.994  16.947   9.674
   58THR   HG22  959  17.998  17.129   9.681
   58THR   HG23  960  17.863  17.038   9.752
   58THR    OG1  961  17.759  17.135   9.551
   58THR    HG1  962  17.685  17.112   9.494
   58THR      C  963  18.068  16.966   9.421
   58THR      O  964  18.179  17.005   9.456
   59TYR      N  965  18.050  16.842   9.375
   59TYR      H  966  17.955  16.811   9.361
   59TYR     CA  967  18.161  16.749   9.363
   59TYR     HA  968  18.198  16.734   9.465
   59TYR     CB  969  18.111  16.610   9.326
   59TYR    HB1  970  18.064  16.599   9.228
   59TYR    HB2  971  18.048  16.582   9.410
   59TYR     CG  972  18.227  16.514   9.317
   59TYR    CD1  973  18.309  16.506   9.203
   59TYR    HD1  974  18.290  16.556   9.109
   59TYR    CE1  975  18.433  16.443   9.216
   59TYR    HE1  976  18.497  16.451   9.130
   59TYR     CZ  977  18.469  16.375   9.334
   59TYR     OH  978  18.592  16.316   9.341
   59TYR     HH  979  18.620  16.274   9.423
   59TYR    CE2  980  18.378  16.368   9.442
   59TYR    HE2  981  18.414  16.318   9.531
   59TYR    CD2  982  18.262  16.447   9.434
   59TYR    HD2  983  18.203  16.459   9.523
   59TYR      C  984  18.269  16.793   9.266
   59TYR      O  985  18.383  16.801   9.312
   60ILE      N  986  18.239  16.833   9.142
   60ILE      H  987  18.148  16.810   9.106
   60ILE     CA  988  18.318  16.894   9.037
   60ILE     HA  989  18.381  16.809   9.012
   60ILE     CB  990  18.236  16.919   8.911
   60ILE     HB  991  18.145  16.973   8.937
   60ILE    CG2  992  18.308  17.002   8.805
   60ILE   HG21  993  18.408  16.960   8.789
   60ILE   HG22  994  18.257  16.999   8.709
   60ILE   HG23  995  18.315  17.105   8.840
   60ILE    CG1  996  18.182  16.787   8.856
   60ILE   HG11  997  18.116  16.739   8.928
   60ILE   HG12  998  18.262  16.715   8.839
   60ILE     CD  999  18.101  16.809   8.729
   60ILE    HD1 1000  18.026  16.886   8.741
   60ILE    HD2 1001  18.166  16.837   8.646
   60ILE    HD3 1002  18.032  16.724   8.719
   60ILE      C 1003  18.391  17.020   9.082
   60ILE      O 1004  18.507  17.040   9.046
   61ASP      N 1005  18.337  17.087   9.184
   61ASP      H 1006  18.250  17.056   9.226
   61ASP     CA 1007  18.387  17.212   9.236
   61ASP     HA 1008  18.436  17.271   9.159
   61ASP     CB 1009  18.265  17.291   9.282
   61ASP    HB1 1010  18.208  17.237   9.357
   61ASP    HB2 1011  18.204  17.316   9.195
   61ASP     CG 1012  18.312  17.422   9.344
   61ASP    OD1 1013  18.362  17.511   9.273
   61ASP    OD2 1014  18.300  17.434   9.468
   61ASP      C 1015  18.485  17.194   9.351
   61ASP      O 1016  18.583  17.267   9.361
   62THR      N 1017  18.451  17.105   9.445
   62THR      H 1018  18.358  17.067   9.431
   62THR     CA 1019  18.538  17.059   9.551
   62THR     HA 1020  18.577  17.142   9.610
   62THR     CB 1021  18.460  16.968   9.645
   62THR     HB 1022  18.435  16.875   9.595
   62THR    CG2 1023  18.527  16.936   9.779
   62THR   HG21 1024  18.468  16.862   9.832
   62THR   HG22 1025  18.621  16.883   9.764
   62THR   HG23 1026  18.527  17.022   9.846
   62THR    OG1 1027  18.337  17.024   9.685
   62THR    HG1 1028  18.279  17.026   9.610
   62THR      C 1029  18.659  16.981   9.501
   62THR      O 1030  18.765  16.994   9.562
   63TYR      N 1031  18.638  16.907   9.392
   63TYR      H 1032  18.541  16.895   9.366
   63TYR     CA 1033  18.743  16.837   9.320
   63TYR     HA 1034  18.840  16.870   9.356
   63TYR     CB 1035  18.716  16.689   9.342
   63TYR    HB1 1036  18.813  16.646   9.316
   63TYR    HB2 1037  18.631  16.658   9.281
   63TYR     CG 1038  18.696  16.646   9.485
   63TYR    CD1 1039  18.804  16.647   9.573
   63TYR    HD1 1040  18.898  16.680   9.530
   63TYR    CE1 1041  18.786  16.610   9.707
   63TYR    HE1 1042  18.868  16.601   9.776
   63TYR     CZ 1043  18.659  16.576   9.757
   63TYR     OH 1044  18.651  16.547   9.890
   63TYR     HH 1045  18.564  16.523   9.923
   63TYR    CE2 1046  18.549  16.570   9.669
   63TYR    HE2 1047  18.453  16.538   9.706
   63TYR    CD2 1048  18.570  16.617   9.539
   63TYR    HD2 1049  18.489  16.614   9.467
   63TYR      C 1050  18.747  16.879   9.174
   63TYR      O 1051  18.713  16.802   9.084
   64LYS      N 1052  18.785  17.005   9.148
   64LYS      H 1053  18.796  17.060   9.232
   64LYS     CA 1054  18.816  17.075   9.025
   64LYS     HA 1055  18.726  17.118   8.981
   64LYS     CB 1056  18.911  17.188   9.063
   64LYS    HB1 1057  19.011  17.153   9.043
   64LYS    HB2 1058  18.904  17.205   9.171
   64LYS     CG 1059  18.906  17.320   8.985
   64LYS    HG1 1060  18.819  17.369   9.030
   64LYS    HG2 1061  18.886  17.294   8.881
   64LYS     CD 1062  19.014  17.424   9.013
   64LYS    HD1 1063  19.007  17.453   9.118
   64LYS    HD2 1064  18.992  17.513   8.954
   64LYS     CE 1065  19.150  17.361   8.984
   64LYS    HE1 1066  19.143  17.308   8.889
   64LYS    HE2 1067  19.170  17.289   9.063
   64LYS     NZ 1068  19.265  17.452   8.974
   64LYS    HZ1 1069  19.254  17.500   8.886
   64LYS    HZ2 1070  19.267  17.517   9.051
   64LYS    HZ3 1071  19.353  17.401   8.972
   64LYS      C 1072  18.882  16.994   8.914
   64LYS      O 1073  18.836  17.020   8.804
   65LYS      N 1074  18.967  16.895   8.941
   65LYS      H 1075  18.980  16.867   9.037
   65LYS     CA 1076  19.044  16.817   8.846
   65LYS     HA 1077  18.987  16.823   8.754
   65LYS     CB 1078  19.184  16.875   8.828
   65LYS    HB1 1079  19.172  16.978   8.795
   65LYS    HB2 1080  19.240  16.815   8.757
   65LYS     CG 1081  19.267  16.886   8.956
   65LYS    HG1 1082  19.283  16.787   8.998
   65LYS    HG2 1083  19.215  16.945   9.032
   65LYS     CD 1084  19.403  16.949   8.928
   65LYS    HD1 1085  19.385  17.050   8.893
   65LYS    HD2 1086  19.446  16.894   8.843
   65LYS     CE 1087  19.510  16.927   9.035
   65LYS    HE1 1088  19.524  16.821   9.059
   65LYS    HE2 1089  19.472  16.977   9.124
   65LYS     NZ 1090  19.641  16.976   8.990
   65LYS    HZ1 1091  19.630  17.074   8.967
   65LYS    HZ2 1092  19.717  16.947   9.049
   65LYS    HZ3 1093  19.663  16.940   8.898
   65LYS      C 1094  19.032  16.668   8.878
   65LYS      O 1095  19.124  16.589   8.860
   66SER      N 1096  18.916  16.630   8.932
   66SER      H 1097  18.848  16.702   8.951
   66SER     CA 1098  18.898  16.493   8.976
   66SER     HA 1099  18.989  16.453   9.020
   66SER     CB 1100  18.775  16.470   9.065
   66SER    HB1 1101  18.681  16.492   9.015
   66SER    HB2 1102  18.781  16.537   9.150
   66SER     OG 1103  18.761  16.337   9.112
   66SER     HG 1104  18.707  16.333   9.191
   66SER      C 1105  18.873  16.402   8.857
   66SER      O 1106  18.793  16.434   8.768
   67GLY      N 1107  18.929  16.282   8.847
   67GLY      H 1108  19.004  16.256   8.910
   67GLY     CA 1109  18.909  16.181   8.746
   67GLY    HA1 1110  18.986  16.103   8.750
   67GLY    HA2 1111  18.922  16.218   8.644
   67GLY      C 1112  18.768  16.124   8.745
   67GLY      O 1113  18.731  16.056   8.649
   68ARG      N 1114  18.680  16.148   8.842
   68ARG      H 1115  18.715  16.196   8.924
   68ARG     CA 1116  18.537  16.126   8.829
   68ARG     HA 1117  18.529  16.025   8.791
   68ARG     CB 1118  18.475  16.121   8.969
   68ARG    HB1 1119  18.378  16.072   8.954
   68ARG    HB2 1120  18.463  16.225   8.997
   68ARG     CG 1121  18.556  16.054   9.080
   68ARG    HG1 1122  18.635  16.127   9.101
   68ARG    HG2 1123  18.608  15.965   9.047
   68ARG     CD 1124  18.473  16.037   9.206
   68ARG    HD1 1125  18.383  15.978   9.188
   68ARG    HD2 1126  18.435  16.136   9.235
   68ARG     NE 1127  18.540  15.966   9.315
   68ARG     HE 1128  18.539  16.012   9.404
   68ARG     CZ 1129  18.569  15.835   9.321
   68ARG    NH1 1130  18.542  15.745   9.226
   68ARG   HH11 1131  18.515  15.768   9.131
   68ARG   HH12 1132  18.592  15.659   9.241
   68ARG    NH2 1133  18.626  15.783   9.431
   68ARG   HH21 1134  18.630  15.847   9.509
   68ARG   HH22 1135  18.638  15.683   9.439
   68ARG      C 1136  18.461  16.225   8.742
   68ARG      O 1137  18.356  16.197   8.685
   69ASN      N 1138  18.509  16.349   8.730
   69ASN      H 1139  18.587  16.367   8.792
   69ASN     CA 1140  18.442  16.457   8.660
   69ASN     HA 1141  18.351  16.469   8.718
   69ASN     CB 1142  18.512  16.591   8.678
   69ASN    HB1 1143  18.447  16.666   8.633
   69ASN    HB2 1144  18.607  16.597   8.625
   69ASN     CG 1145  18.515  16.643   8.821
   69ASN    OD1 1146  18.450  16.591   8.911
   69ASN    ND2 1147  18.589  16.752   8.843
   69ASN   HD21 1148  18.633  16.807   8.771
   69ASN   HD22 1149  18.626  16.769   8.936
   69ASN      C 1150  18.393  16.425   8.519
   69ASN      O 1151  18.290  16.482   8.483
   70LYS      N 1152  18.469  16.351   8.439
   70LYS      H 1153  18.563  16.321   8.460
   70LYS     CA 1154  18.432  16.318   8.303
   70LYS     HA 1155  18.426  16.408   8.241
   70LYS     CB 1156  18.546  16.235   8.245
   70LYS    HB1 1157  18.555  16.141   8.298
   70LYS    HB2 1158  18.642  16.281   8.268
   70LYS     CG 1159  18.532  16.214   8.094
   70LYS    HG1 1160  18.508  16.312   8.053
   70LYS    HG2 1161  18.459  16.136   8.073
   70LYS     CD 1162  18.667  16.174   8.035
   70LYS    HD1 1163  18.684  16.075   8.078
   70LYS    HD2 1164  18.752  16.241   8.043
   70LYS     CE 1165  18.637  16.159   7.886
   70LYS    HE1 1166  18.592  16.253   7.857
   70LYS    HE2 1167  18.568  16.076   7.874
   70LYS     NZ 1168  18.762  16.133   7.812
   70LYS    HZ1 1169  18.773  16.034   7.796
   70LYS    HZ2 1170  18.775  16.175   7.721
   70LYS    HZ3 1171  18.846  16.156   7.862
   70LYS      C 1172  18.302  16.239   8.294
   70LYS      O 1173  18.213  16.284   8.223
   71ALA      N 1174  18.277  16.137   8.376
   71ALA      H 1175  18.352  16.107   8.437
   71ALA     CA 1176  18.153  16.062   8.376
   71ALA     HA 1177  18.121  16.065   8.271
   71ALA     CB 1178  18.183  15.922   8.427
   71ALA    HB1 1179  18.270  15.888   8.371
   71ALA    HB2 1180  18.221  15.932   8.529
   71ALA    HB3 1181  18.098  15.854   8.430
   71ALA      C 1182  18.054  16.148   8.453
   71ALA      O 1183  17.936  16.130   8.421
   72LEU      N 1184  18.093  16.238   8.544
   72LEU      H 1185  18.190  16.255   8.569
   72LEU     CA 1186  17.991  16.326   8.595
   72LEU     HA 1187  17.903  16.267   8.622
   72LEU     CB 1188  18.039  16.409   8.714
   72LEU    HB1 1189  17.980  16.501   8.724
   72LEU    HB2 1190  18.140  16.448   8.708
   72LEU     CG 1191  18.044  16.332   8.845
   72LEU     HG 1192  18.095  16.238   8.827
   72LEU    CD1 1193  18.120  16.400   8.959
   72LEU   HD11 1194  18.212  16.445   8.923
   72LEU   HD12 1195  18.064  16.485   8.998
   72LEU   HD13 1196  18.131  16.328   9.040
   72LEU    CD2 1197  17.908  16.299   8.908
   72LEU   HD21 1198  17.853  16.239   8.836
   72LEU   HD22 1199  17.936  16.251   9.002
   72LEU   HD23 1200  17.848  16.388   8.923
   72LEU      C 1201  17.944  16.422   8.486
   72LEU      O 1202  17.823  16.437   8.487
   73LYS      N 1203  18.015  16.476   8.387
   73LYS      H 1204  18.115  16.469   8.397
   73LYS     CA 1205  17.965  16.544   8.269
   73LYS     HA 1206  17.908  16.632   8.299
   73LYS     CB 1207  18.076  16.594   8.177
   73LYS    HB1 1208  18.134  16.511   8.138
   73LYS    HB2 1209  18.142  16.639   8.251
   73LYS     CG 1210  18.021  16.691   8.072
   73LYS    HG1 1211  17.966  16.776   8.112
   73LYS    HG2 1212  17.955  16.637   8.004
   73LYS     CD 1213  18.139  16.744   7.993
   73LYS    HD1 1214  18.184  16.665   7.932
   73LYS    HD2 1215  18.218  16.781   8.058
   73LYS     CE 1216  18.089  16.855   7.900
   73LYS    HE1 1217  17.985  16.881   7.922
   73LYS    HE2 1218  18.101  16.834   7.794
   73LYS     NZ 1219  18.151  16.984   7.932
   73LYS    HZ1 1220  18.137  17.016   8.027
   73LYS    HZ2 1221  18.250  16.979   7.916
   73LYS    HZ3 1222  18.115  17.049   7.864
   73LYS      C 1223  17.856  16.468   8.196
   73LYS      O 1224  17.758  16.525   8.148
   74LYS      N 1225  17.867  16.335   8.190
   74LYS      H 1226  17.933  16.284   8.247
   74LYS     CA 1227  17.774  16.255   8.112
   74LYS     HA 1228  17.739  16.320   8.031
   74LYS     CB 1229  17.837  16.129   8.053
   74LYS    HB1 1230  17.876  16.068   8.134
   74LYS    HB2 1231  17.920  16.154   7.987
   74LYS     CG 1232  17.755  16.034   7.967
   74LYS    HG1 1233  17.681  15.986   8.031
   74LYS    HG2 1234  17.821  15.948   7.952
   74LYS     CD 1235  17.706  16.087   7.832
   74LYS    HD1 1236  17.649  16.177   7.851
   74LYS    HD2 1237  17.645  16.007   7.791
   74LYS     CE 1238  17.819  16.114   7.733
   74LYS    HE1 1239  17.857  16.020   7.692
   74LYS    HE2 1240  17.892  16.172   7.789
   74LYS     NZ 1241  17.768  16.190   7.617
   74LYS    HZ1 1242  17.845  16.232   7.566
   74LYS    HZ2 1243  17.710  16.142   7.551
   74LYS    HZ3 1244  17.711  16.265   7.654
   74LYS      C 1245  17.650  16.229   8.196
   74LYS      O 1246  17.537  16.216   8.149
   75PHE      N 1247  17.664  16.209   8.327
   75PHE      H 1248  17.755  16.213   8.371
   75PHE     CA 1249  17.552  16.206   8.419
   75PHE     HA 1250  17.489  16.121   8.394
   75PHE     CB 1251  17.606  16.190   8.561
   75PHE    HB1 1252  17.659  16.282   8.586
   75PHE    HB2 1253  17.675  16.105   8.563
   75PHE     CG 1254  17.503  16.178   8.671
   75PHE    CD1 1255  17.501  16.268   8.778
   75PHE    HD1 1256  17.582  16.339   8.790
   75PHE    CE1 1257  17.398  16.272   8.873
   75PHE    HE1 1258  17.403  16.345   8.952
   75PHE     CZ 1259  17.289  16.185   8.862
   75PHE     HZ 1260  17.205  16.193   8.930
   75PHE    CE2 1261  17.285  16.104   8.748
   75PHE    HE2 1262  17.196  16.046   8.734
   75PHE    CD2 1263  17.393  16.092   8.659
   75PHE    HD2 1264  17.396  16.008   8.592
   75PHE      C 1265  17.471  16.335   8.415
   75PHE      O 1266  17.349  16.332   8.400
   76LYS      N 1267  17.540  16.449   8.431
   76LYS      H 1268  17.639  16.450   8.451
   76LYS     CA 1269  17.485  16.582   8.416
   76LYS     HA 1270  17.408  16.609   8.488
   76LYS     CB 1271  17.592  16.688   8.442
   76LYS    HB1 1272  17.661  16.683   8.358
   76LYS    HB2 1273  17.651  16.669   8.531
   76LYS     CG 1274  17.536  16.828   8.469
   76LYS    HG1 1275  17.453  16.827   8.539
   76LYS    HG2 1276  17.490  16.860   8.376
   76LYS     CD 1277  17.646  16.926   8.509
   76LYS    HD1 1278  17.734  16.907   8.447
   76LYS    HD2 1279  17.682  16.906   8.610
   76LYS     CE 1280  17.609  17.073   8.493
   76LYS    HE1 1281  17.568  17.106   8.397
   76LYS    HE2 1282  17.704  17.122   8.512
   76LYS     NZ 1283  17.519  17.135   8.592
   76LYS    HZ1 1284  17.430  17.086   8.598
   76LYS    HZ2 1285  17.566  17.130   8.681
   76LYS    HZ3 1286  17.504  17.231   8.563
   76LYS      C 1287  17.402  16.593   8.289
   76LYS      O 1288  17.303  16.666   8.293
   77GLU      N 1289  17.445  16.530   8.180
   77GLU      H 1290  17.524  16.468   8.192
   77GLU     CA 1291  17.383  16.536   8.049
   77GLU     HA 1292  17.361  16.638   8.017
   77GLU     CB 1293  17.482  16.469   7.954
   77GLU    HB1 1294  17.485  16.361   7.968
   77GLU    HB2 1295  17.585  16.505   7.962
   77GLU     CG 1296  17.437  16.494   7.811
   77GLU    HG1 1297  17.440  16.602   7.792
   77GLU    HG2 1298  17.337  16.451   7.802
   77GLU     CD 1299  17.518  16.416   7.708
   77GLU    OE1 1300  17.642  16.409   7.707
   77GLU    OE2 1301  17.447  16.354   7.626
   77GLU      C 1302  17.250  16.464   8.057
   77GLU      O 1303  17.158  16.513   7.993
   78TYR      N 1304  17.240  16.363   8.144
   78TYR      H 1305  17.326  16.343   8.191
   78TYR     CA 1306  17.118  16.285   8.161
   78TYR     HA 1307  17.077  16.256   8.064
   78TYR     CB 1308  17.147  16.150   8.226
   78TYR    HB1 1309  17.052  16.102   8.250
   78TYR    HB2 1310  17.193  16.162   8.324
   78TYR     CG 1311  17.230  16.048   8.152
   78TYR    CD1 1312  17.274  15.928   8.209
   78TYR    HD1 1313  17.239  15.896   8.306
   78TYR    CE1 1314  17.351  15.838   8.135
   78TYR    HE1 1315  17.398  15.745   8.166
   78TYR     CZ 1316  17.395  15.874   8.006
   78TYR     OH 1317  17.476  15.786   7.941
   78TYR     HH 1318  17.487  15.807   7.848
   78TYR    CE2 1319  17.356  15.997   7.950
   78TYR    HE2 1320  17.393  16.038   7.857
   78TYR    CD2 1321  17.273  16.082   8.024
   78TYR    HD2 1322  17.246  16.173   7.973
   78TYR      C 1323  17.020  16.362   8.248
   78TYR      O 1324  16.899  16.348   8.228
   79LEU      N 1325  17.071  16.450   8.334
   79LEU      H 1326  17.172  16.447   8.333
   79LEU     CA 1327  16.986  16.522   8.426
   79LEU     HA 1328  16.904  16.463   8.466
   79LEU     CB 1329  17.061  16.593   8.539
   79LEU    HB1 1330  17.000  16.669   8.588
   79LEU    HB2 1331  17.144  16.652   8.500
   79LEU     CG 1332  17.098  16.494   8.650
   79LEU     HG 1333  17.130  16.402   8.603
   79LEU    CD1 1334  17.201  16.545   8.751
   79LEU   HD11 1335  17.301  16.559   8.710
   79LEU   HD12 1336  17.171  16.631   8.811
   79LEU   HD13 1337  17.218  16.471   8.828
   79LEU    CD2 1338  16.976  16.454   8.732
   79LEU   HD21 1339  16.897  16.424   8.663
   79LEU   HD22 1340  17.005  16.376   8.802
   79LEU   HD23 1341  16.931  16.535   8.789
   79LEU      C 1342  16.915  16.636   8.354
   79LEU      O 1343  16.796  16.659   8.374
   80VAL      N 1344  16.979  16.702   8.257
   80VAL      H 1345  17.080  16.698   8.250
   80VAL     CA 1346  16.907  16.785   8.163
   80VAL     HA 1347  16.843  16.850   8.222
   80VAL     CB 1348  16.994  16.871   8.071
   80VAL     HB 1349  17.054  16.803   8.009
   80VAL    CG1 1350  16.922  16.977   7.989
   80VAL   HG11 1351  16.994  17.038   7.934
   80VAL   HG12 1352  16.858  16.926   7.916
   80VAL   HG13 1353  16.860  17.029   8.062
   80VAL    CG2 1354  17.102  16.942   8.151
   80VAL   HG21 1355  17.059  17.010   8.225
   80VAL   HG22 1356  17.166  16.875   8.208
   80VAL   HG23 1357  17.171  16.997   8.087
   80VAL      C 1358  16.813  16.699   8.079
   80VAL      O 1359  16.700  16.738   8.050
   81THR      N 1360  16.863  16.594   8.014
   81THR      H 1361  16.958  16.576   8.045
   81THR     CA 1362  16.780  16.508   7.933
   81THR     HA 1363  16.738  16.564   7.850
   81THR     CB 1364  16.853  16.392   7.866
   81THR     HB 1365  16.894  16.327   7.944
   81THR    CG2 1366  16.776  16.310   7.763
   81THR   HG21 1367  16.700  16.257   7.820
   81THR   HG22 1368  16.737  16.371   7.683
   81THR   HG23 1369  16.848  16.237   7.727
   81THR    OG1 1370  16.966  16.442   7.797
   81THR    HG1 1371  17.036  16.471   7.856
   81THR      C 1372  16.655  16.459   8.006
   81THR      O 1373  16.552  16.435   7.944
   82GLU      N 1374  16.650  16.447   8.139
   82GLU      H 1375  16.735  16.464   8.192
   82GLU     CA 1376  16.532  16.410   8.214
   82GLU     HA 1377  16.492  16.321   8.166
   82GLU     CB 1378  16.571  16.377   8.357
   82GLU    HB1 1379  16.612  16.463   8.409
   82GLU    HB2 1380  16.645  16.296   8.353
   82GLU     CG 1381  16.449  16.333   8.438
   82GLU    HG1 1382  16.365  16.400   8.423
   82GLU    HG2 1383  16.478  16.340   8.543
   82GLU     CD 1384  16.398  16.192   8.415
   82GLU    OE1 1385  16.321  16.142   8.500
   82GLU    OE2 1386  16.431  16.139   8.306
   82GLU      C 1387  16.420  16.513   8.207
   82GLU      O 1388  16.304  16.474   8.194
   83ILE      N 1389  16.454  16.642   8.207
   83ILE      H 1390  16.551  16.668   8.218
   83ILE     CA 1391  16.357  16.749   8.192
   83ILE     HA 1392  16.284  16.741   8.272
   83ILE     CB 1393  16.417  16.888   8.208
   83ILE     HB 1394  16.483  16.905   8.123
   83ILE    CG2 1395  16.304  16.991   8.201
   83ILE   HG21 1396  16.251  16.983   8.296
   83ILE   HG22 1397  16.347  17.091   8.193
   83ILE   HG23 1398  16.242  16.982   8.112
   83ILE    CG1 1399  16.506  16.903   8.331
   83ILE   HG11 1400  16.572  16.816   8.339
   83ILE   HG12 1401  16.448  16.905   8.423
   83ILE     CD 1402  16.597  17.024   8.315
   83ILE    HD1 1403  16.545  17.120   8.311
   83ILE    HD2 1404  16.677  17.037   8.388
   83ILE    HD3 1405  16.641  17.015   8.216
   83ILE      C 1406  16.286  16.732   8.058
   83ILE      O 1407  16.163  16.741   8.054
   84LEU      N 1408  16.354  16.707   7.947
   84LEU      H 1409  16.455  16.714   7.953
   84LEU     CA 1410  16.295  16.686   7.816
   84LEU     HA 1411  16.222  16.759   7.782
   84LEU     CB 1412  16.410  16.673   7.716
   84LEU    HB1 1413  16.376  16.619   7.628
   84LEU    HB2 1414  16.483  16.606   7.762
   84LEU     CG 1415  16.485  16.799   7.673
   84LEU     HG 1416  16.532  16.845   7.760
   84LEU    CD1 1417  16.591  16.757   7.572
   84LEU   HD11 1418  16.646  16.848   7.550
   84LEU   HD12 1419  16.660  16.687   7.620
   84LEU   HD13 1420  16.537  16.723   7.484
   84LEU    CD2 1421  16.395  16.899   7.602
   84LEU   HD21 1422  16.342  16.963   7.672
   84LEU   HD22 1423  16.449  16.959   7.528
   84LEU   HD23 1424  16.321  16.838   7.549
   84LEU      C 1425  16.221  16.554   7.818
   84LEU      O 1426  16.140  16.543   7.726
   85GLU      N 1427  16.237  16.459   7.911
   85GLU      H 1428  16.301  16.473   7.988
   85GLU     CA 1429  16.147  16.346   7.923
   85GLU     HA 1430  16.125  16.314   7.822
   85GLU     CB 1431  16.206  16.226   7.996
   85GLU    HB1 1432  16.203  16.233   8.105
   85GLU    HB2 1433  16.313  16.217   7.977
   85GLU     CG 1434  16.140  16.092   7.963
   85GLU    HG1 1435  16.146  16.072   7.856
   85GLU    HG2 1436  16.037  16.100   7.997
   85GLU     CD 1437  16.208  15.987   8.049
   85GLU    OE1 1438  16.155  15.945   8.154
   85GLU    OE2 1439  16.318  15.941   8.011
   85GLU      C 1440  16.020  16.390   7.994
   85GLU      O 1441  15.915  16.369   7.932
   86LEU      N 1442  16.021  16.461   8.107
   86LEU      H 1443  16.116  16.482   8.134
   86LEU     CA 1444  15.906  16.508   8.180
   86LEU     HA 1445  15.852  16.418   8.212
   86LEU     CB 1446  15.963  16.591   8.295
   86LEU    HB1 1447  15.877  16.653   8.319
   86LEU    HB2 1448  16.043  16.649   8.250
   86LEU     CG 1449  16.012  16.501   8.408
   86LEU     HG 1450  16.103  16.456   8.368
   86LEU    CD1 1451  16.055  16.577   8.533
   86LEU   HD11 1452  16.098  16.503   8.600
   86LEU   HD12 1453  16.131  16.652   8.513
   86LEU   HD13 1454  15.968  16.622   8.580
   86LEU    CD2 1455  15.917  16.389   8.450
   86LEU   HD21 1456  15.818  16.427   8.478
   86LEU   HD22 1457  15.908  16.313   8.373
   86LEU   HD23 1458  15.955  16.346   8.543
   86LEU      C 1459  15.814  16.587   8.088
   86LEU      O 1460  15.692  16.574   8.093
   87LYS      N 1461  15.880  16.670   8.007
   87LYS      H 1462  15.981  16.672   8.002
   87LYS     CA 1463  15.815  16.773   7.928
   87LYS     HA 1464  15.753  16.823   8.002
   87LYS     CB 1465  15.919  16.877   7.887
   87LYS    HB1 1466  15.976  16.836   7.804
   87LYS    HB2 1467  15.991  16.887   7.969
   87LYS     CG 1468  15.872  17.017   7.852
   87LYS    HG1 1469  15.833  17.063   7.943
   87LYS    HG2 1470  15.782  17.009   7.791
   87LYS     CD 1471  15.980  17.109   7.795
   87LYS    HD1 1472  16.070  17.112   7.857
   87LYS    HD2 1473  15.931  17.206   7.791
   87LYS     CE 1474  16.024  17.061   7.657
   87LYS    HE1 1475  16.064  16.960   7.644
   87LYS    HE2 1476  16.115  17.113   7.627
   87LYS     NZ 1477  15.921  17.084   7.555
   87LYS    HZ1 1478  15.868  17.169   7.571
   87LYS    HZ2 1479  15.958  17.097   7.462
   87LYS    HZ3 1480  15.853  17.011   7.540
   87LYS      C 1481  15.731  16.717   7.814
   87LYS      O 1482  15.654  16.788   7.751
   88ASN      N 1483  15.741  16.587   7.784
   88ASN      H 1484  15.815  16.546   7.839
   88ASN     CA 1485  15.658  16.509   7.695
   88ASN     HA 1486  15.589  16.568   7.635
   88ASN     CB 1487  15.751  16.426   7.607
   88ASN    HB1 1488  15.694  16.350   7.554
   88ASN    HB2 1489  15.835  16.381   7.660
   88ASN     CG 1490  15.818  16.507   7.497
   88ASN    OD1 1491  15.812  16.630   7.497
   88ASN    ND2 1492  15.896  16.443   7.410
   88ASN   HD21 1493  15.899  16.343   7.397
   88ASN   HD22 1494  15.954  16.509   7.361
   88ASN      C 1495  15.565  16.425   7.782
   88ASN      O 1496  15.448  16.409   7.751
   89SER      N 1497  15.625  16.349   7.874
   89SER      H 1498  15.722  16.361   7.899
   89SER     CA 1499  15.560  16.236   7.939
   89SER     HA 1500  15.508  16.174   7.867
   89SER     CB 1501  15.660  16.148   8.013
   89SER    HB1 1502  15.737  16.117   7.942
   89SER    HB2 1503  15.611  16.056   8.046
   89SER     OG 1504  15.724  16.205   8.125
   89SER     HG 1505  15.800  16.150   8.148
   89SER      C 1506  15.453  16.286   8.035
   89SER      O 1507  15.344  16.229   8.037
   90ASN      N 1508  15.481  16.395   8.106
   90ASN      H 1509  15.570  16.440   8.092
   90ASN     CA 1510  15.392  16.450   8.207
   90ASN     HA 1511  15.308  16.382   8.221
   90ASN     CB 1512  15.463  16.480   8.339
   90ASN    HB1 1513  15.394  16.540   8.398
   90ASN    HB2 1514  15.552  16.533   8.304
   90ASN     CG 1515  15.516  16.364   8.422
   90ASN    OD1 1516  15.484  16.353   8.540
   90ASN    ND2 1517  15.600  16.277   8.364
   90ASN   HD21 1518  15.647  16.296   8.278
   90ASN   HD22 1519  15.636  16.203   8.423
   90ASN      C 1520  15.326  16.572   8.144
   90ASN      O 1521  15.386  16.678   8.148
   91LEU      N 1522  15.202  16.560   8.095
   91LEU      H 1523  15.175  16.464   8.084
   91LEU     CA 1524  15.117  16.667   8.048
   91LEU     HA 1525  15.180  16.757   8.047
   91LEU     CB 1526  15.075  16.639   7.904
   91LEU    HB1 1527  15.035  16.732   7.863
   91LEU    HB2 1528  14.989  16.573   7.897
   91LEU     CG 1529  15.191  16.590   7.816
   91LEU     HG 1530  15.232  16.497   7.853
   91LEU    CD1 1531  15.121  16.561   7.684
   91LEU   HD11 1532  15.191  16.515   7.614
   91LEU   HD12 1533  15.042  16.489   7.702
   91LEU   HD13 1534  15.090  16.657   7.641
   91LEU    CD2 1535  15.300  16.696   7.802
   91LEU   HD21 1536  15.383  16.652   7.747
   91LEU   HD22 1537  15.257  16.785   7.755
   91LEU   HD23 1538  15.337  16.727   7.899
   91LEU      C 1539  15.000  16.702   8.138
   91LEU      O 1540  14.955  16.621   8.219
   92THR      N 1541  14.933  16.817   8.119
   92THR      H 1542  14.972  16.885   8.056
   92THR     CA 1543  14.817  16.867   8.190
   92THR     HA 1544  14.766  16.784   8.238
   92THR     CB 1545  14.842  16.968   8.302
   92THR     HB 1546  14.894  17.057   8.265
   92THR    CG2 1547  14.735  17.006   8.403
   92THR   HG21 1548  14.724  16.920   8.470
   92THR   HG22 1549  14.770  17.093   8.460
   92THR   HG23 1550  14.638  17.015   8.355
   92THR    OG1 1551  14.944  16.911   8.381
   92THR    HG1 1552  14.919  16.930   8.472
   92THR      C 1553  14.718  16.934   8.095
   92THR      O 1554  14.758  17.001   8.000
   93PRO      N 1555  14.586  16.916   8.106
   93PRO     CD 1556  14.518  16.818   8.188
   93PRO    HD1 1557  14.569  16.820   8.284
   93PRO    HD2 1558  14.519  16.718   8.144
   93PRO     CG 1559  14.378  16.876   8.194
   93PRO    HG1 1560  14.370  16.955   8.269
   93PRO    HG2 1561  14.314  16.791   8.219
   93PRO     CB 1562  14.351  16.933   8.055
   93PRO    HB1 1563  14.274  17.011   8.060
   93PRO    HB2 1564  14.327  16.851   7.988
   93PRO     CA 1565  14.490  16.986   8.023
   93PRO     HA 1566  14.504  16.964   7.917
   93PRO      C 1567  14.502  17.137   8.043
   93PRO      O 1568  14.507  17.181   8.158
   94VAL      N 1569  14.513  17.219   7.939
   94VAL      H 1570  14.488  17.195   7.844
   94VAL     CA 1571  14.494  17.361   7.964
   94VAL     HA 1572  14.564  17.377   8.046
   94VAL     CB 1573  14.543  17.447   7.848
   94VAL     HB 1574  14.551  17.551   7.878
   94VAL    CG1 1575  14.683  17.400   7.810
   94VAL   HG11 1576  14.724  17.475   7.742
   94VAL   HG12 1577  14.756  17.404   7.892
   94VAL   HG13 1578  14.678  17.301   7.766
   94VAL    CG2 1579  14.461  17.441   7.720
   94VAL   HG21 1580  14.512  17.502   7.646
   94VAL   HG22 1581  14.445  17.338   7.689
   94VAL   HG23 1582  14.364  17.483   7.747
   94VAL      C 1583  14.352  17.386   8.012
   94VAL      O 1584  14.255  17.313   7.990
   95GLU      N 1585  14.331  17.498   8.081
   95GLU      H 1586  14.406  17.558   8.113
   95GLU     CA 1587  14.195  17.545   8.096
   95GLU     HA 1588  14.118  17.471   8.117
   95GLU     CB 1589  14.193  17.642   8.214
   95GLU    HB1 1590  14.227  17.739   8.178
   95GLU    HB2 1591  14.254  17.597   8.293
   95GLU     CG 1592  14.054  17.660   8.274
   95GLU    HG1 1593  14.024  17.559   8.300
   95GLU    HG2 1594  13.984  17.701   8.201
   95GLU     CD 1595  14.063  17.743   8.401
   95GLU    OE1 1596  14.016  17.859   8.400
   95GLU    OE2 1597  14.112  17.687   8.501
   95GLU      C 1598  14.147  17.610   7.967
   95GLU      O 1599  14.221  17.673   7.891
   96LYS      N 1600  14.019  17.599   7.933
   96LYS      H 1601  13.957  17.551   7.998
   96LYS     CA 1602  13.963  17.639   7.806
   96LYS     HA 1603  14.036  17.622   7.727
   96LYS     CB 1604  13.846  17.547   7.769
   96LYS    HB1 1605  13.804  17.585   7.676
   96LYS    HB2 1606  13.768  17.548   7.845
   96LYS     CG 1607  13.892  17.403   7.747
   96LYS    HG1 1608  13.915  17.355   7.842
   96LYS    HG2 1609  13.978  17.404   7.680
   96LYS     CD 1610  13.791  17.315   7.675
   96LYS    HD1 1611  13.753  17.362   7.585
   96LYS    HD2 1612  13.698  17.299   7.730
   96LYS     CE 1613  13.861  17.186   7.630
   96LYS    HE1 1614  13.894  17.117   7.708
   96LYS    HE2 1615  13.948  17.218   7.573
   96LYS     NZ 1616  13.770  17.103   7.550
   96LYS    HZ1 1617  13.806  17.009   7.544
   96LYS    HZ2 1618  13.682  17.102   7.599
   96LYS    HZ3 1619  13.759  17.132   7.454
   96LYS      C 1620  13.934  17.788   7.799
   96LYS      O 1621  13.826  17.828   7.757
   97ASN      N 1622  14.034  17.867   7.838
   97ASN      H 1623  14.122  17.820   7.855
   97ASN     CA 1624  14.020  18.011   7.835
   97ASN     HA 1625  13.914  18.034   7.834
   97ASN     CB 1626  14.086  18.079   7.954
   97ASN    HB1 1627  14.054  18.183   7.945
   97ASN    HB2 1628  14.191  18.057   7.934
   97ASN     CG 1629  14.038  18.026   8.089
   97ASN    OD1 1630  13.922  17.988   8.106
   97ASN    ND2 1631  14.125  18.021   8.189
   97ASN   HD21 1632  14.223  18.045   8.184
   97ASN   HD22 1633  14.101  17.963   8.268
   97ASN      C 1634  14.083  18.059   7.704
   97ASN      O 1635  14.170  17.995   7.646
   98LEU      N 1636  14.049  18.178   7.656
   98LEU      H 1637  13.966  18.214   7.701
   98LEU     CA 1638  14.092  18.244   7.534
   98LEU     HA 1639  14.193  18.213   7.509
   98LEU     CB 1640  14.005  18.211   7.413
   98LEU    HB1 1641  13.916  18.272   7.430
   98LEU    HB2 1642  13.976  18.106   7.411
   98LEU     CG 1643  14.062  18.251   7.277
   98LEU     HG 1644  14.094  18.354   7.266
   98LEU    CD1 1645  14.185  18.165   7.250
   98LEU   HD11 1646  14.266  18.208   7.310
   98LEU   HD12 1647  14.168  18.059   7.273
   98LEU   HD13 1648  14.207  18.152   7.144
   98LEU    CD2 1649  13.959  18.231   7.166
   98LEU   HD21 1650  13.931  18.125   7.164
   98LEU   HD22 1651  13.866  18.285   7.181
   98LEU   HD23 1652  14.005  18.271   7.076
   98LEU      C 1653  14.105  18.394   7.555
   98LEU      O 1654  14.005  18.460   7.581
   99HIS      N 1655  14.227  18.447   7.549
   99HIS      H 1656  14.303  18.380   7.541
   99HIS     CA 1657  14.252  18.583   7.590
   99HIS     HA 1658  14.156  18.630   7.613
   99HIS     CB 1659  14.348  18.591   7.709
   99HIS    HB1 1660  14.350  18.693   7.748
   99HIS    HB2 1661  14.450  18.564   7.682
   99HIS     CG 1662  14.311  18.505   7.826
   99HIS    ND1 1663  14.205  18.525   7.914
   99HIS    CE1 1664  14.202  18.428   8.006
   99HIS    HE1 1665  14.119  18.406   8.073
   99HIS    NE2 1666  14.306  18.349   7.979
   99HIS    HE2 1667  14.331  18.269   8.036
   99HIS    CD2 1668  14.373  18.390   7.866
   99HIS    HD2 1669  14.458  18.341   7.820
   99HIS      C 1670  14.310  18.673   7.482
   99HIS      O 1671  14.408  18.644   7.414
  100PHE      N 1672  14.249  18.792   7.482
  100PHE      H 1673  14.157  18.797   7.524
  100PHE     CA 1674  14.286  18.911   7.407
  100PHE     HA 1675  14.382  18.894   7.360
  100PHE     CB 1676  14.183  18.947   7.299
  100PHE    HB1 1677  14.219  19.043   7.261
  100PHE    HB2 1678  14.087  18.960   7.349
  100PHE     CG 1679  14.160  18.839   7.197
  100PHE    CD1 1680  14.253  18.815   7.096
  100PHE    HD1 1681  14.345  18.872   7.095
  100PHE    CE1 1682  14.217  18.724   6.996
  100PHE    HE1 1683  14.296  18.707   6.924
  100PHE     CZ 1684  14.099  18.649   7.000
  100PHE     HZ 1685  14.065  18.580   6.924
  100PHE    CE2 1686  14.010  18.668   7.107
  100PHE    HE2 1687  13.916  18.616   7.115
  100PHE    CD2 1688  14.045  18.759   7.207
  100PHE    HD2 1689  13.979  18.768   7.292
  100PHE      C 1690  14.314  19.027   7.501
  100PHE      O 1691  14.274  19.020   7.617
  101ILE      N 1692  14.383  19.131   7.454
  101ILE      H 1693  14.414  19.129   7.358
  101ILE     CA 1694  14.409  19.255   7.524
  101ILE     HA 1695  14.355  19.246   7.619
  101ILE     CB 1696  14.559  19.262   7.551
  101ILE     HB 1697  14.616  19.238   7.462
  101ILE    CG2 1698  14.601  19.398   7.606
  101ILE   HG21 1699  14.546  19.427   7.695
  101ILE   HG22 1700  14.709  19.412   7.611
  101ILE   HG23 1701  14.571  19.476   7.535
  101ILE    CG1 1702  14.595  19.163   7.663
  101ILE   HG11 1703  14.549  19.067   7.638
  101ILE   HG12 1704  14.534  19.197   7.746
  101ILE     CD 1705  14.742  19.139   7.695
  101ILE    HD1 1706  14.796  19.228   7.725
  101ILE    HD2 1707  14.745  19.061   7.771
  101ILE    HD3 1708  14.792  19.098   7.607
  101ILE      C 1709  14.362  19.373   7.440
  101ILE      O 1710  14.396  19.389   7.323
  102TRP      N 1711  14.303  19.470   7.509
  102TRP      H 1712  14.262  19.442   7.597
  102TRP     CA 1713  14.289  19.605   7.457
  102TRP     HA 1714  14.372  19.633   7.392
  102TRP     CB 1715  14.165  19.635   7.375
  102TRP    HB1 1716  14.070  19.654   7.425
  102TRP    HB2 1717  14.153  19.549   7.308
  102TRP     CG 1718  14.190  19.749   7.281
  102TRP    CD1 1719  14.185  19.879   7.315
  102TRP    HD1 1720  14.161  19.922   7.411
  102TRP    NE1 1721  14.200  19.959   7.203
  102TRP    HE1 1722  14.184  20.059   7.206
  102TRP    CE2 1723  14.217  19.884   7.089
  102TRP    CZ2 1724  14.247  19.919   6.957
  102TRP    HZ2 1725  14.254  20.023   6.927
  102TRP    CH2 1726  14.264  19.821   6.859
  102TRP    HH2 1727  14.287  19.847   6.757
  102TRP    CZ3 1728  14.253  19.687   6.900
  102TRP    HZ3 1729  14.275  19.606   6.832
  102TRP    CE3 1730  14.226  19.656   7.034
  102TRP    HE3 1731  14.244  19.551   7.055
  102TRP    CD2 1732  14.208  19.750   7.136
  102TRP      C 1733  14.294  19.711   7.566
  102TRP      O 1734  14.214  19.706   7.660
  103ILE      N 1735  14.379  19.814   7.555
  103ILE      H 1736  14.431  19.829   7.470
  103ILE     CA 1737  14.419  19.914   7.652
  103ILE     HA 1738  14.333  19.939   7.714
  103ILE     CB 1739  14.537  19.867   7.737
  103ILE     HB 1740  14.582  19.955   7.784
  103ILE    CG2 1741  14.489  19.774   7.847
  103ILE   HG21 1742  14.564  19.758   7.925
  103ILE   HG22 1743  14.403  19.819   7.897
  103ILE   HG23 1744  14.460  19.676   7.810
  103ILE    CG1 1745  14.654  19.811   7.655
  103ILE   HG11 1746  14.684  19.891   7.588
  103ILE   HG12 1747  14.626  19.720   7.602
  103ILE     CD 1748  14.768  19.766   7.746
  103ILE    HD1 1749  14.793  19.839   7.823
  103ILE    HD2 1750  14.746  19.672   7.796
  103ILE    HD3 1751  14.856  19.749   7.684
  103ILE      C 1752  14.458  20.046   7.587
  103ILE      O 1753  14.471  20.059   7.466
  104GLY      N 1754  14.458  20.154   7.665
  104GLY      H 1755  14.431  20.140   7.762
  104GLY     CA 1756  14.495  20.290   7.632
  104GLY    HA1 1757  14.594  20.292   7.588
  104GLY    HA2 1758  14.505  20.341   7.727
  104GLY      C 1759  14.407  20.366   7.533
  104GLY      O 1760  14.437  20.484   7.516
  105GLY      N 1761  14.306  20.304   7.471
  105GLY      H 1762  14.291  20.205   7.482
  105GLY     CA 1763  14.208  20.383   7.399
  105GLY    HA1 1764  14.259  20.420   7.310
  105GLY    HA2 1765  14.164  20.457   7.467
  105GLY      C 1766  14.097  20.289   7.355
  105GLY      O 1767  14.102  20.168   7.379
  106GLN      N 1768  13.997  20.344   7.285
  106GLN      H 1769  14.011  20.441   7.260
  106GLN     CA 1770  13.885  20.275   7.225
  106GLN     HA 1771  13.825  20.250   7.312
  106GLN     CB 1772  13.805  20.378   7.146
  106GLN    HB1 1773  13.882  20.431   7.090
  106GLN    HB2 1774  13.753  20.441   7.218
  106GLN     CG 1775  13.696  20.324   7.055
  106GLN    HG1 1776  13.637  20.255   7.115
  106GLN    HG2 1777  13.741  20.262   6.977
  106GLN     CD 1778  13.610  20.430   6.988
  106GLN    OE1 1779  13.589  20.420   6.867
  106GLN    NE2 1780  13.541  20.520   7.058
  106GLN   HE21 1781  13.534  20.505   7.157
  106GLN   HE22 1782  13.473  20.579   7.012
  106GLN      C 1783  13.925  20.154   7.141
  106GLN      O 1784  14.026  20.162   7.071
  107ILE      N 1785  13.849  20.045   7.150
  107ILE      H 1786  13.773  20.048   7.217
  107ILE     CA 1787  13.875  19.930   7.065
  107ILE     HA 1788  13.982  19.913   7.061
  107ILE     CB 1789  13.825  19.805   7.136
  107ILE     HB 1790  13.879  19.794   7.230
  107ILE    CG2 1791  13.678  19.819   7.175
  107ILE   HG21 1792  13.641  19.730   7.226
  107ILE   HG22 1793  13.659  19.895   7.252
  107ILE   HG23 1794  13.621  19.835   7.084
  107ILE    CG1 1795  13.852  19.685   7.046
  107ILE   HG11 1796  13.957  19.684   7.015
  107ILE   HG12 1797  13.784  19.693   6.961
  107ILE     CD 1798  13.835  19.556   7.126
  107ILE    HD1 1799  13.862  19.471   7.064
  107ILE    HD2 1800  13.900  19.556   7.214
  107ILE    HD3 1801  13.732  19.535   7.156
  107ILE      C 1802  13.824  19.956   6.924
  107ILE      O 1803  13.723  20.023   6.903
  108ASN      N 1804  13.894  19.904   6.823
  108ASN      H 1805  13.970  19.843   6.849
  108ASN     CA 1806  13.870  19.916   6.681
  108ASN     HA 1807  13.810  20.006   6.663
  108ASN     CB 1808  14.010  19.922   6.620
  108ASN    HB1 1809  14.062  19.832   6.653
  108ASN    HB2 1810  14.075  20.004   6.651
  108ASN     CG 1811  14.012  19.923   6.468
  108ASN    OD1 1812  14.018  19.818   6.405
  108ASN    ND2 1813  14.049  20.034   6.403
  108ASN   HD21 1814  14.065  20.117   6.457
  108ASN   HD22 1815  14.070  20.035   6.304
  108ASN      C 1816  13.781  19.803   6.631
  108ASN      O 1817  13.777  19.698   6.695
  109ASP      N 1818  13.706  19.823   6.522
  109ASP      H 1819  13.698  19.919   6.491
  109ASP     CA 1820  13.610  19.728   6.468
  109ASP     HA 1821  13.563  19.682   6.555
  109ASP     CB 1822  13.498  19.802   6.395
  109ASP    HB1 1823  13.423  19.733   6.357
  109ASP    HB2 1824  13.544  19.848   6.308
  109ASP     CG 1825  13.435  19.916   6.475
  109ASP    OD1 1826  13.489  20.028   6.467
  109ASP    OD2 1827  13.339  19.895   6.552
  109ASP      C 1828  13.675  19.610   6.398
  109ASP      O 1829  13.630  19.495   6.398
  110THR      N 1830  13.791  19.630   6.336
  110THR      H 1831  13.832  19.722   6.333
  110THR     CA 1832  13.867  19.525   6.270
  110THR     HA 1833  13.807  19.480   6.192
  110THR     CB 1834  13.983  19.593   6.198
  110THR     HB 1835  14.051  19.627   6.276
  110THR    CG2 1836  14.066  19.510   6.100
  110THR   HG21 1837  14.002  19.457   6.030
  110THR   HG22 1838  14.146  19.568   6.055
  110THR   HG23 1839  14.106  19.433   6.166
  110THR    OG1 1840  13.944  19.705   6.121
  110THR    HG1 1841  13.938  19.774   6.188
  110THR      C 1842  13.919  19.421   6.368
  110THR      O 1843  13.915  19.301   6.343
  111ALA      N 1844  13.962  19.463   6.488
  111ALA      H 1845  13.981  19.562   6.497
  111ALA     CA 1846  13.993  19.381   6.604
  111ALA     HA 1847  14.060  19.303   6.569
  111ALA     CB 1848  14.043  19.459   6.725
  111ALA    HB1 1849  14.121  19.530   6.697
  111ALA    HB2 1850  13.959  19.515   6.765
  111ALA    HB3 1851  14.058  19.386   6.805
  111ALA      C 1852  13.875  19.295   6.646
  111ALA      O 1853  13.881  19.174   6.630
  112ILE      N 1854  13.761  19.361   6.672
  112ILE      H 1855  13.762  19.459   6.645
  112ILE     CA 1856  13.630  19.309   6.706
  112ILE     HA 1857  13.635  19.250   6.797
  112ILE     CB 1858  13.522  19.415   6.725
  112ILE     HB 1859  13.536  19.492   6.648
  112ILE    CG2 1860  13.380  19.361   6.714
  112ILE   HG21 1861  13.357  19.272   6.773
  112ILE   HG22 1862  13.307  19.436   6.743
  112ILE   HG23 1863  13.340  19.331   6.617
  112ILE    CG1 1864  13.537  19.477   6.863
  112ILE   HG11 1865  13.643  19.500   6.871
  112ILE   HG12 1866  13.495  19.402   6.931
  112ILE     CD 1867  13.463  19.607   6.895
  112ILE    HD1 1868  13.501  19.634   6.994
  112ILE    HD2 1869  13.498  19.679   6.821
  112ILE    HD3 1870  13.355  19.602   6.908
  112ILE      C 1871  13.591  19.196   6.612
  112ILE      O 1872  13.542  19.093   6.658
  113ASN      N 1873  13.611  19.221   6.482
  113ASN      H 1874  13.658  19.307   6.457
  113ASN     CA 1875  13.562  19.140   6.372
  113ASN     HA 1876  13.466  19.098   6.403
  113ASN     CB 1877  13.534  19.234   6.255
  113ASN    HB1 1878  13.535  19.169   6.168
  113ASN    HB2 1879  13.617  19.304   6.246
  113ASN     CG 1880  13.401  19.308   6.265
  113ASN    OD1 1881  13.308  19.252   6.207
  113ASN    ND2 1882  13.375  19.420   6.331
  113ASN   HD21 1883  13.452  19.476   6.365
  113ASN   HD22 1884  13.282  19.459   6.320
  113ASN      C 1885  13.648  19.019   6.340
  113ASN      O 1886  13.588  18.925   6.288
  114TYR      N 1887  13.774  19.021   6.384
  114TYR      H 1888  13.811  19.106   6.424
  114TYR     CA 1889  13.866  18.909   6.391
  114TYR     HA 1890  13.830  18.849   6.308
  114TYR     CB 1891  14.012  18.955   6.396
  114TYR    HB1 1892  14.073  18.878   6.442
  114TYR    HB2 1893  14.020  19.047   6.454
  114TYR     CG 1894  14.074  18.984   6.262
  114TYR    CD1 1895  14.210  18.956   6.241
  114TYR    HD1 1896  14.255  18.896   6.319
  114TYR    CE1 1897  14.274  18.972   6.118
  114TYR    HE1 1898  14.373  18.939   6.091
  114TYR     CZ 1899  14.199  19.027   6.012
  114TYR     OH 1900  14.250  19.031   5.886
  114TYR     HH 1901  14.199  19.084   5.824
  114TYR    CE2 1902  14.072  19.081   6.042
  114TYR    HE2 1903  14.022  19.128   5.958
  114TYR    CD2 1904  14.005  19.052   6.161
  114TYR    HD2 1905  13.902  19.083   6.173
  114TYR      C 1906  13.843  18.831   6.519
  114TYR      O 1907  13.834  18.709   6.512
  115ILE      N 1908  13.814  18.893   6.634
  115ILE      H 1909  13.807  18.994   6.636
  115ILE     CA 1910  13.783  18.822   6.756
  115ILE     HA 1911  13.868  18.757   6.778
  115ILE     CB 1912  13.776  18.923   6.871
  115ILE     HB 1913  13.711  19.005   6.842
  115ILE    CG2 1914  13.734  18.858   7.002
  115ILE   HG21 1915  13.741  18.923   7.090
  115ILE   HG22 1916  13.630  18.827   6.994
  115ILE   HG23 1917  13.792  18.769   7.024
  115ILE    CG1 1918  13.910  18.988   6.901
  115ILE   HG11 1919  13.968  19.022   6.814
  115ILE   HG12 1920  13.971  18.920   6.960
  115ILE     CD 1921  13.882  19.115   6.981
  115ILE    HD1 1922  13.894  19.094   7.087
  115ILE    HD2 1923  13.953  19.195   6.959
  115ILE    HD3 1924  13.786  19.164   6.970
  115ILE      C 1925  13.658  18.737   6.745
  115ILE      O 1926  13.662  18.622   6.787
  116ASN      N 1927  13.552  18.795   6.688
  116ASN      H 1928  13.560  18.895   6.676
  116ASN     CA 1929  13.422  18.741   6.654
  116ASN     HA 1930  13.367  18.727   6.747
  116ASN     CB 1931  13.348  18.848   6.575
  116ASN    HB1 1932  13.262  18.808   6.521
  116ASN    HB2 1933  13.420  18.899   6.511
  116ASN     CG 1934  13.282  18.951   6.666
  116ASN    OD1 1935  13.286  18.953   6.789
  116ASN    ND2 1936  13.215  19.050   6.607
  116ASN   HD21 1937  13.216  19.063   6.507
  116ASN   HD22 1938  13.153  19.108   6.662
  116ASN      C 1939  13.425  18.611   6.575
  116ASN      O 1940  13.332  18.532   6.586
  117GLN      N 1941  13.540  18.583   6.512
  117GLN      H 1942  13.611  18.654   6.509
  117GLN     CA 1943  13.567  18.459   6.441
  117GLN     HA 1944  13.474  18.430   6.391
  117GLN     CB 1945  13.679  18.469   6.338
  117GLN    HB1 1946  13.687  18.377   6.280
  117GLN    HB2 1947  13.777  18.472   6.385
  117GLN     CG 1948  13.675  18.586   6.241
  117GLN    HG1 1949  13.772  18.588   6.190
  117GLN    HG2 1950  13.678  18.679   6.298
  117GLN     CD 1951  13.572  18.599   6.130
  117GLN    OE1 1952  13.512  18.505   6.078
  117GLN    NE2 1953  13.537  18.725   6.102
  117GLN   HE21 1954  13.579  18.801   6.154
  117GLN   HE22 1955  13.466  18.741   6.032
  117GLN      C 1956  13.595  18.345   6.538
  117GLN      O 1957  13.530  18.240   6.541
  118TRP      N 1958  13.688  18.369   6.630
  118TRP      H 1959  13.732  18.460   6.627
  118TRP     CA 1960  13.724  18.275   6.734
  118TRP     HA 1961  13.745  18.181   6.683
  118TRP     CB 1962  13.850  18.323   6.805
  118TRP    HB1 1963  13.867  18.244   6.878
  118TRP    HB2 1964  13.841  18.422   6.850
  118TRP     CG 1965  13.976  18.327   6.725
  118TRP    CD1 1966  14.029  18.439   6.673
  118TRP    HD1 1967  13.992  18.540   6.677
  118TRP    NE1 1968  14.160  18.420   6.634
  118TRP    HE1 1969  14.219  18.499   6.614
  118TRP    CE2 1970  14.197  18.289   6.659
  118TRP    CZ2 1971  14.319  18.222   6.654
  118TRP    HZ2 1972  14.410  18.271   6.621
  118TRP    CH2 1973  14.324  18.088   6.696
  118TRP    HH2 1974  14.416  18.036   6.714
  118TRP    CZ3 1975  14.208  18.026   6.744
  118TRP    HZ3 1976  14.216  17.926   6.786
  118TRP    CE3 1977  14.083  18.089   6.737
  118TRP    HE3 1978  14.000  18.037   6.782
  118TRP    CD2 1979  14.078  18.225   6.704
  118TRP      C 1980  13.606  18.244   6.826
  118TRP      O 1981  13.604  18.134   6.881
  119LYS      N 1982  13.502  18.326   6.832
  119LYS      H 1983  13.506  18.418   6.789
  119LYS     CA 1984  13.386  18.303   6.917
  119LYS     HA 1985  13.418  18.247   7.004
  119LYS     CB 1986  13.333  18.438   6.965
  119LYS    HB1 1987  13.253  18.417   7.036
  119LYS    HB2 1988  13.300  18.486   6.873
  119LYS     CG 1989  13.436  18.525   7.036
  119LYS    HG1 1990  13.512  18.554   6.964
  119LYS    HG2 1991  13.477  18.474   7.124
  119LYS     CD 1992  13.375  18.659   7.076
  119LYS    HD1 1993  13.332  18.697   6.983
  119LYS    HD2 1994  13.455  18.729   7.100
  119LYS     CE 1995  13.267  18.657   7.183
  119LYS    HE1 1996  13.297  18.598   7.270
  119LYS    HE2 1997  13.177  18.609   7.144
  119LYS     NZ 1998  13.229  18.794   7.220
  119LYS    HZ1 1999  13.192  18.843   7.140
  119LYS    HZ2 2000  13.168  18.810   7.299
  119LYS    HZ3 2001  13.311  18.848   7.245
  119LYS      C 2002  13.271  18.234   6.844
  119LYS      O 2003  13.171  18.213   6.912
  120ASP      N 2004  13.285  18.210   6.714
  120ASP      H 2005  13.378  18.233   6.682
  120ASP     CA 2006  13.193  18.139   6.628
  120ASP     HA 2007  13.105  18.114   6.687
  120ASP     CB 2008  13.144  18.237   6.521
  120ASP    HB1 2009  13.229  18.276   6.464
  120ASP    HB2 2010  13.101  18.311   6.587
  120ASP     CG 2011  13.028  18.175   6.445
  120ASP    OD1 2012  12.965  18.073   6.482
  120ASP    OD2 2013  13.008  18.218   6.329
  120ASP      C 2014  13.259  18.015   6.570
  120ASP      O 2015  13.193  17.913   6.549
  121VAL      N 2016  13.392  18.005   6.560
  121VAL      H 2017  13.442  18.091   6.575
  121VAL     CA 2018  13.472  17.885   6.546
  121VAL     HA 2019  13.437  17.828   6.460
  121VAL     CB 2020  13.618  17.923   6.518
  121VAL     HB 2021  13.644  17.994   6.596
  121VAL    CG1 2022  13.707  17.800   6.535
  121VAL   HG11 2023  13.809  17.825   6.506
  121VAL   HG12 2024  13.710  17.770   6.639
  121VAL   HG13 2025  13.672  17.723   6.466
  121VAL    CG2 2026  13.632  17.978   6.377
  121VAL   HG21 2027  13.739  18.000   6.367
  121VAL   HG22 2028  13.604  17.903   6.302
  121VAL   HG23 2029  13.583  18.074   6.365
  121VAL      C 2030  13.463  17.795   6.669
  121VAL      O 2031  13.460  17.673   6.657
  122ASN      N 2032  13.451  17.855   6.787
  122ASN      H 2033  13.444  17.956   6.789
  122ASN     CA 2034  13.445  17.783   6.913
  122ASN     HA 2035  13.455  17.675   6.901
  122ASN     CB 2036  13.558  17.835   7.002
  122ASN    HB1 2037  13.545  17.781   7.096
  122ASN    HB2 2038  13.551  17.942   7.018
  122ASN     CG 2039  13.697  17.804   6.948
  122ASN    OD1 2040  13.730  17.686   6.948
  122ASN    ND2 2041  13.780  17.906   6.926
  122ASN   HD21 2042  13.747  18.001   6.931
  122ASN   HD22 2043  13.873  17.871   6.904
  122ASN      C 2044  13.310  17.799   6.981
  122ASN      O 2045  13.250  17.906   6.977
  123SER      N 2046  13.274  17.697   7.059
  123SER      H 2047  13.335  17.616   7.059
  123SER     CA 2048  13.155  17.696   7.141
  123SER     HA 2049  13.083  17.778   7.137
  123SER     CB 2050  13.074  17.576   7.093
  123SER    HB1 2051  13.028  17.601   6.997
  123SER    HB2 2052  13.004  17.548   7.172
  123SER     OG 2053  13.154  17.461   7.083
  123SER     HG 2054  13.218  17.476   7.013
  123SER      C 2055  13.180  17.675   7.289
  123SER      O 2056  13.110  17.729   7.374
  124ASP      N 2057  13.280  17.593   7.324
  124ASP      H 2058  13.334  17.554   7.248
  124ASP     CA 2059  13.309  17.552   7.460
  124ASP     HA 2060  13.216  17.559   7.517
  124ASP     CB 2061  13.353  17.406   7.473
  124ASP    HB1 2062  13.334  17.375   7.576
  124ASP    HB2 2063  13.459  17.398   7.448
  124ASP     CG 2064  13.271  17.310   7.389
  124ASP    OD1 2065  13.163  17.262   7.428
  124ASP    OD2 2066  13.313  17.281   7.274
  124ASP      C 2067  13.411  17.628   7.543
  124ASP      O 2068  13.423  17.618   7.665
  125TYR      N 2069  13.476  17.723   7.476
  125TYR      H 2070  13.447  17.743   7.381
  125TYR     CA 2071  13.584  17.806   7.525
  125TYR     HA 2072  13.637  17.743   7.597
  125TYR     CB 2073  13.683  17.833   7.412
  125TYR    HB1 2074  13.728  17.932   7.418
  125TYR    HB2 2075  13.626  17.830   7.319
  125TYR     CG 2076  13.797  17.735   7.396
  125TYR    CD1 2077  13.924  17.769   7.444
  125TYR    HD1 2078  13.926  17.868   7.488
  125TYR    CE1 2079  14.025  17.672   7.442
  125TYR    HE1 2080  14.127  17.700   7.467
  125TYR     CZ 2081  13.998  17.545   7.387
  125TYR     OH 2082  14.092  17.446   7.391
  125TYR     HH 2083  14.050  17.368   7.353
  125TYR    CE2 2084  13.871  17.514   7.336
  125TYR    HE2 2085  13.852  17.415   7.297
  125TYR    CD2 2086  13.769  17.609   7.342
  125TYR    HD2 2087  13.671  17.584   7.303
  125TYR      C 2088  13.537  17.935   7.590
  125TYR      O 2089  13.441  17.994   7.542
  126ASN      N 2090  13.602  17.988   7.693
  126ASN      H 2091  13.690  17.949   7.723
  126ASN     CA 2092  13.574  18.117   7.753
  126ASN     HA 2093  13.471  18.148   7.734
  126ASN     CB 2094  13.581  18.103   7.905
  126ASN    HB1 2095  13.676  18.052   7.921
  126ASN    HB2 2096  13.504  18.039   7.948
  126ASN     CG 2097  13.580  18.233   7.983
  126ASN    OD1 2098  13.666  18.261   8.065
  126ASN    ND2 2099  13.473  18.314   7.980
  126ASN   HD21 2100  13.395  18.278   7.928
  126ASN   HD22 2101  13.477  18.404   8.026
  126ASN      C 2102  13.666  18.226   7.699
  126ASN      O 2103  13.780  18.241   7.743
  127VAL      N 2104  13.616  18.314   7.612
  127VAL      H 2105  13.520  18.300   7.587
  127VAL     CA 2106  13.692  18.418   7.545
  127VAL     HA 2107  13.794  18.380   7.550
  127VAL     CB 2108  13.648  18.434   7.399
  127VAL     HB 2109  13.545  18.469   7.404
  127VAL    CG1 2110  13.740  18.525   7.318
  127VAL   HG11 2111  13.842  18.491   7.336
  127VAL   HG12 2112  13.710  18.527   7.213
  127VAL   HG13 2113  13.736  18.625   7.361
  127VAL    CG2 2114  13.643  18.295   7.335
  127VAL   HG21 2115  13.639  18.302   7.227
  127VAL   HG22 2116  13.716  18.223   7.372
  127VAL   HG23 2117  13.543  18.258   7.359
  127VAL      C 2118  13.675  18.548   7.623
  127VAL      O 2119  13.567  18.592   7.662
  128ASN      N 2120  13.789  18.615   7.640
  128ASN      H 2121  13.876  18.580   7.602
  128ASN     CA 2122  13.810  18.732   7.722
  128ASN     HA 2123  13.714  18.772   7.755
  128ASN     CB 2124  13.894  18.701   7.846
  128ASN    HB1 2125  13.927  18.787   7.904
  128ASN    HB2 2126  13.985  18.663   7.801
  128ASN     CG 2127  13.832  18.594   7.935
  128ASN    OD1 2128  13.727  18.615   7.994
  128ASN    ND2 2129  13.892  18.475   7.945
  128ASN   HD21 2130  13.978  18.454   7.897
  128ASN   HD22 2131  13.830  18.413   7.996
  128ASN      C 2132  13.889  18.836   7.644
  128ASN      O 2133  13.984  18.801   7.574
  129VAL      N 2134  13.856  18.965   7.659
  129VAL      H 2135  13.777  18.984   7.718
  129VAL     CA 2136  13.928  19.079   7.606
  129VAL     HA 2137  14.014  19.041   7.551
  129VAL     CB 2138  13.844  19.156   7.505
  129VAL     HB 2139  13.750  19.188   7.549
  129VAL    CG1 2140  13.920  19.278   7.453
  129VAL   HG11 2141  13.862  19.324   7.373
  129VAL   HG12 2142  13.922  19.353   7.532
  129VAL   HG13 2143  14.018  19.242   7.424
  129VAL    CG2 2144  13.801  19.075   7.383
  129VAL   HG21 2145  13.891  19.051   7.326
  129VAL   HG22 2146  13.748  18.986   7.415
  129VAL   HG23 2147  13.739  19.146   7.328
  129VAL      C 2148  13.968  19.167   7.724
  129VAL      O 2149  13.883  19.236   7.781
  130PHE      N 2150  14.094  19.171   7.769
  130PHE      H 2151  14.166  19.119   7.722
  130PHE     CA 2152  14.139  19.244   7.886
  130PHE     HA 2153  14.056  19.240   7.956
  130PHE     CB 2154  14.265  19.185   7.949
  130PHE    HB1 2155  14.325  19.260   7.999
  130PHE    HB2 2156  14.332  19.143   7.874
  130PHE     CG 2157  14.221  19.089   8.057
  130PHE    CD1 2158  14.194  19.129   8.189
  130PHE    HD1 2159  14.200  19.236   8.201
  130PHE    CE1 2160  14.148  19.041   8.288
  130PHE    HE1 2161  14.121  19.069   8.388
  130PHE     CZ 2162  14.136  18.907   8.248
  130PHE     HZ 2163  14.113  18.837   8.326
  130PHE    CE2 2164  14.167  18.865   8.118
  130PHE    HE2 2165  14.160  18.761   8.090
  130PHE    CD2 2166  14.219  18.954   8.023
  130PHE    HD2 2167  14.226  18.921   7.920
  130PHE      C 2168  14.170  19.392   7.871
  130PHE      O 2169  14.234  19.430   7.773
  131TYR      N 2170  14.121  19.478   7.961
  131TYR      H 2171  14.080  19.438   8.044
  131TYR     CA 2172  14.116  19.623   7.952
  131TYR     HA 2173  14.199  19.661   7.894
  131TYR     CB 2174  13.988  19.669   7.883
  131TYR    HB1 2175  13.968  19.607   7.796
  131TYR    HB2 2176  14.007  19.769   7.842
  131TYR     CG 2177  13.859  19.682   7.960
  131TYR    CD1 2178  13.770  19.575   7.952
  131TYR    HD1 2179  13.790  19.491   7.887
  131TYR    CE1 2180  13.643  19.586   8.012
  131TYR    HE1 2181  13.569  19.508   8.004
  131TYR     CZ 2182  13.611  19.701   8.088
  131TYR     OH 2183  13.491  19.707   8.153
  131TYR     HH 2184  13.488  19.784   8.210
  131TYR    CE2 2185  13.712  19.797   8.109
  131TYR    HE2 2186  13.685  19.881   8.171
  131TYR    CD2 2187  13.834  19.794   8.040
  131TYR    HD2 2188  13.899  19.879   8.055
  131TYR      C 2189  14.135  19.699   8.083
  131TYR      O 2190  14.104  19.642   8.188
  132ASP      N 2191  14.189  19.820   8.085
  132ASP      H 2192  14.211  19.866   7.997
  132ASP     CA 2193  14.204  19.896   8.207
  132ASP     HA 2194  14.173  19.833   8.290
  132ASP     CB 2195  14.351  19.929   8.233
  132ASP    HB1 2196  14.390  19.986   8.149
  132ASP    HB2 2197  14.398  19.831   8.236
  132ASP     CG 2198  14.392  20.011   8.354
  132ASP    OD1 2199  14.305  20.074   8.418
  132ASP    OD2 2200  14.512  20.003   8.389
  132ASP      C 2201  14.107  20.014   8.208
  132ASP      O 2202  14.121  20.103   8.125
  133SER      N 2203  14.011  20.009   8.301
  133SER      H 2204  14.020  19.940   8.375
  133SER     CA 2205  13.903  20.103   8.319
  133SER     HA 2206  13.849  20.103   8.224
  133SER     CB 2207  13.802  20.066   8.427
  133SER    HB1 2208  13.723  20.138   8.409
  133SER    HB2 2209  13.845  20.084   8.526
  133SER     OG 2210  13.759  19.932   8.413
  133SER     HG 2211  13.825  19.878   8.457
  133SER      C 2212  13.951  20.245   8.346
  133SER      O 2213  13.867  20.335   8.360
  134ASN      N 2214  14.079  20.268   8.376
  134ASN      H 2215  14.144  20.192   8.365
  134ASN     CA 2216  14.125  20.390   8.440
  134ASN     HA 2217  14.045  20.458   8.470
  134ASN     CB 2218  14.194  20.345   8.569
  134ASN    HB1 2219  14.259  20.418   8.618
  134ASN    HB2 2220  14.267  20.271   8.536
  134ASN     CG 2221  14.111  20.298   8.687
  134ASN    OD1 2222  13.988  20.286   8.684
  134ASN    ND2 2223  14.172  20.275   8.803
  134ASN   HD21 2224  14.264  20.307   8.828
  134ASN   HD22 2225  14.112  20.245   8.879
  134ASN      C 2226  14.216  20.472   8.350
  134ASN      O 2227  14.261  20.579   8.390
  135ALA      N 2228  14.242  20.417   8.231
  135ALA      H 2229  14.189  20.336   8.202
  135ALA     CA 2230  14.349  20.457   8.142
  135ALA     HA 2231  14.376  20.561   8.158
  135ALA     CB 2232  14.479  20.385   8.176
  135ALA    HB1 2233  14.555  20.429   8.113
  135ALA    HB2 2234  14.507  20.418   8.276
  135ALA    HB3 2235  14.465  20.279   8.156
  135ALA      C 2236  14.317  20.456   7.993
  135ALA      O 2237  14.402  20.430   7.908
  136PHE      N 2238  14.195  20.497   7.959
  136PHE      H 2239  14.134  20.525   8.034
  136PHE     CA 2240  14.148  20.501   7.821
  136PHE     HA 2241  14.183  20.408   7.775
  136PHE     CB 2242  13.996  20.507   7.812
  136PHE    HB1 2243  13.956  20.532   7.714
  136PHE    HB2 2244  13.952  20.581   7.880
  136PHE     CG 2245  13.932  20.374   7.844
  136PHE    CD1 2246  13.949  20.271   7.751
  136PHE    HD1 2247  14.023  20.284   7.674
  136PHE    CE1 2248  13.882  20.148   7.763
  136PHE    HE1 2249  13.892  20.072   7.688
  136PHE     CZ 2250  13.794  20.131   7.871
  136PHE     HZ 2251  13.738  20.039   7.881
  136PHE    CE2 2252  13.773  20.234   7.962
  136PHE    HE2 2253  13.700  20.229   8.041
  136PHE    CD2 2254  13.846  20.353   7.953
  136PHE    HD2 2255  13.846  20.430   8.029
  136PHE      C 2256  14.210  20.614   7.741
  136PHE      O 2257  14.188  20.611   7.620
  137LEU      N 2258  14.277  20.713   7.800
  137LEU      H 2259  14.282  20.707   7.901
  137LEU     CA 2260  14.314  20.834   7.729
  137LEU     HA 2261  14.257  20.831   7.636
  137LEU     CB 2262  14.276  20.962   7.802
  137LEU    HB1 2263  14.310  21.047   7.742
  137LEU    HB2 2264  14.322  20.955   7.901
  137LEU     CG 2265  14.128  20.978   7.832
  137LEU     HG 2266  14.093  20.899   7.898
  137LEU    CD1 2267  14.106  21.108   7.911
  137LEU   HD11 2268  14.177  21.112   7.993
  137LEU   HD12 2269  14.110  21.192   7.842
  137LEU   HD13 2270  14.004  21.102   7.949
  137LEU    CD2 2271  14.037  20.975   7.710
  137LEU   HD21 2272  14.046  20.881   7.655
  137LEU   HD22 2273  13.935  20.975   7.747
  137LEU   HD23 2274  14.064  21.061   7.649
  137LEU      C 2275  14.459  20.841   7.683
  137LEU      O 2276  14.499  20.941   7.625
  138ILE      N 2277  14.539  20.736   7.704
  138ILE      H 2278  14.495  20.657   7.749
  138ILE     CA 2279  14.683  20.727   7.686
  138ILE     HA 2280  14.735  20.814   7.727
  138ILE     CB 2281  14.729  20.599   7.754
  138ILE     HB 2282  14.672  20.519   7.706
  138ILE    CG2 2283  14.870  20.559   7.709
  138ILE   HG21 2284  14.939  20.640   7.732
  138ILE   HG22 2285  14.902  20.472   7.767
  138ILE   HG23 2286  14.860  20.529   7.605
  138ILE    CG1 2287  14.712  20.592   7.905
  138ILE   HG11 2288  14.747  20.497   7.945
  138ILE   HG12 2289  14.606  20.592   7.928
  138ILE     CD 2290  14.780  20.712   7.971
  138ILE    HD1 2291  14.823  20.679   8.066
  138ILE    HD2 2292  14.868  20.751   7.920
  138ILE    HD3 2293  14.713  20.795   7.991
  138ILE      C 2294  14.710  20.727   7.536
  138ILE      O 2295  14.810  20.789   7.500
  139ASN      N 2296  14.630  20.667   7.448
  139ASN      H 2297  14.557  20.608   7.486
  139ASN     CA 2298  14.646  20.666   7.304
  139ASN     HA 2299  14.750  20.637   7.290
  139ASN     CB 2300  14.571  20.554   7.233
  139ASN    HB1 2301  14.466  20.557   7.261
  139ASN    HB2 2302  14.614  20.465   7.280
  139ASN     CG 2303  14.590  20.556   7.082
  139ASN    OD1 2304  14.529  20.625   7.001
  139ASN    ND2 2305  14.687  20.478   7.034
  139ASN   HD21 2306  14.760  20.442   7.094
  139ASN   HD22 2307  14.701  20.499   6.936
  139ASN      C 2308  14.620  20.805   7.248
  139ASN      O 2309  14.696  20.856   7.166
  140THR      N 2310  14.512  20.874   7.284
  140THR      H 2311  14.451  20.832   7.352
  140THR     CA 2312  14.480  21.013   7.256
  140THR     HA 2313  14.470  21.025   7.149
  140THR     CB 2314  14.343  21.041   7.318
  140THR     HB 2315  14.334  21.000   7.418
  140THR    CG2 2316  14.292  21.184   7.303
  140THR   HG21 2317  14.234  21.191   7.211
  140THR   HG22 2318  14.229  21.209   7.388
  140THR   HG23 2319  14.375  21.253   7.295
  140THR    OG1 2320  14.251  20.965   7.243
  140THR    HG1 2321  14.269  20.872   7.254
  140THR      C 2322  14.592  21.109   7.296
  140THR      O 2323  14.628  21.205   7.229
  141LEU      N 2324  14.656  21.086   7.411
  141LEU      H 2325  14.606  21.025   7.475
  141LEU     CA 2326  14.762  21.172   7.460
  141LEU     HA 2327  14.735  21.276   7.443
  141LEU     CB 2328  14.769  21.157   7.612
  141LEU    HB1 2329  14.788  21.052   7.632
  141LEU    HB2 2330  14.673  21.182   7.656
  141LEU     CG 2331  14.869  21.247   7.684
  141LEU     HG 2332  14.966  21.242   7.633
  141LEU    CD1 2333  14.830  21.393   7.698
  141LEU   HD11 2334  14.739  21.397   7.759
  141LEU   HD12 2335  14.911  21.444   7.751
  141LEU   HD13 2336  14.813  21.437   7.600
  141LEU    CD2 2337  14.901  21.204   7.827
  141LEU   HD21 2338  14.831  21.250   7.896
  141LEU   HD22 2339  14.913  21.096   7.836
  141LEU   HD23 2340  15.000  21.241   7.853
  141LEU      C 2341  14.890  21.144   7.384
  141LEU      O 2342  14.946  21.238   7.327
  142LYS      N 2343  14.932  21.018   7.368
  142LYS      H 2344  14.886  20.951   7.428
  142LYS     CA 2345  15.029  20.989   7.264
  142LYS     HA 2346  15.128  21.024   7.291
  142LYS     CB 2347  15.038  20.837   7.256
  142LYS    HB1 2348  14.940  20.797   7.231
  142LYS    HB2 2349  15.055  20.792   7.354
  142LYS     CG 2350  15.149  20.774   7.173
  142LYS    HG1 2351  15.227  20.849   7.176
  142LYS    HG2 2352  15.107  20.763   7.073
  142LYS     CD 2353  15.200  20.639   7.224
  142LYS    HD1 2354  15.120  20.573   7.255
  142LYS    HD2 2355  15.258  20.657   7.314
  142LYS     CE 2356  15.285  20.559   7.125
  142LYS    HE1 2357  15.368  20.624   7.097
  142LYS    HE2 2358  15.233  20.541   7.031
  142LYS     NZ 2359  15.334  20.435   7.187
  142LYS    HZ1 2360  15.349  20.356   7.126
  142LYS    HZ2 2361  15.425  20.450   7.229
  142LYS    HZ3 2362  15.260  20.395   7.242
  142LYS      C 2363  15.006  21.056   7.129
  142LYS      O 2364  15.102  21.109   7.073
  143LYS      N 2365  14.886  21.045   7.071
  143LYS      H 2366  14.820  20.982   7.114
  143LYS     CA 2367  14.846  21.096   6.942
  143LYS     HA 2368  14.905  21.054   6.861
  143LYS     CB 2369  14.699  21.064   6.913
  143LYS    HB1 2370  14.639  21.120   6.984
  143LYS    HB2 2371  14.697  20.960   6.948
  143LYS     CG 2372  14.659  21.079   6.767
  143LYS    HG1 2373  14.720  21.016   6.702
  143LYS    HG2 2374  14.671  21.184   6.744
  143LYS     CD 2375  14.511  21.042   6.753
  143LYS    HD1 2376  14.456  21.091   6.833
  143LYS    HD2 2377  14.511  20.935   6.770
  143LYS     CE 2378  14.454  21.084   6.618
  143LYS    HE1 2379  14.523  21.051   6.540
  143LYS    HE2 2380  14.456  21.193   6.628
  143LYS     NZ 2381  14.316  21.046   6.586
  143LYS    HZ1 2382  14.256  21.047   6.667
  143LYS    HZ2 2383  14.282  21.111   6.516
  143LYS    HZ3 2384  14.317  20.955   6.543
  143LYS      C 2385  14.867  21.247   6.933
  143LYS      O 2386  14.936  21.292   6.842
  144THR      N 2387  14.807  21.322   7.026
  144THR      H 2388  14.750  21.271   7.092
  144THR     CA 2389  14.807  21.466   7.042
  144THR     HA 2390  14.768  21.527   6.961
  144THR     CB 2391  14.720  21.503   7.162
  144THR     HB 2392  14.759  21.459   7.253
  144THR    CG2 2393  14.706  21.652   7.188
  144THR   HG21 2394  14.780  21.685   7.261
  144THR   HG22 2395  14.722  21.712   7.098
  144THR   HG23 2396  14.607  21.683   7.222
  144THR    OG1 2397  14.590  21.450   7.151
  144THR    HG1 2398  14.595  21.355   7.163
  144THR      C 2399  14.951  21.513   7.060
  144THR      O 2400  14.986  21.620   7.010
  145ILE      N 2401  15.030  21.439   7.139
  145ILE      H 2402  14.997  21.354   7.183
  145ILE     CA 2403  15.165  21.485   7.165
  145ILE     HA 2404  15.177  21.591   7.188
  145ILE     CB 2405  15.216  21.418   7.293
  145ILE     HB 2406  15.175  21.317   7.286
  145ILE    CG2 2407  15.367  21.404   7.312
  145ILE   HG21 2408  15.416  21.336   7.243
  145ILE   HG22 2409  15.415  21.498   7.285
  145ILE   HG23 2410  15.400  21.376   7.412
  145ILE    CG1 2411  15.168  21.477   7.425
  145ILE   HG11 2412  15.233  21.562   7.445
  145ILE   HG12 2413  15.181  21.401   7.502
  145ILE     CD 2414  15.030  21.542   7.428
  145ILE    HD1 2415  14.953  21.468   7.408
  145ILE    HD2 2416  15.013  21.599   7.520
  145ILE    HD3 2417  15.019  21.621   7.354
  145ILE      C 2418  15.257  21.468   7.046
  145ILE      O 2419  15.344  21.554   7.031
  146ILE      N 2420  15.253  21.364   6.961
  146ILE      H 2421  15.174  21.303   6.975
  146ILE     CA 2422  15.332  21.343   6.842
  146ILE     HA 2423  15.433  21.361   6.879
  146ILE     CB 2424  15.327  21.200   6.787
  146ILE     HB 2425  15.225  21.161   6.781
  146ILE    CG2 2426  15.402  21.185   6.655
  146ILE   HG21 2427  15.343  21.227   6.573
  146ILE   HG22 2428  15.502  21.227   6.666
  146ILE   HG23 2429  15.424  21.079   6.640
  146ILE    CG1 2430  15.381  21.092   6.880
  146ILE   HG11 2431  15.329  21.115   6.972
  146ILE   HG12 2432  15.486  21.098   6.911
  146ILE     CD 2433  15.355  20.945   6.848
  146ILE    HD1 2434  15.270  20.924   6.783
  146ILE    HD2 2435  15.438  20.901   6.792
  146ILE    HD3 2436  15.343  20.885   6.938
  146ILE      C 2437  15.295  21.445   6.735
  146ILE      O 2438  15.390  21.511   6.695
  147GLU      N 2439  15.166  21.462   6.702
  147GLU      H 2440  15.096  21.400   6.740
  147GLU     CA 2441  15.127  21.548   6.592
  147GLU     HA 2442  15.183  21.516   6.505
  147GLU     CB 2443  14.979  21.519   6.567
  147GLU    HB1 2444  14.922  21.552   6.654
  147GLU    HB2 2445  14.957  21.412   6.573
  147GLU     CG 2446  14.925  21.561   6.431
  147GLU    HG1 2447  14.973  21.507   6.349
  147GLU    HG2 2448  14.957  21.664   6.413
  147GLU     CD 2449  14.774  21.553   6.420
  147GLU    OE1 2450  14.716  21.443   6.406
  147GLU    OE2 2451  14.711  21.659   6.442
  147GLU      C 2452  15.161  21.693   6.625
  147GLU      O 2453  15.223  21.760   6.543
  148SER      N 2454  15.146  21.738   6.750
  148SER      H 2455  15.087  21.684   6.812
  148SER     CA 2456  15.185  21.872   6.791
  148SER     HA 2457  15.146  21.951   6.727
  148SER     CB 2458  15.119  21.910   6.923
  148SER    HB1 2459  15.011  21.902   6.916
  148SER    HB2 2460  15.140  22.014   6.950
  148SER     OG 2461  15.165  21.831   7.031
  148SER     HG 2462  15.101  21.763   7.051
  148SER      C 2463  15.336  21.884   6.791
  148SER      O 2464  15.390  21.988   6.754
  149ALA      N 2465  15.408  21.782   6.838
  149ALA      H 2466  15.359  21.703   6.878
  149ALA     CA 2467  15.552  21.774   6.820
  149ALA     HA 2468  15.581  21.864   6.874
  149ALA     CB 2469  15.616  21.650   6.882
  149ALA    HB1 2470  15.578  21.561   6.831
  149ALA    HB2 2471  15.724  21.656   6.869
  149ALA    HB3 2472  15.593  21.637   6.988
  149ALA      C 2473  15.599  21.780   6.675
  149ALA      O 2474  15.695  21.852   6.649
  150SER      N 2475  15.535  21.705   6.585
  150SER      H 2476  15.451  21.656   6.613
  150SER     CA 2477  15.585  21.687   6.450
  150SER     HA 2478  15.689  21.655   6.442
  150SER     CB 2479  15.498  21.590   6.371
  150SER    HB1 2480  15.552  21.544   6.287
  150SER    HB2 2481  15.402  21.631   6.341
  150SER     OG 2482  15.466  21.474   6.444
  150SER     HG 2483  15.420  21.498   6.525
  150SER      C 2484  15.581  21.825   6.386
  150SER      O 2485  15.673  21.850   6.309
  151ASN      N 2486  15.483  21.911   6.414
  151ASN      H 2487  15.409  21.872   6.471
  151ASN     CA 2488  15.462  22.046   6.366
  151ASN     HA 2489  15.475  22.032   6.259
  151ASN     CB 2490  15.318  22.093   6.387
  151ASN    HB1 2491  15.309  22.194   6.347
  151ASN    HB2 2492  15.296  22.087   6.494
  151ASN     CG 2493  15.218  22.015   6.303
  151ASN    OD1 2494  15.221  22.010   6.180
  151ASN    ND2 2495  15.114  21.964   6.370
  151ASN   HD21 2496  15.116  21.986   6.468
  151ASN   HD22 2497  15.040  21.925   6.313
  151ASN      C 2498  15.564  22.148   6.413
  151ASN      O 2499  15.603  22.232   6.332
  152ASP      N 2500  15.607  22.147   6.540
  152ASP      H 2501  15.552  22.095   6.607
  152ASP     CA 2502  15.716  22.229   6.588
  152ASP     HA 2503  15.704  22.335   6.564
  152ASP     CB 2504  15.709  22.221   6.740
  152ASP    HB1 2505  15.735  22.122   6.778
  152ASP    HB2 2506  15.610  22.251   6.775
  152ASP     CG 2507  15.812  22.321   6.792
  152ASP    OD1 2508  15.803  22.438   6.748
  152ASP    OD2 2509  15.909  22.282   6.860
  152ASP      C 2510  15.849  22.173   6.540
  152ASP      O 2511  15.949  22.245   6.535
  153THR      N 2512  15.863  22.043   6.516
  153THR      H 2513  15.793  21.976   6.546
  153THR     CA 2514  15.985  21.989   6.459
  153THR     HA 2515  16.073  22.019   6.516
  153THR     CB 2516  15.988  21.837   6.448
  153THR     HB 2517  15.905  21.805   6.385
  153THR    CG2 2518  16.122  21.777   6.405
  153THR   HG21 2519  16.150  21.831   6.315
  153THR   HG22 2520  16.207  21.801   6.469
  153THR   HG23 2521  16.110  21.672   6.380
  153THR    OG1 2522  15.954  21.791   6.577
  153THR    HG1 2523  15.861  21.807   6.594
  153THR      C 2524  16.003  22.056   6.324
  153THR      O 2525  16.114  22.102   6.298
  154LEU      N 2526  15.900  22.054   6.238
  154LEU      H 2527  15.818  22.000   6.261
  154LEU     CA 2528  15.906  22.104   6.102
  154LEU     HA 2529  15.983  22.053   6.045
  154LEU     CB 2530  15.772  22.086   6.032
  154LEU    HB1 2531  15.765  22.161   5.954
  154LEU    HB2 2532  15.693  22.120   6.100
  154LEU     CG 2533  15.747  21.951   5.965
  154LEU     HG 2534  15.750  21.867   6.035
  154LEU    CD1 2535  15.607  21.964   5.906
  154LEU   HD11 2536  15.535  21.966   5.988
  154LEU   HD12 2537  15.596  22.052   5.843
  154LEU   HD13 2538  15.580  21.867   5.866
  154LEU    CD2 2539  15.845  21.919   5.852
  154LEU   HD21 2540  15.938  21.974   5.862
  154LEU   HD22 2541  15.868  21.812   5.850
  154LEU   HD23 2542  15.801  21.949   5.758
  154LEU      C 2543  15.941  22.253   6.102
  154LEU      O 2544  16.025  22.294   6.022
  155GLU      N 2545  15.883  22.332   6.192
  155GLU      H 2546  15.801  22.299   6.241
  155GLU     CA 2547  15.908  22.473   6.215
  155GLU     HA 2548  15.877  22.529   6.127
  155GLU     CB 2549  15.819  22.527   6.327
  155GLU    HB1 2550  15.865  22.492   6.420
  155GLU    HB2 2551  15.721  22.478   6.325
  155GLU     CG 2552  15.787  22.676   6.331
  155GLU    HG1 2553  15.761  22.710   6.231
  155GLU    HG2 2554  15.877  22.729   6.360
  155GLU     CD 2555  15.673  22.713   6.424
  155GLU    OE1 2556  15.557  22.690   6.384
  155GLU    OE2 2557  15.693  22.772   6.532
  155GLU      C 2558  16.054  22.502   6.243
  155GLU      O 2559  16.098  22.601   6.186
  156SER      N 2560  16.131  22.418   6.314
  156SER      H 2561  16.090  22.339   6.362
  156SER     CA 2562  16.271  22.445   6.338
  156SER     HA 2563  16.289  22.552   6.329
  156SER     CB 2564  16.302  22.400   6.481
  156SER    HB1 2565  16.228  22.444   6.548
  156SER    HB2 2566  16.393  22.435   6.529
  156SER     OG 2567  16.295  22.259   6.492
  156SER     HG 2568  16.229  22.231   6.429
  156SER      C 2569  16.364  22.389   6.231
  156SER      O 2570  16.484  22.401   6.254
  157PHE      N 2571  16.308  22.322   6.130
  157PHE      H 2572  16.207  22.327   6.119
  157PHE     CA 2573  16.380  22.242   6.034
  157PHE     HA 2574  16.482  22.243   6.071
  157PHE     CB 2575  16.336  22.096   6.043
  157PHE    HB1 2576  16.319  22.059   5.941
  157PHE    HB2 2577  16.238  22.094   6.091
  157PHE     CG 2578  16.439  22.004   6.104
  157PHE    CD1 2579  16.508  21.912   6.025
  157PHE    HD1 2580  16.487  21.912   5.919
  157PHE    CE1 2581  16.609  21.835   6.084
  157PHE    HE1 2582  16.668  21.767   6.024
  157PHE     CZ 2583  16.638  21.841   6.221
  157PHE     HZ 2584  16.717  21.783   6.266
  157PHE    CE2 2585  16.559  21.925   6.300
  157PHE    HE2 2586  16.576  21.927   6.407
  157PHE    CD2 2587  16.459  22.004   6.242
  157PHE    HD2 2588  16.415  22.081   6.304
  157PHE      C 2589  16.385  22.300   5.893
  157PHE      O 2590  16.456  22.255   5.804
  158ARG      N 2591  16.314  22.411   5.869
  158ARG      H 2592  16.274  22.454   5.951
  158ARG     CA 2593  16.308  22.497   5.752
  158ARG     HA 2594  16.306  22.432   5.664
  158ARG     CB 2595  16.194  22.597   5.760
  158ARG    HB1 2596  16.182  22.640   5.660
  158ARG    HB2 2597  16.229  22.681   5.820
  158ARG     CG 2598  16.059  22.553   5.815
  158ARG    HG1 2599  16.069  22.515   5.916
  158ARG    HG2 2600  16.018  22.476   5.748
  158ARG     CD 2601  15.958  22.667   5.830
  158ARG    HD1 2602  16.001  22.724   5.912
  158ARG    HD2 2603  15.879  22.612   5.882
  158ARG     NE 2604  15.940  22.738   5.704
  158ARG     HE 2605  15.883  22.707   5.627
  158ARG     CZ 2606  15.981  22.864   5.679
  158ARG    NH1 2607  16.035  22.946   5.769
  158ARG   HH11 2608  16.030  22.915   5.865
  158ARG   HH12 2609  16.054  23.040   5.736
  158ARG    NH2 2610  15.972  22.912   5.554
  158ARG   HH21 2611  15.938  22.858   5.476
  158ARG   HH22 2612  16.004  23.006   5.535
  158ARG      C 2613  16.436  22.575   5.724
  158ARG      O 2614  16.470  22.598   5.608
  159GLU      N 2615  16.507  22.615   5.830
  159GLU      H 2616  16.470  22.600   5.922
  159GLU     CA 2617  16.618  22.709   5.828
  159GLU     HA 2618  16.587  22.790   5.762
  159GLU     CB 2619  16.644  22.777   5.962
  159GLU    HB1 2620  16.548  22.804   6.005
  159GLU    HB2 2621  16.707  22.862   5.935
  159GLU     CG 2622  16.707  22.687   6.068
  159GLU    HG1 2623  16.778  22.620   6.020
  159GLU    HG2 2624  16.631  22.616   6.100
  159GLU     CD 2625  16.753  22.768   6.188
  159GLU    OE1 2626  16.673  22.812   6.273
  159GLU    OE2 2627  16.876  22.792   6.196
  159GLU      C 2628  16.750  22.663   5.768
  159GLU      O 2629  16.846  22.739   5.759
  160ASN      N 2630  16.751  22.536   5.726
  160ASN      H 2631  16.671  22.475   5.730
  160ASN     CA 2632  16.873  22.471   5.681
  160ASN     HA 2633  16.935  22.534   5.618
  160ASN     CB 2634  16.947  22.436   5.810
  160ASN    HB1 2635  16.901  22.342   5.841
  160ASN    HB2 2636  16.947  22.511   5.888
  160ASN     CG 2637  17.090  22.394   5.778
  160ASN    OD1 2638  17.117  22.288   5.723
  160ASN    ND2 2639  17.190  22.472   5.819
  160ASN   HD21 2640  17.170  22.571   5.829
  160ASN   HD22 2641  17.283  22.432   5.817
  160ASN      C 2642  16.841  22.346   5.602
  160ASN      O 2643  16.744  22.274   5.626
  161LEU      N 2644  16.930  22.311   5.509
  161LEU      H 2645  17.007  22.377   5.500
  161LEU     CA 2646  16.923  22.207   5.409
  161LEU     HA 2647  16.863  22.122   5.442
  161LEU     CB 2648  16.862  22.264   5.281
  161LEU    HB1 2649  16.879  22.198   5.196
  161LEU    HB2 2650  16.913  22.358   5.260
  161LEU     CG 2651  16.711  22.286   5.285
  161LEU     HG 2652  16.695  22.350   5.372
  161LEU    CD1 2653  16.672  22.363   5.159
  161LEU   HD11 2654  16.731  22.454   5.167
  161LEU   HD12 2655  16.696  22.304   5.071
  161LEU   HD13 2656  16.569  22.396   5.170
  161LEU    CD2 2657  16.617  22.167   5.294
  161LEU   HD21 2658  16.643  22.114   5.386
  161LEU   HD22 2659  16.516  22.209   5.294
  161LEU   HD23 2660  16.638  22.102   5.210
  161LEU      C 2661  17.060  22.146   5.384
  161LEU      O 2662  17.080  22.087   5.278
  162ASN      N 2663  17.163  22.150   5.469
  162ASN      H 2664  17.144  22.181   5.563
  162ASN     CA 2665  17.302  22.130   5.432
  162ASN     HA 2666  17.305  22.066   5.344
  162ASN     CB 2667  17.367  22.265   5.404
  162ASN    HB1 2668  17.358  22.318   5.499
  162ASN    HB2 2669  17.306  22.317   5.331
  162ASN     CG 2670  17.514  22.263   5.365
  162ASN    OD1 2671  17.599  22.329   5.425
  162ASN    ND2 2672  17.547  22.198   5.252
  162ASN   HD21 2673  17.468  22.153   5.209
  162ASN   HD22 2674  17.640  22.199   5.213
  162ASN      C 2675  17.378  22.067   5.549
  162ASN      O 2676  17.447  21.967   5.530
  163ASP      N 2677  17.365  22.125   5.668
  163ASP      H 2678  17.312  22.209   5.684
  163ASP     CA 2679  17.433  22.078   5.787
  163ASP     HA 2680  17.539  22.061   5.767
  163ASP     CB 2681  17.422  22.184   5.897
  163ASP    HB1 2682  17.451  22.136   5.990
  163ASP    HB2 2683  17.318  22.214   5.911
  163ASP     CG 2684  17.512  22.303   5.867
  163ASP    OD1 2685  17.454  22.412   5.847
  163ASP    OD2 2686  17.636  22.284   5.862
  163ASP      C 2687  17.393  21.936   5.822
  163ASP      O 2688  17.275  21.903   5.813
  164PRO      N 2689  17.485  21.859   5.881
  164PRO     CD 2690  17.621  21.900   5.909
  164PRO    HD1 2691  17.620  21.999   5.953
  164PRO    HD2 2692  17.683  21.896   5.820
  164PRO     CG 2693  17.670  21.805   6.018
  164PRO    HG1 2694  17.654  21.842   6.119
  164PRO    HG2 2695  17.776  21.780   6.009
  164PRO     CB 2696  17.578  21.685   5.996
  164PRO    HB1 2697  17.558  21.621   6.082
  164PRO    HB2 2698  17.620  21.615   5.924
  164PRO     CA 2699  17.444  21.735   5.944
  164PRO     HA 2700  17.409  21.661   5.872
  164PRO      C 2701  17.345  21.753   6.059
  164PRO      O 2702  17.275  21.661   6.100
  165GLU      N 2703  17.340  21.871   6.121
  165GLU      H 2704  17.407  21.944   6.099
  165GLU     CA 2705  17.246  21.909   6.224
  165GLU     HA 2706  17.260  21.853   6.316
  165GLU     CB 2707  17.267  22.054   6.267
  165GLU    HB1 2708  17.187  22.099   6.326
  165GLU    HB2 2709  17.286  22.112   6.176
  165GLU     CG 2710  17.398  22.080   6.341
  165GLU    HG1 2711  17.482  22.040   6.285
  165GLU    HG2 2712  17.388  22.024   6.434
  165GLU     CD 2713  17.431  22.227   6.359
  165GLU    OE1 2714  17.402  22.278   6.469
  165GLU    OE2 2715  17.474  22.294   6.262
  165GLU      C 2716  17.102  21.903   6.174
  165GLU      O 2717  17.013  21.901   6.259
  166PHE      N 2718  17.074  21.891   6.044
  166PHE      H 2719  17.150  21.909   5.980
  166PHE     CA 2720  16.943  21.886   5.982
  166PHE     HA 2721  16.875  21.875   6.066
  166PHE     CB 2722  16.917  22.019   5.912
  166PHE    HB1 2723  16.823  22.009   5.856
  166PHE    HB2 2724  16.996  22.030   5.838
  166PHE     CG 2725  16.907  22.143   5.997
  166PHE    CD1 2726  16.781  22.199   6.023
  166PHE    HD1 2727  16.691  22.160   5.976
  166PHE    CE1 2728  16.776  22.319   6.094
  166PHE    HE1 2729  16.679  22.365   6.107
  166PHE     CZ 2730  16.893  22.381   6.138
  166PHE     HZ 2731  16.879  22.466   6.204
  166PHE    CE2 2732  17.018  22.320   6.118
  166PHE    HE2 2733  17.098  22.373   6.165
  166PHE    CD2 2734  17.024  22.197   6.050
  166PHE    HD2 2735  17.117  22.147   6.025
  166PHE      C 2736  16.915  21.766   5.893
  166PHE      O 2737  16.826  21.762   5.808
  167ASN      N 2738  16.997  21.662   5.912
  167ASN      H 2739  17.065  21.674   5.986
  167ASN     CA 2740  16.966  21.533   5.855
  167ASN     HA 2741  16.953  21.551   5.748
  167ASN     CB 2742  17.092  21.448   5.868
  167ASN    HB1 2743  17.180  21.511   5.858
  167ASN    HB2 2744  17.098  21.378   5.785
  167ASN     CG 2745  17.086  21.378   6.004
  167ASN    OD1 2746  17.010  21.283   6.024
  167ASN    ND2 2747  17.173  21.416   6.097
  167ASN   HD21 2748  17.224  21.503   6.090
  167ASN   HD22 2749  17.178  21.370   6.187
  167ASN      C 2750  16.833  21.471   5.896
  167ASN      O 2751  16.773  21.514   5.995
  168HIS      N 2752  16.783  21.372   5.822
  168HIS      H 2753  16.833  21.349   5.737
  168HIS     CA 2754  16.650  21.316   5.838
  168HIS     HA 2755  16.575  21.394   5.841
  168HIS     CB 2756  16.619  21.226   5.718
  168HIS    HB1 2757  16.611  21.284   5.626
  168HIS    HB2 2758  16.522  21.177   5.731
  168HIS     CG 2759  16.728  21.125   5.696
  168HIS    ND1 2760  16.847  21.142   5.626
  168HIS    CE1 2761  16.918  21.030   5.648
  168HIS    HE1 2762  17.016  21.009   5.608
  168HIS    NE2 2763  16.847  20.951   5.730
  168HIS    HE2 2764  16.891  20.864   5.757
  168HIS    CD2 2765  16.721  21.001   5.753
  168HIS    HD2 2766  16.639  20.961   5.812
  168HIS      C 2767  16.621  21.230   5.959
  168HIS      O 2768  16.506  21.204   5.994
  169THR      N 2769  16.722  21.165   6.018
  169THR      H 2770  16.819  21.175   5.994
  169THR     CA 2771  16.697  21.090   6.140
  169THR     HA 2772  16.597  21.046   6.144
  169THR     CB 2773  16.785  20.969   6.164
  169THR     HB 2774  16.782  20.963   6.273
  169THR    CG2 2775  16.739  20.842   6.093
  169THR   HG21 2776  16.636  20.816   6.116
  169THR   HG22 2777  16.767  20.847   5.987
  169THR   HG23 2778  16.792  20.754   6.129
  169THR    OG1 2779  16.916  21.001   6.122
  169THR    HG1 2780  16.968  21.033   6.195
  169THR      C 2781  16.698  21.193   6.253
  169THR      O 2782  16.611  21.192   6.340
  170ALA      N 2783  16.778  21.298   6.233
  170ALA      H 2784  16.840  21.295   6.154
  170ALA     CA 2785  16.783  21.409   6.326
  170ALA     HA 2786  16.794  21.363   6.424
  170ALA     CB 2787  16.913  21.488   6.309
  170ALA    HB1 2788  16.911  21.544   6.215
  170ALA    HB2 2789  16.921  21.556   6.393
  170ALA    HB3 2790  16.991  21.412   6.311
  170ALA      C 2791  16.658  21.495   6.340
  170ALA      O 2792  16.632  21.543   6.450
  171PHE      N 2793  16.573  21.493   6.237
  171PHE      H 2794  16.613  21.453   6.154
  171PHE     CA 2795  16.435  21.539   6.238
  171PHE     HA 2796  16.433  21.644   6.267
  171PHE     CB 2797  16.377  21.532   6.097
  171PHE    HB1 2798  16.392  21.430   6.062
  171PHE    HB2 2799  16.428  21.606   6.036
  171PHE     CG 2800  16.230  21.567   6.097
  171PHE    CD1 2801  16.131  21.471   6.118
  171PHE    HD1 2802  16.159  21.367   6.123
  171PHE    CE1 2803  15.997  21.507   6.137
  171PHE    HE1 2804  15.918  21.434   6.148
  171PHE     CZ 2805  15.961  21.643   6.142
  171PHE     HZ 2806  15.862  21.669   6.173
  171PHE    CE2 2807  16.055  21.738   6.100
  171PHE    HE2 2808  16.024  21.841   6.095
  171PHE    CD2 2809  16.188  21.699   6.078
  171PHE    HD2 2810  16.258  21.780   6.068
  171PHE      C 2811  16.356  21.454   6.336
  171PHE      O 2812  16.310  21.508   6.436
  172PHE      N 2813  16.353  21.321   6.324
  172PHE      H 2814  16.404  21.281   6.246
  172PHE     CA 2815  16.287  21.239   6.423
  172PHE     HA 2816  16.187  21.279   6.443
  172PHE     CB 2817  16.276  21.092   6.382
  172PHE    HB1 2818  16.239  21.033   6.466
  172PHE    HB2 2819  16.377  21.058   6.359
  172PHE     CG 2820  16.180  21.082   6.266
  172PHE    CD1 2821  16.041  21.090   6.286
  172PHE    HD1 2822  15.995  21.091   6.383
  172PHE    CE1 2823  15.956  21.081   6.176
  172PHE    HE1 2824  15.853  21.064   6.205
  172PHE     CZ 2825  16.003  21.075   6.044
  172PHE     HZ 2826  15.937  21.058   5.961
  172PHE    CE2 2827  16.142  21.081   6.027
  172PHE    HE2 2828  16.179  21.081   5.925
  172PHE    CD2 2829  16.231  21.083   6.136
  172PHE    HD2 2830  16.338  21.080   6.127
  172PHE      C 2831  16.350  21.242   6.562
  172PHE      O 2832  16.280  21.212   6.658
  173ARG      N 2833  16.472  21.294   6.573
  173ARG      H 2834  16.521  21.321   6.489
  173ARG     CA 2835  16.534  21.318   6.701
  173ARG     HA 2836  16.493  21.237   6.762
  173ARG     CB 2837  16.685  21.294   6.691
  173ARG    HB1 2838  16.732  21.382   6.647
  173ARG    HB2 2839  16.685  21.211   6.620
  173ARG     CG 2840  16.738  21.247   6.825
  173ARG    HG1 2841  16.657  21.198   6.880
  173ARG    HG2 2842  16.754  21.338   6.883
  173ARG     CD 2843  16.873  21.175   6.824
  173ARG    HD1 2844  16.854  21.089   6.760
  173ARG    HD2 2845  16.910  21.152   6.924
  173ARG     NE 2846  16.970  21.254   6.748
  173ARG     HE 2847  16.985  21.346   6.787
  173ARG     CZ 2848  17.024  21.220   6.630
  173ARG    NH1 2849  17.014  21.095   6.582
  173ARG   HH11 2850  16.986  21.015   6.636
  173ARG   HH12 2851  17.023  21.092   6.481
  173ARG    NH2 2852  17.086  21.316   6.559
  173ARG   HH21 2853  17.094  21.405   6.605
  173ARG   HH22 2854  17.140  21.282   6.481
  173ARG      C 2855  16.496  21.447   6.773
  173ARG      O 2856  16.453  21.434   6.887
  174LYS      N 2857  16.494  21.560   6.703
  174LYS      H 2858  16.526  21.559   6.607
  174LYS     CA 2859  16.439  21.681   6.761
  174LYS     HA 2860  16.497  21.699   6.852
  174LYS     CB 2861  16.451  21.777   6.643
  174LYS    HB1 2862  16.402  21.733   6.557
  174LYS    HB2 2863  16.557  21.795   6.622
  174LYS     CG 2864  16.390  21.915   6.665
  174LYS    HG1 2865  16.286  21.903   6.693
  174LYS    HG2 2866  16.393  21.968   6.569
  174LYS     CD 2867  16.457  21.994   6.777
  174LYS    HD1 2868  16.478  21.934   6.866
  174LYS    HD2 2869  16.389  22.073   6.810
  174LYS     CE 2870  16.586  22.048   6.717
  174LYS    HE1 2871  16.565  22.084   6.616
  174LYS    HE2 2872  16.664  21.974   6.707
  174LYS     NZ 2873  16.641  22.163   6.791
  174LYS    HZ1 2874  16.731  22.189   6.754
  174LYS    HZ2 2875  16.575  22.239   6.787
  174LYS    HZ3 2876  16.657  22.140   6.888
  174LYS      C 2877  16.293  21.658   6.797
  174LYS      O 2878  16.251  21.692   6.907
  175ARG      N 2879  16.227  21.575   6.715
  175ARG      H 2880  16.278  21.545   6.634
  175ARG     CA 2881  16.090  21.538   6.741
  175ARG     HA 2882  16.038  21.633   6.752
  175ARG     CB 2883  16.023  21.474   6.620
  175ARG    HB1 2884  16.055  21.370   6.610
  175ARG    HB2 2885  16.045  21.529   6.529
  175ARG     CG 2886  15.871  21.471   6.623
  175ARG    HG1 2887  15.842  21.574   6.598
  175ARG    HG2 2888  15.830  21.441   6.720
  175ARG     CD 2889  15.807  21.382   6.517
  175ARG    HD1 2890  15.849  21.413   6.421
  175ARG    HD2 2891  15.699  21.394   6.518
  175ARG     NE 2892  15.821  21.239   6.544
  175ARG     HE 2893  15.892  21.202   6.606
  175ARG     CZ 2894  15.736  21.144   6.504
  175ARG    NH1 2895  15.625  21.160   6.431
  175ARG   HH11 2896  15.622  21.251   6.387
  175ARG   HH12 2897  15.580  21.078   6.393
  175ARG    NH2 2898  15.757  21.022   6.556
  175ARG   HH21 2899  15.825  21.011   6.630
  175ARG   HH22 2900  15.709  20.938   6.526
  175ARG      C 2901  16.077  21.456   6.868
  175ARG      O 2902  15.989  21.481   6.950
  176MET      N 2903  16.172  21.363   6.888
  176MET      H 2904  16.234  21.346   6.810
  176MET     CA 2905  16.174  21.281   7.007
  176MET     HA 2906  16.074  21.240   7.020
  176MET     CB 2907  16.276  21.169   6.990
  176MET    HB1 2908  16.371  21.211   6.960
  176MET    HB2 2909  16.247  21.101   6.910
  176MET     CG 2910  16.293  21.093   7.122
  176MET    HG1 2911  16.316  21.156   7.207
  176MET    HG2 2912  16.379  21.031   7.098
  176MET     SD 2913  16.165  20.971   7.158
  176MET     CE 2914  16.075  21.034   7.302
  176MET    HE1 2915  16.001  20.958   7.326
  176MET    HE2 2916  16.143  21.041   7.386
  176MET    HE3 2917  16.023  21.129   7.287
  176MET      C 2918  16.200  21.364   7.133
  176MET      O 2919  16.151  21.338   7.243
  177GLN      N 2920  16.277  21.472   7.120
  177GLN      H 2921  16.332  21.479   7.035
  177GLN     CA 2922  16.322  21.553   7.231
  177GLN     HA 2923  16.351  21.496   7.320
  177GLN     CB 2924  16.444  21.633   7.187
  177GLN    HB1 2925  16.466  21.718   7.252
  177GLN    HB2 2926  16.417  21.691   7.099
  177GLN     CG 2927  16.573  21.552   7.172
  177GLN    HG1 2928  16.551  21.459   7.120
  177GLN    HG2 2929  16.589  21.525   7.277
  177GLN     CD 2930  16.689  21.627   7.109
  177GLN    OE1 2931  16.681  21.739   7.058
  177GLN    NE2 2932  16.815  21.585   7.116
  177GLN   HE21 2933  16.842  21.493   7.147
  177GLN   HE22 2934  16.893  21.643   7.088
  177GLN      C 2935  16.203  21.635   7.279
  177GLN      O 2936  16.194  21.663   7.399
  178ILE      N 2937  16.121  21.684   7.186
  178ILE      H 2938  16.151  21.660   7.093
  178ILE     CA 2939  16.001  21.764   7.200
  178ILE     HA 2940  16.014  21.853   7.261
  178ILE     CB 2941  15.960  21.812   7.061
  178ILE     HB 2942  15.969  21.735   6.985
  178ILE    CG2 2943  15.815  21.860   7.063
  178ILE   HG21 2944  15.770  21.879   6.966
  178ILE   HG22 2945  15.745  21.782   7.093
  178ILE   HG23 2946  15.800  21.958   7.110
  178ILE    CG1 2947  16.048  21.927   7.010
  178ILE   HG11 2948  16.154  21.904   7.012
  178ILE   HG12 2949  16.039  22.009   7.082
  178ILE     CD 2950  16.022  21.986   6.872
  178ILE    HD1 2951  16.026  21.901   6.803
  178ILE    HD2 2952  15.919  22.015   6.853
  178ILE    HD3 2953  16.101  22.057   6.848
  178ILE      C 2954  15.896  21.679   7.270
  178ILE      O 2955  15.838  21.715   7.372
  179ILE      N 2956  15.875  21.558   7.217
  179ILE      H 2957  15.928  21.537   7.134
  179ILE     CA 2958  15.798  21.459   7.291
  179ILE     HA 2959  15.699  21.505   7.297
  179ILE     CB 2960  15.792  21.329   7.212
  179ILE     HB 2961  15.895  21.298   7.193
  179ILE    CG2 2962  15.726  21.224   7.302
  179ILE   HG21 2963  15.785  21.218   7.394
  179ILE   HG22 2964  15.621  21.244   7.325
  179ILE   HG23 2965  15.738  21.135   7.241
  179ILE    CG1 2966  15.712  21.348   7.084
  179ILE   HG11 2967  15.749  21.442   7.045
  179ILE   HG12 2968  15.605  21.357   7.103
  179ILE     CD 2969  15.729  21.235   6.983
  179ILE    HD1 2970  15.690  21.270   6.887
  179ILE    HD2 2971  15.837  21.228   6.971
  179ILE    HD3 2972  15.686  21.142   7.021
  179ILE      C 2973  15.847  21.448   7.434
  179ILE      O 2974  15.765  21.452   7.525
  180TYR      N 2975  15.978  21.444   7.457
  180TYR      H 2976  16.036  21.431   7.375
  180TYR     CA 2977  16.030  21.428   7.591
  180TYR     HA 2978  15.975  21.348   7.640
  180TYR     CB 2979  16.179  21.398   7.597
  180TYR    HB1 2980  16.222  21.497   7.580
  180TYR    HB2 2981  16.212  21.350   7.505
  180TYR     CG 2982  16.223  21.329   7.724
  180TYR    CD1 2983  16.318  21.391   7.807
  180TYR    HD1 2984  16.370  21.479   7.773
  180TYR    CE1 2985  16.349  21.328   7.928
  180TYR    HE1 2986  16.421  21.375   7.993
  180TYR     CZ 2987  16.297  21.203   7.965
  180TYR     OH 2988  16.318  21.150   8.089
  180TYR     HH 2989  16.251  21.083   8.106
  180TYR    CE2 2990  16.212  21.141   7.871
  180TYR    HE2 2991  16.168  21.048   7.904
  180TYR    CD2 2992  16.170  21.203   7.753
  180TYR    HD2 2993  16.101  21.159   7.682
  180TYR      C 2994  15.993  21.546   7.681
  180TYR      O 2995  15.984  21.526   7.802
  181ASP      N 2996  15.981  21.665   7.623
  181ASP      H 2997  16.019  21.673   7.529
  181ASP     CA 2998  15.953  21.786   7.698
  181ASP     HA 2999  16.020  21.776   7.784
  181ASP     CB 3000  16.013  21.900   7.617
  181ASP    HB1 3001  15.947  21.919   7.532
  181ASP    HB2 3002  16.104  21.854   7.577
  181ASP     CG 3003  16.026  22.034   7.688
  181ASP    OD1 3004  15.959  22.127   7.639
  181ASP    OD2 3005  16.097  22.054   7.789
  181ASP      C 3006  15.805  21.798   7.731
  181ASP      O 3007  15.765  21.836   7.841
  182LYS      N 3008  15.720  21.748   7.641
  182LYS      H 3009  15.754  21.715   7.552
  182LYS     CA 3010  15.578  21.725   7.655
  182LYS     HA 3011  15.531  21.816   7.694
  182LYS     CB 3012  15.524  21.697   7.516
  182LYS    HB1 3013  15.419  21.672   7.535
  182LYS    HB2 3014  15.578  21.614   7.471
  182LYS     CG 3015  15.526  21.812   7.416
  182LYS    HG1 3016  15.626  21.853   7.405
  182LYS    HG2 3017  15.472  21.888   7.474
  182LYS     CD 3018  15.469  21.770   7.281
  182LYS    HD1 3019  15.361  21.756   7.289
  182LYS    HD2 3020  15.513  21.678   7.243
  182LYS     CE 3021  15.481  21.879   7.176
  182LYS    HE1 3022  15.488  21.843   7.073
  182LYS    HE2 3023  15.574  21.934   7.193
  182LYS     NZ 3024  15.367  21.972   7.179
  182LYS    HZ1 3025  15.280  21.925   7.160
  182LYS    HZ2 3026  15.350  22.009   7.272
  182LYS    HZ3 3027  15.372  22.051   7.117
  182LYS      C 3028  15.542  21.617   7.756
  182LYS      O 3029  15.452  21.632   7.839
  183GLN      N 3030  15.623  21.511   7.760
  183GLN      H 3031  15.684  21.498   7.682
  183GLN     CA 3032  15.623  21.402   7.856
  183GLN     HA 3033  15.521  21.366   7.863
  183GLN     CB 3034  15.712  21.288   7.808
  183GLN    HB1 3035  15.713  21.224   7.897
  183GLN    HB2 3036  15.807  21.331   7.774
  183GLN     CG 3037  15.649  21.204   7.698
  183GLN    HG1 3038  15.612  21.265   7.615
  183GLN    HG2 3039  15.571  21.144   7.745
  183GLN     CD 3040  15.744  21.098   7.645
  183GLN    OE1 3041  15.863  21.093   7.675
  183GLN    NE2 3042  15.694  20.999   7.570
  183GLN   HE21 3043  15.595  20.987   7.553
  183GLN   HE22 3044  15.755  20.925   7.539
  183GLN      C 3045  15.663  21.447   7.996
  183GLN      O 3046  15.596  21.422   8.096
  184GLN      N 3047  15.776  21.517   8.011
  184GLN      H 3048  15.829  21.530   7.926
  184GLN     CA 3049  15.822  21.578   8.133
  184GLN     HA 3050  15.827  21.497   8.206
  184GLN     CB 3051  15.961  21.640   8.121
  184GLN    HB1 3052  15.973  21.703   8.209
  184GLN    HB2 3053  15.962  21.704   8.033
  184GLN     CG 3054  16.074  21.538   8.114
  184GLN    HG1 3055  16.071  21.482   8.021
  184GLN    HG2 3056  16.059  21.466   8.194
  184GLN     CD 3057  16.214  21.599   8.108
  184GLN    OE1 3058  16.239  21.715   8.078
  184GLN    NE2 3059  16.308  21.525   8.168
  184GLN   HE21 3060  16.284  21.471   8.250
  184GLN   HE22 3061  16.401  21.562   8.163
  184GLN      C 3062  15.718  21.675   8.190
  184GLN      O 3063  15.694  21.679   8.311
  185ASN      N 3064  15.644  21.748   8.107
  185ASN      H 3065  15.683  21.753   8.014
  185ASN     CA 3066  15.531  21.832   8.140
  185ASN     HA 3067  15.557  21.895   8.225
  185ASN     CB 3068  15.506  21.935   8.030
  185ASN    HB1 3069  15.486  21.872   7.943
  185ASN    HB2 3070  15.591  21.999   8.005
  185ASN     CG 3071  15.385  22.025   8.052
  185ASN    OD1 3072  15.279  22.001   7.994
  185ASN    ND2 3073  15.397  22.132   8.130
  185ASN   HD21 3074  15.479  22.139   8.189
  185ASN   HD22 3075  15.316  22.189   8.148
  185ASN      C 3076  15.407  21.751   8.177
  185ASN      O 3077  15.338  21.797   8.269
  186PHE      N 3078  15.365  21.646   8.107
  186PHE      H 3079  15.415  21.625   8.022
  186PHE     CA 3080  15.266  21.549   8.147
  186PHE     HA 3081  15.173  21.603   8.163
  186PHE     CB 3082  15.243  21.438   8.045
  186PHE    HB1 3083  15.339  21.395   8.016
  186PHE    HB2 3084  15.201  21.482   7.954
  186PHE     CG 3085  15.158  21.324   8.096
  186PHE    CD1 3086  15.210  21.200   8.133
  186PHE    HD1 3087  15.314  21.173   8.117
  186PHE    CE1 3088  15.127  21.101   8.187
  186PHE    HE1 3089  15.168  21.003   8.206
  186PHE     CZ 3090  14.994  21.132   8.217
  186PHE     HZ 3091  14.933  21.055   8.262
  186PHE    CE2 3092  14.941  21.258   8.187
  186PHE    HE2 3093  14.839  21.287   8.211
  186PHE    CD2 3094  15.022  21.349   8.118
  186PHE    HD2 3095  14.985  21.445   8.085
  186PHE      C 3096  15.302  21.483   8.280
  186PHE      O 3097  15.211  21.462   8.360
  187ILE      N 3098  15.427  21.445   8.308
  187ILE      H 3099  15.499  21.463   8.239
  187ILE     CA 3100  15.461  21.380   8.432
  187ILE     HA 3101  15.371  21.322   8.454
  187ILE     CB 3102  15.584  21.290   8.424
  187ILE     HB 3103  15.670  21.349   8.395
  187ILE    CG2 3104  15.620  21.231   8.561
  187ILE   HG21 3105  15.686  21.300   8.614
  187ILE   HG22 3106  15.532  21.213   8.622
  187ILE   HG23 3107  15.683  21.142   8.554
  187ILE    CG1 3108  15.565  21.178   8.322
  187ILE   HG11 3109  15.664  21.135   8.309
  187ILE   HG12 3110  15.525  21.220   8.229
  187ILE     CD 3111  15.462  21.070   8.352
  187ILE    HD1 3112  15.367  21.113   8.384
  187ILE    HD2 3113  15.445  21.019   8.257
  187ILE    HD3 3114  15.505  20.990   8.413
  187ILE      C 3115  15.476  21.481   8.545
  187ILE      O 3116  15.448  21.443   8.658
  188ASN      N 3117  15.518  21.604   8.516
  188ASN      H 3118  15.575  21.629   8.437
  188ASN     CA 3119  15.512  21.707   8.618
  188ASN     HA 3120  15.562  21.678   8.711
  188ASN     CB 3121  15.594  21.824   8.566
  188ASN    HB1 3122  15.543  21.869   8.480
  188ASN    HB2 3123  15.693  21.797   8.529
  188ASN     CG 3124  15.620  21.929   8.673
  188ASN    OD1 3125  15.724  21.923   8.739
  188ASN    ND2 3126  15.524  22.021   8.687
  188ASN   HD21 3127  15.448  22.015   8.621
  188ASN   HD22 3128  15.524  22.093   8.757
  188ASN      C 3129  15.368  21.746   8.645
  188ASN      O 3130  15.337  21.783   8.758
  189TYR      N 3131  15.278  21.723   8.549
  189TYR      H 3132  15.311  21.691   8.459
  189TYR     CA 3133  15.136  21.749   8.562
  189TYR     HA 3134  15.131  21.840   8.622
  189TYR     CB 3135  15.073  21.773   8.426
  189TYR    HB1 3136  15.075  21.685   8.362
  189TYR    HB2 3137  15.130  21.851   8.375
  189TYR     CG 3138  14.930  21.820   8.441
  189TYR    CD1 3139  14.827  21.725   8.446
  189TYR    HD1 3140  14.850  21.621   8.428
  189TYR    CE1 3141  14.694  21.767   8.455
  189TYR    HE1 3142  14.614  21.695   8.458
  189TYR     CZ 3143  14.664  21.905   8.454
  189TYR     OH 3144  14.531  21.937   8.462
  189TYR     HH 3145  14.519  22.032   8.462
  189TYR    CE2 3146  14.770  21.997   8.455
  189TYR    HE2 3147  14.745  22.101   8.456
  189TYR    CD2 3148  14.905  21.957   8.453
  189TYR    HD2 3149  14.978  22.036   8.464
  189TYR      C 3150  15.072  21.635   8.641
  189TYR      O 3151  15.004  21.663   8.739
  190TYR      N 3152  15.102  21.510   8.606
  190TYR      H 3153  15.140  21.500   8.513
  190TYR     CA 3154  15.056  21.393   8.678
  190TYR     HA 3155  14.947  21.394   8.686
  190TYR     CB 3156  15.105  21.269   8.605
  190TYR    HB1 3157  15.214  21.264   8.604
  190TYR    HB2 3158  15.072  21.270   8.502
  190TYR     CG 3159  15.053  21.141   8.666
  190TYR    CD1 3160  15.136  21.061   8.746
  190TYR    HD1 3161  15.236  21.093   8.772
  190TYR    CE1 3162  15.090  20.933   8.778
  190TYR    HE1 3163  15.160  20.866   8.825
  190TYR     CZ 3164  14.960  20.889   8.743
  190TYR     OH 3165  14.912  20.771   8.791
  190TYR     HH 3166  14.976  20.725   8.846
  190TYR    CE2 3167  14.878  20.975   8.667
  190TYR    HE2 3168  14.779  20.941   8.639
  190TYR    CD2 3169  14.924  21.101   8.628
  190TYR    HD2 3170  14.858  21.155   8.562
  190TYR      C 3171  15.113  21.400   8.819
  190TYR      O 3172  15.025  21.376   8.902
  191LYS      N 3173  15.237  21.440   8.847
  191LYS      H 3174  15.298  21.444   8.767
  191LYS     CA 3175  15.284  21.466   8.982
  191LYS     HA 3176  15.280  21.371   9.035
  191LYS     CB 3177  15.432  21.503   8.985
  191LYS    HB1 3178  15.461  21.545   8.888
  191LYS    HB2 3179  15.488  21.410   8.974
  191LYS     CG 3180  15.483  21.581   9.106
  191LYS    HG1 3181  15.461  21.534   9.201
  191LYS    HG2 3182  15.441  21.682   9.111
  191LYS     CD 3183  15.632  21.606   9.085
  191LYS    HD1 3184  15.646  21.659   8.990
  191LYS    HD2 3185  15.677  21.507   9.077
  191LYS     CE 3186  15.704  21.681   9.196
  191LYS    HE1 3187  15.706  21.626   9.290
  191LYS    HE2 3188  15.660  21.781   9.193
  191LYS     NZ 3189  15.845  21.703   9.164
  191LYS    HZ1 3190  15.889  21.612   9.173
  191LYS    HZ2 3191  15.860  21.751   9.077
  191LYS    HZ3 3192  15.888  21.767   9.229
  191LYS      C 3193  15.201  21.564   9.063
  191LYS      O 3194  15.149  21.521   9.166
  192VAL      N 3195  15.179  21.689   9.021
  192VAL      H 3196  15.215  21.721   8.932
  192VAL     CA 3197  15.103  21.787   9.096
  192VAL     HA 3198  15.141  21.781   9.198
  192VAL     CB 3199  15.113  21.930   9.046
  192VAL     HB 3200  15.051  21.998   9.106
  192VAL    CG1 3201  15.254  21.986   9.029
  192VAL   HG11 3202  15.327  21.907   9.009
  192VAL   HG12 3203  15.264  22.068   8.958
  192VAL   HG13 3204  15.278  22.026   9.127
  192VAL    CG2 3205  15.046  21.944   8.909
  192VAL   HG21 3206  15.091  21.880   8.833
  192VAL   HG22 3207  14.940  21.921   8.904
  192VAL   HG23 3208  15.065  22.048   8.884
  192VAL      C 3209  14.959  21.738   9.112
  192VAL      O 3210  14.899  21.766   9.215
  193GLN      N 3211  14.898  21.677   9.010
  193GLN      H 3212  14.944  21.667   8.921
  193GLN     CA 3213  14.765  21.622   9.024
  193GLN     HA 3214  14.694  21.695   9.064
  193GLN     CB 3215  14.723  21.579   8.884
  193GLN    HB1 3216  14.643  21.508   8.902
  193GLN    HB2 3217  14.817  21.539   8.844
  193GLN     CG 3218  14.674  21.698   8.804
  193GLN    HG1 3219  14.648  21.650   8.709
  193GLN    HG2 3220  14.756  21.769   8.790
  193GLN     CD 3221  14.551  21.769   8.861
  193GLN    OE1 3222  14.455  21.717   8.918
  193GLN    NE2 3223  14.535  21.900   8.846
  193GLN   HE21 3224  14.617  21.955   8.823
  193GLN   HE22 3225  14.458  21.938   8.899
  193GLN      C 3226  14.762  21.509   9.126
  193GLN      O 3227  14.661  21.495   9.194
  194LYS      N 3228  14.864  21.423   9.135
  194LYS      H 3229  14.944  21.443   9.076
  194LYS     CA 3230  14.874  21.307   9.221
  194LYS     HA 3231  14.774  21.266   9.234
  194LYS     CB 3232  14.976  21.209   9.165
  194LYS    HB1 3233  15.013  21.142   9.242
  194LYS    HB2 3234  15.062  21.264   9.126
  194LYS     CG 3235  14.918  21.122   9.054
  194LYS    HG1 3236  14.997  21.075   8.995
  194LYS    HG2 3237  14.876  21.198   8.988
  194LYS     CD 3238  14.818  21.022   9.112
  194LYS    HD1 3239  14.736  21.071   9.166
  194LYS    HD2 3240  14.875  20.963   9.184
  194LYS     CE 3241  14.752  20.934   9.007
  194LYS    HE1 3242  14.823  20.904   8.931
  194LYS    HE2 3243  14.684  20.994   8.946
  194LYS     NZ 3244  14.685  20.820   9.072
  194LYS    HZ1 3245  14.654  20.846   9.165
  194LYS    HZ2 3246  14.608  20.789   9.014
  194LYS    HZ3 3247  14.754  20.747   9.076
  194LYS      C 3248  14.902  21.338   9.368
  194LYS      O 3249  14.858  21.269   9.458
  195GLU      N 3250  14.956  21.456   9.401
  195GLU      H 3251  14.988  21.513   9.324
  195GLU     CA 3252  14.971  21.521   9.530
  195GLU     HA 3253  14.985  21.439   9.600
  195GLU     CB 3254  15.086  21.622   9.518
  195GLU    HB1 3255  15.057  21.702   9.451
  195GLU    HB2 3256  15.178  21.573   9.487
  195GLU     CG 3257  15.130  21.678   9.653
  195GLU    HG1 3258  15.108  21.600   9.725
  195GLU    HG2 3259  15.051  21.749   9.677
  195GLU     CD 3260  15.275  21.724   9.661
  195GLU    OE1 3261  15.370  21.643   9.675
  195GLU    OE2 3262  15.301  21.846   9.653
  195GLU      C 3263  14.845  21.593   9.575
  195GLU      O 3264  14.816  21.609   9.694
  196GLU      N 3265  14.772  21.647   9.477
  196GLU      H 3266  14.814  21.653   9.386
  196GLU     CA 3267  14.643  21.705   9.504
  196GLU     HA 3268  14.661  21.767   9.592
  196GLU     CB 3269  14.606  21.801   9.391
  196GLU    HB1 3270  14.617  21.768   9.288
  196GLU    HB2 3271  14.671  21.888   9.404
  196GLU     CG 3272  14.460  21.840   9.407
  196GLU    HG1 3273  14.431  21.877   9.505
  196GLU    HG2 3274  14.398  21.753   9.384
  196GLU     CD 3275  14.432  21.956   9.312
  196GLU    OE1 3276  14.354  21.931   9.218
  196GLU    OE2 3277  14.491  22.064   9.332
  196GLU      C 3278  14.536  21.603   9.540
  196GLU      O 3279  14.457  21.625   9.632
  197ASN      N 3280  14.537  21.489   9.472
  197ASN      H 3281  14.604  21.478   9.397
  197ASN     CA 3282  14.460  21.369   9.501
  197ASN     HA 3283  14.450  21.362   9.609
  197ASN     CB 3284  14.324  21.400   9.439
  197ASN    HB1 3285  14.337  21.414   9.332
  197ASN    HB2 3286  14.289  21.494   9.482
  197ASN     CG 3287  14.225  21.286   9.456
  197ASN    OD1 3288  14.259  21.176   9.500
  197ASN    ND2 3289  14.103  21.308   9.406
  197ASN   HD21 3290  14.087  21.386   9.344
  197ASN   HD22 3291  14.052  21.225   9.380
  197ASN      C 3292  14.526  21.242   9.449
  197ASN      O 3293  14.533  21.227   9.327
  198PRO      N 3294  14.571  21.156   9.539
  198PRO     CD 3295  14.559  21.167   9.683
  198PRO    HD1 3296  14.460  21.197   9.717
  198PRO    HD2 3297  14.634  21.242   9.710
  198PRO     CG 3298  14.596  21.028   9.733
  198PRO    HG1 3299  14.506  20.969   9.714
  198PRO    HG2 3300  14.635  21.028   9.835
  198PRO     CB 3301  14.695  20.979   9.627
  198PRO    HB1 3302  14.702  20.872   9.611
  198PRO    HB2 3303  14.796  21.020   9.640
  198PRO     CA 3304  14.637  21.034   9.497
  198PRO     HA 3305  14.719  21.046   9.427
  198PRO      C 3306  14.540  20.928   9.446
  198PRO      O 3307  14.594  20.848   9.370
  199ASP      N 3308  14.409  20.939   9.470
  199ASP      H 3309  14.379  21.033   9.490
  199ASP     CA 3310  14.319  20.838   9.418
  199ASP     HA 3311  14.371  20.742   9.424
  199ASP     CB 3312  14.197  20.845   9.508
  199ASP    HB1 3313  14.119  20.781   9.468
  199ASP    HB2 3314  14.158  20.947   9.503
  199ASP     CG 3315  14.222  20.801   9.652
  199ASP    OD1 3316  14.164  20.864   9.743
  199ASP    OD2 3317  14.297  20.704   9.674
  199ASP      C 3318  14.267  20.866   9.278
  199ASP      O 3319  14.189  20.789   9.221
  200LEU      N 3320  14.303  20.979   9.217
  200LEU      H 3321  14.352  21.045   9.276
  200LEU     CA 3322  14.283  21.003   9.076
  200LEU     HA 3323  14.175  21.012   9.059
  200LEU     CB 3324  14.345  21.134   9.028
  200LEU    HB1 3325  14.352  21.145   8.920
  200LEU    HB2 3326  14.451  21.129   9.053
  200LEU     CG 3327  14.293  21.270   9.071
  200LEU     HG 3328  14.288  21.260   9.180
  200LEU    CD1 3329  14.379  21.386   9.020
  200LEU   HD11 3330  14.387  21.391   8.912
  200LEU   HD12 3331  14.356  21.475   9.079
  200LEU   HD13 3332  14.481  21.372   9.054
  200LEU    CD2 3333  14.153  21.285   9.015
  200LEU   HD21 3334  14.156  21.280   8.906
  200LEU   HD22 3335  14.093  21.201   9.049
  200LEU   HD23 3336  14.113  21.383   9.043
  200LEU      C 3337  14.328  20.888   8.987
  200LEU      O 3338  14.442  20.844   8.987
  201ILE      N 3339  14.233  20.841   8.905
  201ILE      H 3340  14.138  20.874   8.914
  201ILE     CA 3341  14.266  20.758   8.791
  201ILE     HA 3342  14.336  20.688   8.836
  201ILE     CB 3343  14.142  20.686   8.738
  201ILE     HB 3344  14.182  20.626   8.656
  201ILE    CG2 3345  14.080  20.594   8.842
  201ILE   HG21 3346  14.030  20.643   8.926
  201ILE   HG22 3347  13.997  20.540   8.797
  201ILE   HG23 3348  14.157  20.523   8.875
  201ILE    CG1 3349  14.042  20.783   8.675
  201ILE   HG11 3350  14.105  20.852   8.619
  201ILE   HG12 3351  13.999  20.846   8.753
  201ILE     CD 3352  13.929  20.726   8.591
  201ILE    HD1 3353  13.861  20.671   8.657
  201ILE    HD2 3354  13.879  20.793   8.521
  201ILE    HD3 3355  13.969  20.650   8.523
  201ILE      C 3356  14.342  20.844   8.691
  201ILE      O 3357  14.337  20.967   8.692
  202ILE      N 3358  14.408  20.770   8.602
  202ILE      H 3359  14.411  20.672   8.627
  202ILE     CA 3360  14.498  20.814   8.498
  202ILE     HA 3361  14.578  20.869   8.548
  202ILE     CB 3362  14.572  20.700   8.427
  202ILE     HB 3363  14.497  20.648   8.369
  202ILE    CG2 3364  14.676  20.754   8.329
  202ILE   HG21 3365  14.735  20.676   8.280
  202ILE   HG22 3366  14.625  20.818   8.258
  202ILE   HG23 3367  14.742  20.815   8.391
  202ILE    CG1 3368  14.631  20.602   8.528
  202ILE   HG11 3369  14.681  20.654   8.609
  202ILE   HG12 3370  14.717  20.559   8.475
  202ILE     CD 3371  14.544  20.487   8.579
  202ILE    HD1 3372  14.613  20.408   8.609
  202ILE    HD2 3373  14.492  20.524   8.667
  202ILE    HD3 3374  14.472  20.448   8.507
  202ILE      C 3375  14.431  20.917   8.408
  202ILE      O 3376  14.476  21.031   8.400
  203ASP      N 3377  14.313  20.879   8.357
  203ASP      H 3378  14.301  20.780   8.369
  203ASP     CA 3379  14.227  20.960   8.274
  203ASP     HA 3380  14.286  20.993   8.189
  203ASP     CB 3381  14.110  20.871   8.233
  203ASP    HB1 3382  14.029  20.927   8.185
  203ASP    HB2 3383  14.060  20.831   8.321
  203ASP     CG 3384  14.149  20.759   8.137
  203ASP    OD1 3385  14.251  20.773   8.067
  203ASP    OD2 3386  14.063  20.668   8.123
  203ASP      C 3387  14.169  21.083   8.343
  203ASP      O 3388  14.163  21.189   8.281
  204ASP      N 3389  14.135  21.069   8.471
  204ASP      H 3390  14.152  20.984   8.523
  204ASP     CA 3391  14.097  21.187   8.546
  204ASP     HA 3392  14.018  21.236   8.488
  204ASP     CB 3393  14.030  21.149   8.678
  204ASP    HB1 3394  14.025  21.229   8.752
  204ASP    HB2 3395  14.095  21.083   8.736
  204ASP     CG 3396  13.890  21.091   8.671
  204ASP    OD1 3397  13.834  21.040   8.770
  204ASP    OD2 3398  13.825  21.111   8.566
  204ASP      C 3399  14.203  21.295   8.562
  204ASP      O 3400  14.168  21.397   8.621
  205ILE      N 3401  14.322  21.276   8.505
  205ILE      H 3402  14.339  21.178   8.483
  205ILE     CA 3403  14.434  21.365   8.483
  205ILE     HA 3404  14.405  21.461   8.524
  205ILE     CB 3405  14.557  21.312   8.556
  205ILE     HB 3406  14.578  21.212   8.519
  205ILE    CG2 3407  14.680  21.400   8.535
  205ILE   HG21 3408  14.652  21.505   8.545
  205ILE   HG22 3409  14.760  21.388   8.608
  205ILE   HG23 3410  14.735  21.379   8.443
  205ILE    CG1 3411  14.527  21.310   8.706
  205ILE   HG11 3412  14.443  21.245   8.730
  205ILE   HG12 3413  14.502  21.410   8.739
  205ILE     CD 3414  14.633  21.247   8.796
  205ILE    HD1 3415  14.661  21.149   8.758
  205ILE    HD2 3416  14.729  21.300   8.793
  205ILE    HD3 3417  14.589  21.241   8.895
  205ILE      C 3418  14.462  21.393   8.336
  205ILE      O 3419  14.485  21.509   8.301
  206VAL      N 3420  14.458  21.287   8.255
  206VAL      H 3421  14.429  21.198   8.292
  206VAL     CA 3422  14.480  21.307   8.113
  206VAL     HA 3423  14.579  21.350   8.097
  206VAL     CB 3424  14.501  21.182   8.028
  206VAL     HB 3425  14.419  21.119   8.062
  206VAL    CG1 3426  14.504  21.209   7.878
  206VAL   HG11 3427  14.534  21.113   7.836
  206VAL   HG12 3428  14.400  21.228   7.851
  206VAL   HG13 3429  14.571  21.292   7.854
  206VAL    CG2 3430  14.622  21.096   8.066
  206VAL   HG21 3431  14.616  21.083   8.174
  206VAL   HG22 3432  14.609  20.993   8.032
  206VAL   HG23 3433  14.719  21.142   8.046
  206VAL      C 3434  14.368  21.386   8.048
  206VAL      O 3435  14.404  21.468   7.963
  207LYS      N 3436  14.243  21.387   8.095
  207LYS      H 3437  14.222  21.312   8.160
  207LYS     CA 3438  14.130  21.464   8.048
  207LYS     HA 3439  14.122  21.462   7.939
  207LYS     CB 3440  14.002  21.407   8.109
  207LYS    HB1 3441  14.012  21.299   8.109
  207LYS    HB2 3442  13.922  21.438   8.042
  207LYS     CG 3443  13.959  21.450   8.249
  207LYS    HG1 3444  13.938  21.557   8.246
  207LYS    HG2 3445  14.031  21.414   8.323
  207LYS     CD 3446  13.832  21.385   8.303
  207LYS    HD1 3447  13.857  21.279   8.307
  207LYS    HD2 3448  13.756  21.401   8.227
  207LYS     CE 3449  13.783  21.439   8.437
  207LYS    HE1 3450  13.729  21.532   8.425
  207LYS    HE2 3451  13.870  21.448   8.503
  207LYS     NZ 3452  13.693  21.343   8.504
  207LYS    HZ1 3453  13.745  21.265   8.541
  207LYS    HZ2 3454  13.671  21.390   8.591
  207LYS    HZ3 3455  13.606  21.321   8.457
  207LYS      C 3456  14.154  21.611   8.081
  207LYS      O 3457  14.140  21.701   7.998
  208THR      N 3458  14.188  21.636   8.207
  208THR      H 3459  14.201  21.559   8.270
  208THR     CA 3460  14.207  21.770   8.259
  208THR     HA 3461  14.119  21.835   8.252
  208THR     CB 3462  14.233  21.758   8.409
  208THR     HB 3463  14.333  21.720   8.428
  208THR    CG2 3464  14.209  21.884   8.492
  208THR   HG21 3465  14.232  21.975   8.435
  208THR   HG22 3466  14.105  21.894   8.522
  208THR   HG23 3467  14.260  21.873   8.587
  208THR    OG1 3468  14.148  21.658   8.460
  208THR    HG1 3469  14.166  21.642   8.553
  208THR      C 3470  14.326  21.832   8.187
  208THR      O 3471  14.324  21.951   8.156
  209TYR      N 3472  14.428  21.754   8.150
  209TYR      H 3473  14.426  21.657   8.177
  209TYR     CA 3474  14.544  21.803   8.078
  209TYR     HA 3475  14.581  21.892   8.128
  209TYR     CB 3476  14.643  21.688   8.088
  209TYR    HB1 3477  14.591  21.597   8.057
  209TYR    HB2 3478  14.655  21.670   8.195
  209TYR     CG 3479  14.777  21.721   8.027
  209TYR    CD1 3480  14.829  21.641   7.925
  209TYR    HD1 3481  14.768  21.567   7.876
  209TYR    CE1 3482  14.939  21.693   7.855
  209TYR    HE1 3483  14.973  21.645   7.764
  209TYR     CZ 3484  15.020  21.790   7.916
  209TYR     OH 3485  15.127  21.833   7.843
  209TYR     HH 3486  15.179  21.899   7.890
  209TYR    CE2 3487  14.982  21.857   8.034
  209TYR    HE2 3488  15.043  21.938   8.070
  209TYR    CD2 3489  14.857  21.820   8.085
  209TYR    HD2 3490  14.813  21.869   8.170
  209TYR      C 3491  14.518  21.841   7.933
  209TYR      O 3492  14.554  21.951   7.891
  210LEU      N 3493  14.449  21.759   7.853
  210LEU      H 3494  14.414  21.673   7.892
  210LEU     CA 3495  14.403  21.803   7.723
  210LEU     HA 3496  14.490  21.849   7.677
  210LEU     CB 3497  14.338  21.685   7.652
  210LEU    HB1 3498  14.313  21.715   7.550
  210LEU    HB2 3499  14.247  21.665   7.708
  210LEU     CG 3500  14.430  21.564   7.643
  210LEU     HG 3501  14.500  21.554   7.726
  210LEU    CD1 3502  14.354  21.432   7.629
  210LEU   HD11 3503  14.422  21.348   7.628
  210LEU   HD12 3504  14.289  21.427   7.717
  210LEU   HD13 3505  14.284  21.430   7.546
  210LEU    CD2 3506  14.519  21.568   7.519
  210LEU   HD21 3507  14.600  21.640   7.525
  210LEU   HD22 3508  14.569  21.473   7.500
  210LEU   HD23 3509  14.464  21.582   7.426
  210LEU      C 3510  14.304  21.919   7.735
  210LEU      O 3511  14.303  21.990   7.635
  211SER      N 3512  14.222  21.929   7.840
  211SER      H 3513  14.234  21.865   7.917
  211SER     CA 3514  14.127  22.039   7.845
  211SER     HA 3515  14.082  22.036   7.745
  211SER     CB 3516  14.007  22.003   7.931
  211SER    HB1 3517  14.021  21.995   8.039
  211SER    HB2 3518  13.965  21.907   7.901
  211SER     OG 3519  13.901  22.094   7.913
  211SER     HG 3520  13.876  22.097   7.820
  211SER      C 3521  14.182  22.179   7.872
  211SER      O 3522  14.109  22.276   7.858
  212ASN      N 3523  14.309  22.185   7.912
  212ASN      H 3524  14.367  22.103   7.918
  212ASN     CA 3525  14.377  22.305   7.956
  212ASN     HA 3526  14.310  22.389   7.932
  212ASN     CB 3527  14.403  22.290   8.105
  212ASN    HB1 3528  14.468  22.371   8.140
  212ASN    HB2 3529  14.453  22.196   8.126
  212ASN     CG 3530  14.272  22.305   8.180
  212ASN    OD1 3531  14.229  22.412   8.224
  212ASN    ND2 3532  14.198  22.197   8.210
  212ASN   HD21 3533  14.224  22.105   8.178
  212ASN   HD22 3534  14.115  22.217   8.264
  212ASN      C 3535  14.509  22.331   7.885
  212ASN      O 3536  14.545  22.447   7.871
  213GLU      N 3537  14.575  22.227   7.832
  213GLU      H 3538  14.553  22.133   7.861
  213GLU     CA 3539  14.684  22.248   7.739
  213GLU     HA 3540  14.724  22.349   7.750
  213GLU     CB 3541  14.793  22.144   7.765
  213GLU    HB1 3542  14.881  22.161   7.703
  213GLU    HB2 3543  14.744  22.048   7.748
  213GLU     CG 3544  14.847  22.151   7.907
  213GLU    HG1 3545  14.943  22.101   7.908
  213GLU    HG2 3546  14.786  22.093   7.977
  213GLU     CD 3547  14.892  22.288   7.956
  213GLU    OE1 3548  14.980  22.345   7.888
  213GLU    OE2 3549  14.842  22.340   8.058
  213GLU      C 3550  14.649  22.238   7.592
  213GLU      O 3551  14.711  22.302   7.507
  214TYR      N 3552  14.541  22.169   7.554
  214TYR      H 3553  14.483  22.136   7.630
  214TYR     CA 3554  14.501  22.135   7.419
  214TYR     HA 3555  14.554  22.200   7.350
  214TYR     CB 3556  14.541  21.990   7.392
  214TYR    HB1 3557  14.501  21.962   7.295
  214TYR    HB2 3558  14.498  21.925   7.469
  214TYR     CG 3559  14.689  21.959   7.389
  214TYR    CD1 3560  14.752  21.984   7.266
  214TYR    HD1 3561  14.698  22.034   7.187
  214TYR    CE1 3562  14.888  21.958   7.248
  214TYR    HE1 3563  14.941  21.986   7.158
  214TYR     CZ 3564  14.955  21.894   7.355
  214TYR     OH 3565  15.086  21.863   7.336
  214TYR     HH 3566  15.120  21.822   7.415
  214TYR    CE2 3567  14.891  21.882   7.480
  214TYR    HE2 3568  14.933  21.836   7.568
  214TYR    CD2 3569  14.755  21.907   7.500
  214TYR    HD2 3570  14.708  21.882   7.594
  214TYR      C 3571  14.353  22.164   7.398
  214TYR      O 3572  14.290  22.103   7.312
  215SER      N 3573  14.293  22.259   7.469
  215SER      H 3574  14.335  22.304   7.549
  215SER     CA 3575  14.165  22.314   7.429
  215SER     HA 3576  14.130  22.385   7.504
  215SER     CB 3577  14.171  22.390   7.296
  215SER    HB1 3578  14.075  22.414   7.250
  215SER    HB2 3579  14.222  22.339   7.215
  215SER     OG 3580  14.237  22.513   7.313
  215SER     HG 3581  14.207  22.571   7.243
  215SER      C 3582  14.046  22.219   7.430
  215SER      O 3583  13.939  22.253   7.381
  216LYS      N 3584  14.057  22.094   7.477
  216LYS      H 3585  14.152  22.062   7.489
  216LYS     CA 3586  13.953  21.994   7.472
  216LYS     HA 3587  13.917  21.997   7.369
  216LYS     CB 3588  14.016  21.855   7.485
  216LYS    HB1 3589  13.938  21.780   7.475
  216LYS    HB2 3590  14.066  21.859   7.581
  216LYS     CG 3591  14.130  21.827   7.387
  216LYS    HG1 3592  14.169  21.726   7.401
  216LYS    HG2 3593  14.213  21.892   7.414
  216LYS     CD 3594  14.101  21.835   7.238
  216LYS    HD1 3595  14.051  21.932   7.227
  216LYS    HD2 3596  14.046  21.747   7.204
  216LYS     CE 3597  14.237  21.831   7.169
  216LYS    HE1 3598  14.289  21.737   7.188
  216LYS    HE2 3599  14.301  21.911   7.206
  216LYS     NZ 3600  14.224  21.848   7.024
  216LYS    HZ1 3601  14.172  21.775   6.977
  216LYS    HZ2 3602  14.187  21.940   7.008
  216LYS    HZ3 3603  14.316  21.864   6.985
  216LYS      C 3604  13.836  22.017   7.566
  216LYS      O 3605  13.852  22.098   7.657
  217ASP      N 3606  13.722  21.948   7.554
  217ASP      H 3607  13.719  21.884   7.476
  217ASP     CA 3608  13.598  21.951   7.628
  217ASP     HA 3609  13.606  22.036   7.695
  217ASP     CB 3610  13.484  21.969   7.528
  217ASP    HB1 3611  13.497  21.889   7.455
  217ASP    HB2 3612  13.496  22.067   7.481
  217ASP     CG 3613  13.338  21.960   7.569
  217ASP    OD1 3614  13.251  21.970   7.480
  217ASP    OD2 3615  13.312  21.947   7.690
  217ASP      C 3616  13.587  21.824   7.712
  217ASP      O 3617  13.599  21.718   7.652
  218ILE      N 3618  13.563  21.833   7.843
  218ILE      H 3619  13.558  21.926   7.883
  218ILE     CA 3620  13.558  21.724   7.938
  218ILE     HA 3621  13.622  21.648   7.893
  218ILE     CB 3622  13.610  21.745   8.080
  218ILE     HB 3623  13.579  21.658   8.137
  218ILE    CG2 3624  13.763  21.752   8.083
  218ILE   HG21 3625  13.802  21.846   8.044
  218ILE   HG22 3626  13.802  21.740   8.184
  218ILE   HG23 3627  13.788  21.662   8.027
  218ILE    CG1 3628  13.545  21.863   8.151
  218ILE   HG11 3629  13.551  21.956   8.094
  218ILE   HG12 3630  13.598  21.866   8.246
  218ILE     CD 3631  13.397  21.842   8.185
  218ILE    HD1 3632  13.356  21.919   8.250
  218ILE    HD2 3633  13.356  21.853   8.085
  218ILE    HD3 3634  13.385  21.740   8.222
  218ILE      C 3635  13.423  21.654   7.927
  218ILE      O 3636  13.405  21.548   7.986
  219ASP      N 3637  13.326  21.705   7.851
  219ASP      H 3638  13.349  21.789   7.799
  219ASP     CA 3639  13.199  21.640   7.826
  219ASP     HA 3640  13.174  21.582   7.915
  219ASP     CB 3641  13.077  21.731   7.821
  219ASP    HB1 3642  13.072  21.802   7.738
  219ASP    HB2 3643  13.071  21.803   7.902
  219ASP     CG 3644  12.944  21.656   7.827
  219ASP    OD1 3645  12.937  21.551   7.896
  219ASP    OD2 3646  12.839  21.694   7.771
  219ASP      C 3647  13.212  21.550   7.704
  219ASP      O 3648  13.142  21.450   7.692
  220GLU      N 3649  13.309  21.570   7.614
  220GLU      H 3650  13.366  21.651   7.635
  220GLU     CA 3651  13.333  21.500   7.489
  220GLU     HA 3652  13.244  21.451   7.453
  220GLU     CB 3653  13.374  21.610   7.391
  220GLU    HB1 3654  13.464  21.654   7.434
  220GLU    HB2 3655  13.285  21.671   7.382
  220GLU     CG 3656  13.416  21.582   7.247
  220GLU    HG1 3657  13.347  21.512   7.200
  220GLU    HG2 3658  13.515  21.539   7.268
  220GLU     CD 3659  13.420  21.708   7.163
  220GLU    OE1 3660  13.530  21.756   7.127
  220GLU    OE2 3661  13.312  21.754   7.118
  220GLU      C 3662  13.443  21.395   7.505
  220GLU      O 3663  13.420  21.285   7.456
  221LEU      N 3664  13.542  21.428   7.588
  221LEU      H 3665  13.547  21.524   7.620
  221LEU     CA 3666  13.618  21.323   7.653
  221LEU     HA 3667  13.658  21.254   7.578
  221LEU     CB 3668  13.736  21.387   7.726
  221LEU    HB1 3669  13.777  21.312   7.793
  221LEU    HB2 3670  13.695  21.467   7.788
  221LEU     CG 3671  13.847  21.451   7.643
  221LEU     HG 3672  13.800  21.523   7.577
  221LEU    CD1 3673  13.945  21.518   7.739
  221LEU   HD11 3674  13.988  21.433   7.793
  221LEU   HD12 3675  14.024  21.575   7.690
  221LEU   HD13 3676  13.896  21.594   7.799
  221LEU    CD2 3677  13.921  21.349   7.556
  221LEU   HD21 3678  13.951  21.260   7.611
  221LEU   HD22 3679  13.844  21.323   7.483
  221LEU   HD23 3680  14.011  21.387   7.507
  221LEU      C 3681  13.541  21.224   7.738
  221LEU      O 3682  13.585  21.109   7.742
  222ASN      N 3683  13.426  21.265   7.792
  222ASN      H 3684  13.402  21.363   7.788
  222ASN     CA 3685  13.342  21.175   7.868
  222ASN     HA 3686  13.406  21.113   7.930
  222ASN     CB 3687  13.265  21.257   7.971
  222ASN    HB1 3688  13.243  21.354   7.926
  222ASN    HB2 3689  13.335  21.279   8.052
  222ASN     CG 3690  13.136  21.199   8.025
  222ASN    OD1 3691  13.138  21.084   8.067
  222ASN    ND2 3692  13.027  21.277   8.019
  222ASN   HD21 3693  13.022  21.368   7.976
  222ASN   HD22 3694  12.938  21.234   8.039
  222ASN      C 3695  13.265  21.078   7.780
  222ASN      O 3696  13.266  20.956   7.798
  223ALA      N 3697  13.230  21.133   7.664
  223ALA      H 3698  13.237  21.234   7.662
  223ALA     CA 3699  13.173  21.065   7.549
  223ALA     HA 3700  13.096  20.995   7.579
  223ALA     CB 3701  13.109  21.171   7.460
  223ALA    HB1 3702  13.172  21.254   7.430
  223ALA    HB2 3703  13.076  21.115   7.372
  223ALA    HB3 3704  13.017  21.203   7.508
  223ALA      C 3705  13.267  20.975   7.471
  223ALA      O 3706  13.220  20.891   7.395
  224TYR      N 3707  13.399  20.985   7.492
  224TYR      H 3708  13.434  21.061   7.549
  224TYR     CA 3709  13.497  20.887   7.449
  224TYR     HA 3710  13.446  20.831   7.370
  224TYR     CB 3711  13.625  20.953   7.399
  224TYR    HB1 3712  13.651  21.021   7.480
  224TYR    HB2 3713  13.595  21.016   7.315
  224TYR     CG 3714  13.742  20.864   7.364
  224TYR    CD1 3715  13.833  20.807   7.454
  224TYR    HD1 3716  13.825  20.822   7.561
  224TYR    CE1 3717  13.930  20.716   7.411
  224TYR    HE1 3718  13.998  20.663   7.477
  224TYR     CZ 3719  13.951  20.705   7.272
  224TYR     OH 3720  14.050  20.625   7.223
  224TYR     HH 3721  14.060  20.617   7.127
  224TYR    CE2 3722  13.867  20.762   7.174
  224TYR    HE2 3723  13.875  20.748   7.067
  224TYR    CD2 3724  13.768  20.845   7.227
  224TYR    HD2 3725  13.704  20.894   7.155
  224TYR      C 3726  13.531  20.784   7.556
  224TYR      O 3727  13.546  20.669   7.517
  225ILE      N 3728  13.540  20.818   7.684
  225ILE      H 3729  13.559  20.912   7.718
  225ILE     CA 3730  13.554  20.712   7.782
  225ILE     HA 3731  13.626  20.640   7.741
  225ILE     CB 3732  13.596  20.774   7.914
  225ILE     HB 3733  13.515  20.841   7.943
  225ILE    CG2 3734  13.600  20.670   8.025
  225ILE   HG21 3735  13.659  20.580   8.006
  225ILE   HG22 3736  13.646  20.712   8.115
  225ILE   HG23 3737  13.498  20.644   8.055
  225ILE    CG1 3738  13.726  20.853   7.908
  225ILE   HG11 3739  13.731  20.923   7.824
  225ILE   HG12 3740  13.805  20.779   7.898
  225ILE     CD 3741  13.755  20.934   8.035
  225ILE    HD1 3742  13.801  20.882   8.118
  225ILE    HD2 3743  13.820  21.019   8.018
  225ILE    HD3 3744  13.659  20.972   8.071
  225ILE      C 3745  13.427  20.631   7.799
  225ILE      O 3746  13.436  20.511   7.826
  226GLU      N 3747  13.311  20.686   7.764
  226GLU      H 3748  13.312  20.784   7.740
  226GLU     CA 3749  13.186  20.614   7.778
  226GLU     HA 3750  13.182  20.555   7.870
  226GLU     CB 3751  13.066  20.708   7.771
  226GLU    HB1 3752  13.065  20.745   7.668
  226GLU    HB2 3753  13.072  20.789   7.843
  226GLU     CG 3754  12.932  20.637   7.788
  226GLU    HG1 3755  12.911  20.595   7.886
  226GLU    HG2 3756  12.931  20.553   7.718
  226GLU     CD 3757  12.824  20.732   7.740
  226GLU    OE1 3758  12.786  20.713   7.622
  226GLU    OE2 3759  12.782  20.822   7.817
  226GLU      C 3760  13.170  20.523   7.657
  226GLU      O 3761  13.114  20.414   7.672
  227GLU      N 3762  13.208  20.570   7.538
  227GLU      H 3763  13.255  20.659   7.533
  227GLU     CA 3764  13.209  20.490   7.418
  227GLU     HA 3765  13.112  20.443   7.398
  227GLU     CB 3766  13.236  20.585   7.302
  227GLU    HB1 3767  13.335  20.631   7.307
  227GLU    HB2 3768  13.164  20.667   7.304
  227GLU     CG 3769  13.222  20.525   7.162
  227GLU    HG1 3770  13.120  20.487   7.161
  227GLU    HG2 3771  13.296  20.445   7.156
  227GLU     CD 3772  13.235  20.637   7.060
  227GLU    OE1 3773  13.343  20.698   7.052
  227GLU    OE2 3774  13.153  20.655   6.967
  227GLU      C 3775  13.308  20.376   7.432
  227GLU      O 3776  13.291  20.270   7.371
  228SER      N 3777  13.417  20.396   7.508
  228SER      H 3778  13.419  20.483   7.558
  228SER     CA 3779  13.523  20.300   7.529
  228SER     HA 3780  13.557  20.249   7.438
  228SER     CB 3781  13.651  20.366   7.578
  228SER    HB1 3782  13.729  20.291   7.589
  228SER    HB2 3783  13.630  20.420   7.671
  228SER     OG 3784  13.708  20.455   7.484
  228SER     HG 3785  13.675  20.545   7.485
  228SER      C 3786  13.483  20.190   7.627
  228SER      O 3787  13.502  20.073   7.598
  229LEU      N 3788  13.414  20.226   7.736
  229LEU      H 3789  13.415  20.325   7.757
  229LEU     CA 3790  13.361  20.135   7.835
  229LEU     HA 3791  13.443  20.072   7.870
  229LEU     CB 3792  13.307  20.213   7.954
  229LEU    HB1 3793  13.229  20.154   8.002
  229LEU    HB2 3794  13.266  20.304   7.909
  229LEU     CG 3795  13.418  20.252   8.051
  229LEU     HG 3796  13.507  20.280   7.996
  229LEU    CD1 3797  13.372  20.378   8.125
  229LEU   HD11 3798  13.444  20.402   8.203
  229LEU   HD12 3799  13.343  20.464   8.064
  229LEU   HD13 3800  13.284  20.354   8.184
  229LEU    CD2 3801  13.454  20.142   8.151
  229LEU   HD21 3802  13.546  20.175   8.199
  229LEU   HD22 3803  13.382  20.142   8.233
  229LEU   HD23 3804  13.470  20.042   8.111
  229LEU      C 3805  13.260  20.036   7.779
  229LEU      O 3806  13.271  19.915   7.799
  230ASN      N 3807  13.168  20.093   7.699
  230ASN      H 3808  13.168  20.193   7.686
  230ASN     CA 3809  13.068  20.025   7.619
  230ASN     HA 3810  13.007  19.978   7.696
  230ASN     CB 3811  12.980  20.127   7.546
  230ASN    HB1 3812  13.049  20.199   7.502
  230ASN    HB2 3813  12.919  20.172   7.624
  230ASN     CG 3814  12.899  20.048   7.445
  230ASN    OD1 3815  12.909  20.055   7.323
  230ASN    ND2 3816  12.821  19.954   7.500
  230ASN   HD21 3817  12.815  19.949   7.601
  230ASN   HD22 3818  12.752  19.905   7.445
  230ASN      C 3819  13.136  19.928   7.523
  230ASN      O 3820  13.114  19.808   7.537
  231LYS      N 3821  13.216  19.976   7.428
  231LYS      H 3822  13.240  20.074   7.436
  231LYS     CA 3823  13.261  19.890   7.320
  231LYS     HA 3824  13.166  19.844   7.294
  231LYS     CB 3825  13.322  19.973   7.207
  231LYS    HB1 3826  13.425  19.997   7.233
  231LYS    HB2 3827  13.274  20.071   7.208
  231LYS     CG 3828  13.327  19.922   7.064
  231LYS    HG1 3829  13.225  19.905   7.031
  231LYS    HG2 3830  13.373  19.824   7.057
  231LYS     CD 3831  13.391  20.026   6.972
  231LYS    HD1 3832  13.486  20.067   7.008
  231LYS    HD2 3833  13.324  20.112   6.962
  231LYS     CE 3834  13.422  19.977   6.831
  231LYS    HE1 3835  13.332  19.937   6.784
  231LYS    HE2 3836  13.491  19.892   6.830
  231LYS     NZ 3837  13.479  20.084   6.748
  231LYS    HZ1 3838  13.483  20.060   6.650
  231LYS    HZ2 3839  13.422  20.168   6.742
  231LYS    HZ3 3840  13.570  20.112   6.783
  231LYS      C 3841  13.340  19.772   7.375
  231LYS      O 3842  13.315  19.665   7.321
  232VAL      N 3843  13.419  19.777   7.483
  232VAL      H 3844  13.435  19.868   7.524
  232VAL     CA 3845  13.485  19.664   7.544
  232VAL     HA 3846  13.515  19.596   7.465
  232VAL     CB 3847  13.614  19.695   7.620
  232VAL     HB 3848  13.653  19.604   7.665
  232VAL    CG1 3849  13.719  19.739   7.519
  232VAL   HG11 3850  13.684  19.833   7.478
  232VAL   HG12 3851  13.814  19.754   7.571
  232VAL   HG13 3852  13.738  19.665   7.441
  232VAL    CG2 3853  13.601  19.789   7.740
  232VAL   HG21 3854  13.514  19.755   7.795
  232VAL   HG22 3855  13.690  19.783   7.803
  232VAL   HG23 3856  13.589  19.892   7.705
  232VAL      C 3857  13.402  19.572   7.633
  232VAL      O 3858  13.430  19.452   7.630
  233THR      N 3859  13.290  19.616   7.690
  233THR      H 3860  13.263  19.712   7.673
  233THR     CA 3861  13.194  19.538   7.766
  233THR     HA 3862  13.238  19.451   7.814
  233THR     CB 3863  13.129  19.611   7.883
  233THR     HB 3864  13.044  19.551   7.918
  233THR    CG2 3865  13.210  19.638   8.009
  233THR   HG21 3866  13.145  19.678   8.087
  233THR   HG22 3867  13.273  19.552   8.029
  233THR   HG23 3868  13.267  19.730   7.996
  233THR    OG1 3869  13.077  19.735   7.840
  233THR    HG1 3870  13.151  19.797   7.844
  233THR      C 3871  13.077  19.472   7.694
  233THR      O 3872  13.038  19.361   7.729
  234GLU      N 3873  13.049  19.535   7.579
  234GLU      H 3874  13.078  19.631   7.567
  234GLU     CA 3875  12.979  19.476   7.467
  234GLU     HA 3876  12.881  19.446   7.505
  234GLU     CB 3877  12.957  19.575   7.353
  234GLU    HB1 3878  13.056  19.617   7.338
  234GLU    HB2 3879  12.896  19.652   7.402
  234GLU     CG 3880  12.896  19.515   7.226
  234GLU    HG1 3881  12.806  19.471   7.269
  234GLU    HG2 3882  12.963  19.437   7.190
  234GLU     CD 3883  12.867  19.617   7.117
  234GLU    OE1 3884  12.756  19.675   7.113
  234GLU    OE2 3885  12.950  19.647   7.028
  234GLU      C 3886  13.060  19.356   7.421
  234GLU      O 3887  13.011  19.244   7.404
  235ASN      N 3888  13.187  19.377   7.387
  235ASN      H 3889  13.221  19.471   7.400
  235ASN     CA 3890  13.280  19.284   7.326
  235ASN     HA 3891  13.226  19.207   7.273
  235ASN     CB 3892  13.373  19.357   7.230
  235ASN    HB1 3893  13.453  19.287   7.210
  235ASN    HB2 3894  13.412  19.448   7.274
  235ASN     CG 3895  13.292  19.390   7.105
  235ASN    OD1 3896  13.279  19.310   7.012
  235ASN    ND2 3897  13.222  19.504   7.111
  235ASN   HD21 3898  13.229  19.569   7.187
  235ASN   HD22 3899  13.143  19.512   7.048
  235ASN      C 3900  13.352  19.195   7.427
  235ASN      O 3901  13.470  19.168   7.405
  236SER      N 3902  13.282  19.147   7.531
  236SER      H 3903  13.187  19.180   7.543
  236SER     CA 3904  13.321  19.038   7.617
  236SER     HA 3905  13.236  19.022   7.684
  236SER     CB 3906  13.340  18.902   7.550
  236SER    HB1 3907  13.368  18.827   7.624
  236SER    HB2 3908  13.422  18.915   7.480
  236SER     OG 3909  13.222  18.860   7.484
  236SER     HG 3910  13.171  18.807   7.546
  236SER      C 3911  13.447  19.067   7.697
  236SER      O 3912  13.527  18.982   7.733
  237GLY      N 3913  13.466  19.194   7.733
  237GLY      H 3914  13.385  19.247   7.702
  237GLY     CA 3915  13.576  19.264   7.797
  237GLY    HA1 3916  13.578  19.370   7.770
  237GLY    HA2 3917  13.662  19.219   7.748
  237GLY      C 3918  13.584  19.230   7.945
  237GLY      O 3919  13.486  19.207   8.015
  238ASN      N 3920  13.710  19.237   7.990
  238ASN      H 3921  13.786  19.272   7.935
  238ASN     CA 3922  13.747  19.204   8.126
  238ASN     HA 3923  13.652  19.199   8.178
  238ASN     CB 3924  13.816  19.068   8.117
  238ASN    HB1 3925  13.851  19.048   8.218
  238ASN    HB2 3926  13.902  19.061   8.051
  238ASN     CG 3927  13.715  18.958   8.086
  238ASN    OD1 3928  13.667  18.885   8.173
  238ASN    ND2 3929  13.676  18.940   7.960
  238ASN   HD21 3930  13.707  19.005   7.890
  238ASN   HD22 3931  13.603  18.875   7.933
  238ASN      C 3932  13.836  19.314   8.182
  238ASN      O 3933  13.921  19.366   8.110
  239ASP      N 3934  13.809  19.355   8.306
  239ASP      H 3935  13.734  19.308   8.356
  239ASP     CA 3936  13.867  19.472   8.369
  239ASP     HA 3937  13.899  19.546   8.295
  239ASP     CB 3938  13.765  19.534   8.465
  239ASP    HB1 3939  13.716  19.460   8.529
  239ASP    HB2 3940  13.685  19.568   8.400
  239ASP     CG 3941  13.809  19.657   8.543
  239ASP    OD1 3942  13.910  19.724   8.510
  239ASP    OD2 3943  13.739  19.704   8.635
  239ASP      C 3944  13.985  19.432   8.455
  239ASP      O 3945  13.969  19.374   8.562
  240VAL      N 3946  14.105  19.487   8.433
  240VAL      H 3947  14.118  19.521   8.339
  240VAL     CA 3948  14.237  19.479   8.493
  240VAL     HA 3949  14.266  19.375   8.486
  240VAL     CB 3950  14.332  19.567   8.413
  240VAL     HB 3951  14.288  19.661   8.379
  240VAL    CG1 3952  14.464  19.597   8.484
  240VAL   HG11 3953  14.532  19.639   8.410
  240VAL   HG12 3954  14.452  19.681   8.553
  240VAL   HG13 3955  14.502  19.508   8.534
  240VAL    CG2 3956  14.386  19.494   8.290
  240VAL   HG21 3957  14.466  19.553   8.246
  240VAL   HG22 3958  14.434  19.400   8.316
  240VAL   HG23 3959  14.318  19.461   8.211
  240VAL      C 3960  14.234  19.537   8.634
  240VAL      O 3961  14.301  19.492   8.727
  241ARG      N 3962  14.147  19.636   8.658
  241ARG      H 3963  14.102  19.676   8.577
  241ARG     CA 3964  14.120  19.688   8.791
  241ARG     HA 3965  14.212  19.677   8.849
  241ARG     CB 3966  14.075  19.833   8.781
  241ARG    HB1 3967  14.063  19.875   8.881
  241ARG    HB2 3968  13.978  19.836   8.732
  241ARG     CG 3969  14.168  19.928   8.706
  241ARG    HG1 3970  14.114  20.021   8.689
  241ARG    HG2 3971  14.187  19.897   8.603
  241ARG     CD 3972  14.299  19.950   8.781
  241ARG    HD1 3973  14.343  19.852   8.801
  241ARG    HD2 3974  14.281  20.003   8.874
  241ARG     NE 3975  14.396  20.011   8.690
  241ARG     HE 3976  14.367  20.024   8.594
  241ARG     CZ 3977  14.514  20.061   8.728
  241ARG    NH1 3978  14.555  20.085   8.853
  241ARG   HH11 3979  14.488  20.074   8.928
  241ARG   HH12 3980  14.652  20.097   8.879
  241ARG    NH2 3981  14.607  20.089   8.635
  241ARG   HH21 3982  14.585  20.063   8.539
  241ARG   HH22 3983  14.693  20.136   8.659
  241ARG      C 3984  14.014  19.610   8.867
  241ARG      O 3985  13.974  19.639   8.980
  242ASN      N 3986  13.972  19.498   8.808
  242ASN      H 3987  14.010  19.486   8.715
  242ASN     CA 3988  13.913  19.384   8.875
  242ASN     HA 3989  13.920  19.409   8.981
  242ASN     CB 3990  13.765  19.368   8.844
  242ASN    HB1 3991  13.737  19.265   8.864
  242ASN    HB2 3992  13.752  19.368   8.735
  242ASN     CG 3993  13.668  19.465   8.910
  242ASN    OD1 3994  13.615  19.442   9.019
  242ASN    ND2 3995  13.639  19.584   8.857
  242ASN   HD21 3996  13.687  19.612   8.772
  242ASN   HD22 3997  13.583  19.653   8.904
  242ASN      C 3998  13.999  19.258   8.865
  242ASN      O 3999  13.959  19.148   8.902
  243PHE      N 4000  14.124  19.265   8.819
  243PHE      H 4001  14.169  19.354   8.809
  243PHE     CA 4002  14.214  19.154   8.795
  243PHE     HA 4003  14.151  19.065   8.782
  243PHE     CB 4004  14.285  19.173   8.662
  243PHE    HB1 4005  14.350  19.261   8.655
  243PHE    HB2 4006  14.202  19.183   8.592
  243PHE     CG 4007  14.375  19.058   8.622
  243PHE    CD1 4008  14.474  19.079   8.525
  243PHE    HD1 4009  14.472  19.173   8.472
  243PHE    CE1 4010  14.569  18.983   8.490
  243PHE    HE1 4011  14.642  18.995   8.411
  243PHE     CZ 4012  14.566  18.856   8.549
  243PHE     HZ 4013  14.635  18.780   8.516
  243PHE    CE2 4014  14.469  18.832   8.648
  243PHE    HE2 4015  14.461  18.735   8.695
  243PHE    CD2 4016  14.379  18.933   8.684
  243PHE    HD2 4017  14.306  18.914   8.762
  243PHE      C 4018  14.315  19.149   8.909
  243PHE      O 4019  14.428  19.196   8.911
  244GLU      N 4020  14.264  19.083   9.014
  244GLU      H 4021  14.170  19.047   9.003
  244GLU     CA 4022  14.314  19.078   9.149
  244GLU     HA 4023  14.341  19.178   9.183
  244GLU     CB 4024  14.206  19.037   9.249
  244GLU    HB1 4025  14.241  19.042   9.352
  244GLU    HB2 4026  14.185  18.932   9.228
  244GLU     CG 4027  14.068  19.099   9.231
  244GLU    HG1 4028  13.989  19.070   9.301
  244GLU    HG2 4029  14.042  19.069   9.130
  244GLU     CD 4030  14.071  19.248   9.262
  244GLU    OE1 4031  13.998  19.329   9.201
  244GLU    OE2 4032  14.146  19.294   9.351
  244GLU      C 4033  14.439  18.998   9.183
  244GLU      O 4034  14.525  19.047   9.256
  245GLU      N 4035  14.467  18.885   9.118
  245GLU      H 4036  14.399  18.848   9.054
  245GLU     CA 4037  14.595  18.819   9.132
  245GLU     HA 4038  14.627  18.817   9.236
  245GLU     CB 4039  14.581  18.674   9.084
  245GLU    HB1 4040  14.677  18.623   9.087
  245GLU    HB2 4041  14.553  18.675   8.979
  245GLU     CG 4042  14.480  18.596   9.167
  245GLU    HG1 4043  14.449  18.514   9.103
  245GLU    HG2 4044  14.396  18.663   9.187
  245GLU     CD 4045  14.545  18.541   9.293
  245GLU    OE1 4046  14.566  18.617   9.390
  245GLU    OE2 4047  14.576  18.419   9.295
  245GLU      C 4048  14.712  18.890   9.064
  245GLU      O 4049  14.827  18.880   9.105
  246PHE      N 4050  14.682  18.983   8.973
  246PHE      H 4051  14.584  19.000   8.955
  246PHE     CA 4052  14.780  19.070   8.911
  246PHE     HA 4053  14.875  19.017   8.917
  246PHE     CB 4054  14.743  19.102   8.766
  246PHE    HB1 4055  14.636  19.122   8.757
  246PHE    HB2 4056  14.764  19.006   8.720
  246PHE     CG 4057  14.827  19.191   8.677
  246PHE    CD1 4058  14.766  19.284   8.591
  246PHE    HD1 4059  14.662  19.303   8.610
  246PHE    CE1 4060  14.836  19.371   8.507
  246PHE    HE1 4061  14.782  19.457   8.469
  246PHE     CZ 4062  14.973  19.348   8.494
  246PHE     HZ 4063  15.023  19.404   8.416
  246PHE    CE2 4064  15.040  19.254   8.573
  246PHE    HE2 4065  15.143  19.229   8.554
  246PHE    CD2 4066  14.966  19.178   8.664
  246PHE    HD2 4067  15.022  19.101   8.715
  246PHE      C 4068  14.800  19.199   8.989
  246PHE      O 4069  14.909  19.246   9.019
  247LYS      N 4070  14.689  19.256   9.037
  247LYS      H 4071  14.602  19.209   9.018
  247LYS     CA 4072  14.695  19.377   9.117
  247LYS     HA 4073  14.742  19.456   9.058
  247LYS     CB 4074  14.554  19.423   9.153
  247LYS    HB1 4075  14.574  19.492   9.235
  247LYS    HB2 4076  14.494  19.338   9.188
  247LYS     CG 4077  14.477  19.507   9.051
  247LYS    HG1 4078  14.482  19.467   8.950
  247LYS    HG2 4079  14.516  19.608   9.038
  247LYS     CD 4080  14.328  19.501   9.084
  247LYS    HD1 4081  14.305  19.396   9.106
  247LYS    HD2 4082  14.266  19.543   9.005
  247LYS     CE 4083  14.301  19.587   9.207
  247LYS    HE1 4084  14.303  19.693   9.184
  247LYS    HE2 4085  14.388  19.577   9.272
  247LYS     NZ 4086  14.173  19.555   9.273
  247LYS    HZ1 4087  14.159  19.601   9.362
  247LYS    HZ2 4088  14.092  19.586   9.223
  247LYS    HZ3 4089  14.159  19.455   9.272
  247LYS      C 4090  14.778  19.369   9.244
  247LYS      O 4091  14.848  19.462   9.282
  248THR      N 4092  14.774  19.257   9.317
  248THR      H 4093  14.705  19.189   9.289
  248THR     CA 4094  14.861  19.221   9.428
  248THR     HA 4095  14.887  19.306   9.491
  248THR     CB 4096  14.806  19.106   9.512
  248THR     HB 4097  14.862  19.090   9.604
  248THR    CG2 4098  14.666  19.149   9.556
  248THR   HG21 4099  14.674  19.231   9.627
  248THR   HG22 4100  14.605  19.184   9.473
  248THR   HG23 4101  14.622  19.066   9.611
  248THR    OG1 4102  14.798  18.983   9.445
  248THR    HG1 4103  14.761  18.919   9.506
  248THR      C 4104  15.001  19.172   9.396
  248THR      O 4105  15.076  19.134   9.486
  249GLY      N 4106  15.033  19.166   9.266
  249GLY      H 4107  14.955  19.186   9.205
  249GLY     CA 4108  15.149  19.096   9.216
  249GLY    HA1 4109  15.127  19.044   9.122
  249GLY    HA2 4110  15.177  19.014   9.282
  249GLY      C 4111  15.276  19.177   9.197
  249GLY      O 4112  15.291  19.290   9.243
  250GLU      N 4113  15.372  19.117   9.127
  250GLU      H 4114  15.351  19.026   9.089
  250GLU     CA 4115  15.512  19.156   9.129
  250GLU     HA 4116  15.545  19.198   9.224
  250GLU     CB 4117  15.592  19.028   9.110
  250GLU    HB1 4118  15.693  19.053   9.077
  250GLU    HB2 4119  15.538  18.966   9.038
  250GLU     CG 4120  15.622  18.947   9.237
  250GLU    HG1 4121  15.681  19.000   9.311
  250GLU    HG2 4122  15.679  18.858   9.210
  250GLU     CD 4123  15.493  18.905   9.307
  250GLU    OE1 4124  15.400  18.860   9.238
  250GLU    OE2 4125  15.485  18.899   9.432
  250GLU      C 4126  15.553  19.256   9.022
  250GLU      O 4127  15.659  19.317   9.037
  251VAL      N 4128  15.480  19.267   8.911
  251VAL      H 4129  15.393  19.216   8.904
  251VAL     CA 4130  15.526  19.337   8.793
  251VAL     HA 4131  15.618  19.390   8.817
  251VAL     CB 4132  15.571  19.238   8.686
  251VAL     HB 4133  15.606  19.299   8.603
  251VAL    CG1 4134  15.689  19.158   8.739
  251VAL   HG11 4135  15.720  19.091   8.659
  251VAL   HG12 4136  15.771  19.226   8.765
  251VAL   HG13 4137  15.672  19.093   8.825
  251VAL    CG2 4138  15.461  19.144   8.636
  251VAL   HG21 4139  15.499  19.087   8.552
  251VAL   HG22 4140  15.426  19.081   8.718
  251VAL   HG23 4141  15.378  19.211   8.613
  251VAL      C 4142  15.416  19.430   8.743
  251VAL      O 4143  15.430  19.496   8.640
  252PHE      N 4144  15.307  19.442   8.819
  252PHE      H 4145  15.301  19.377   8.896
  252PHE     CA 4146  15.201  19.538   8.796
  252PHE     HA 4147  15.147  19.520   8.703
  252PHE     CB 4148  15.094  19.513   8.902
  252PHE    HB1 4149  15.124  19.552   9.000
  252PHE    HB2 4150  15.080  19.406   8.919
  252PHE     CG 4151  14.959  19.579   8.887
  252PHE    CD1 4152  14.938  19.706   8.944
  252PHE    HD1 4153  15.019  19.761   8.989
  252PHE    CE1 4154  14.813  19.768   8.935
  252PHE    HE1 4155  14.809  19.871   8.966
  252PHE     CZ 4156  14.706  19.707   8.869
  252PHE     HZ 4157  14.611  19.758   8.860
  252PHE    CE2 4158  14.730  19.581   8.811
  252PHE    HE2 4159  14.651  19.536   8.753
  252PHE    CD2 4160  14.851  19.513   8.827
  252PHE    HD2 4161  14.870  19.414   8.788
  252PHE      C 4162  15.255  19.680   8.797
  252PHE      O 4163  15.218  19.760   8.712
  253ASN      N 4164  15.355  19.709   8.881
  253ASN      H 4165  15.392  19.639   8.944
  253ASN     CA 4166  15.414  19.841   8.885
  253ASN     HA 4167  15.338  19.918   8.891
  253ASN     CB 4168  15.503  19.856   9.008
  253ASN    HB1 4169  15.449  19.809   9.090
  253ASN    HB2 4170  15.512  19.963   9.023
  253ASN     CG 4171  15.640  19.793   8.987
  253ASN    OD1 4172  15.741  19.854   8.952
  253ASN    ND2 4173  15.645  19.663   9.015
  253ASN   HD21 4174  15.560  19.622   9.052
  253ASN   HD22 4175  15.719  19.598   8.990
  253ASN      C 4176  15.480  19.870   8.751
  253ASN      O 4177  15.496  19.988   8.723
  254LEU      N 4178  15.524  19.768   8.675
  254LEU      H 4179  15.515  19.673   8.707
  254LEU     CA 4180  15.594  19.778   8.549
  254LEU     HA 4181  15.646  19.874   8.552
  254LEU     CB 4182  15.684  19.658   8.518
  254LEU    HB1 4183  15.739  19.663   8.424
  254LEU    HB2 4184  15.619  19.571   8.510
  254LEU     CG 4185  15.785  19.637   8.630
  254LEU     HG 4186  15.729  19.633   8.724
  254LEU    CD1 4187  15.854  19.501   8.623
  254LEU   HD11 4188  15.928  19.505   8.543
  254LEU   HD12 4189  15.898  19.490   8.722
  254LEU   HD13 4190  15.779  19.423   8.606
  254LEU    CD2 4191  15.883  19.752   8.651
  254LEU   HD21 4192  15.829  19.843   8.676
  254LEU   HD22 4193  15.948  19.733   8.737
  254LEU   HD23 4194  15.944  19.772   8.562
  254LEU      C 4195  15.497  19.793   8.433
  254LEU      O 4196  15.515  19.862   8.334
  255TYR      N 4197  15.384  19.723   8.450
  255TYR      H 4198  15.377  19.665   8.533
  255TYR     CA 4199  15.270  19.747   8.364
  255TYR     HA 4200  15.293  19.737   8.258
  255TYR     CB 4201  15.163  19.641   8.388
  255TYR    HB1 4202  15.163  19.622   8.495
  255TYR    HB2 4203  15.187  19.545   8.341
  255TYR     CG 4204  15.024  19.675   8.340
  255TYR    CD1 4205  14.936  19.741   8.426
  255TYR    HD1 4206  14.966  19.751   8.530
  255TYR    CE1 4207  14.811  19.785   8.382
  255TYR    HE1 4208  14.762  19.854   8.449
  255TYR     CZ 4209  14.773  19.762   8.249
  255TYR     OH 4210  14.652  19.811   8.209
  255TYR     HH 4211  14.613  19.872   8.272
  255TYR    CE2 4212  14.853  19.681   8.166
  255TYR    HE2 4213  14.828  19.662   8.062
  255TYR    CD2 4214  14.979  19.640   8.212
  255TYR    HD2 4215  15.046  19.591   8.143
  255TYR      C 4216  15.217  19.889   8.377
  255TYR      O 4217  15.189  19.950   8.275
  256GLU      N 4218  15.217  19.954   8.494
  256GLU      H 4219  15.235  19.892   8.572
  256GLU     CA 4220  15.187  20.092   8.526
  256GLU     HA 4221  15.103  20.120   8.462
  256GLU     CB 4222  15.145  20.128   8.668
  256GLU    HB1 4223  15.141  20.234   8.693
  256GLU    HB2 4224  15.213  20.073   8.733
  256GLU     CG 4225  15.003  20.075   8.687
  256GLU    HG1 4226  15.010  19.967   8.670
  256GLU    HG2 4227  14.946  20.123   8.608
  256GLU     CD 4228  14.939  20.112   8.820
  256GLU    OE1 4229  15.006  20.103   8.925
  256GLU    OE2 4230  14.820  20.150   8.827
  256GLU      C 4231  15.295  20.189   8.480
  256GLU      O 4232  15.269  20.303   8.441
  257GLN      N 4233  15.420  20.142   8.470
  257GLN      H 4234  15.429  20.049   8.507
  257GLN     CA 4235  15.530  20.213   8.407
  257GLN     HA 4236  15.535  20.315   8.445
  257GLN     CB 4237  15.655  20.141   8.457
  257GLN    HB1 4238  15.666  20.041   8.415
  257GLN    HB2 4239  15.652  20.139   8.566
  257GLN     CG 4240  15.779  20.223   8.422
  257GLN    HG1 4241  15.775  20.328   8.452
  257GLN    HG2 4242  15.794  20.214   8.314
  257GLN     CD 4243  15.900  20.159   8.487
  257GLN    OE1 4244  15.907  20.107   8.598
  257GLN    NE2 4245  16.016  20.166   8.420
  257GLN   HE21 4246  16.028  20.202   8.326
  257GLN   HE22 4247  16.103  20.130   8.457
  257GLN      C 4248  15.522  20.221   8.256
  257GLN      O 4249  15.528  20.330   8.198
  258GLU      N 4250  15.498  20.106   8.193
  258GLU      H 4251  15.493  20.020   8.245
  258GLU     CA 4252  15.505  20.105   8.048
  258GLU     HA 4253  15.601  20.152   8.026
  258GLU     CB 4254  15.504  19.962   7.995
  258GLU    HB1 4255  15.490  19.952   7.887
  258GLU    HB2 4256  15.421  19.904   8.035
  258GLU     CG 4257  15.629  19.878   8.023
  258GLU    HG1 4258  15.610  19.771   8.013
  258GLU    HG2 4259  15.682  19.902   8.115
  258GLU     CD 4260  15.735  19.912   7.919
  258GLU    OE1 4261  15.752  19.829   7.827
  258GLU    OE2 4262  15.779  20.029   7.913
  258GLU      C 4263  15.398  20.191   7.982
  258GLU      O 4264  15.426  20.293   7.919
  259LEU      N 4265  15.277  20.173   8.035
  259LEU      H 4266  15.270  20.109   8.113
  259LEU     CA 4267  15.151  20.228   7.992
  259LEU     HA 4268  15.154  20.213   7.884
  259LEU     CB 4269  15.033  20.146   8.043
  259LEU    HB1 4270  15.020  20.165   8.150
  259LEU    HB2 4271  15.058  20.040   8.050
  259LEU     CG 4272  14.894  20.157   7.981
  259LEU     HG 4273  14.857  20.256   8.009
  259LEU    CD1 4274  14.900  20.135   7.830
  259LEU   HD11 4275  14.948  20.226   7.793
  259LEU   HD12 4276  14.957  20.044   7.811
  259LEU   HD13 4277  14.803  20.133   7.780
  259LEU    CD2 4278  14.808  20.046   8.042
  259LEU   HD21 4279  14.714  20.049   7.987
  259LEU   HD22 4280  14.862  19.952   8.028
  259LEU   HD23 4281  14.807  20.075   8.147
  259LEU      C 4282  15.130  20.376   8.023
  259LEU      O 4283  15.085  20.457   7.942
  260VAL      N 4284  15.160  20.413   8.147
  260VAL      H 4285  15.188  20.345   8.216
  260VAL     CA 4286  15.140  20.549   8.193
  260VAL     HA 4287  15.068  20.594   8.124
  260VAL     CB 4288  15.086  20.556   8.335
  260VAL     HB 4289  15.159  20.527   8.410
  260VAL    CG1 4290  15.041  20.700   8.361
  260VAL   HG11 4291  14.958  20.730   8.297
  260VAL   HG12 4292  15.032  20.703   8.469
  260VAL   HG13 4293  15.125  20.769   8.354
  260VAL    CG2 4294  14.963  20.469   8.358
  260VAL   HG21 4295  14.923  20.478   8.458
  260VAL   HG22 4296  14.881  20.492   8.289
  260VAL   HG23 4297  14.984  20.362   8.355
  260VAL      C 4298  15.267  20.630   8.171
  260VAL      O 4299  15.257  20.742   8.123
  261GLU      N 4300  15.389  20.579   8.193
  261GLU      H 4301  15.395  20.485   8.229
  261GLU     CA 4302  15.509  20.660   8.201
  261GLU     HA 4303  15.468  20.760   8.214
  261GLU     CB 4304  15.606  20.631   8.316
  261GLU    HB1 4305  15.644  20.531   8.297
  261GLU    HB2 4306  15.553  20.635   8.411
  261GLU     CG 4307  15.728  20.720   8.337
  261GLU    HG1 4308  15.694  20.822   8.351
  261GLU    HG2 4309  15.777  20.716   8.240
  261GLU     CD 4310  15.814  20.673   8.454
  261GLU    OE1 4311  15.825  20.551   8.476
  261GLU    OE2 4312  15.875  20.753   8.528
  261GLU      C 4313  15.574  20.665   8.063
  261GLU      O 4314  15.624  20.775   8.040
  262ARG      N 4315  15.557  20.564   7.978
  262ARG      H 4316  15.510  20.478   8.006
  262ARG     CA 4317  15.606  20.566   7.842
  262ARG     HA 4318  15.643  20.668   7.838
  262ARG     CB 4319  15.706  20.454   7.814
  262ARG    HB1 4320  15.742  20.452   7.711
  262ARG    HB2 4321  15.648  20.362   7.826
  262ARG     CG 4322  15.825  20.440   7.909
  262ARG    HG1 4323  15.879  20.361   7.856
  262ARG    HG2 4324  15.796  20.409   8.010
  262ARG     CD 4325  15.912  20.563   7.932
  262ARG    HD1 4326  16.006  20.532   7.976
  262ARG    HD2 4327  15.860  20.626   8.005
  262ARG     NE 4328  15.937  20.636   7.808
  262ARG     HE 4329  15.945  20.581   7.723
  262ARG     CZ 4330  15.918  20.766   7.778
  262ARG    NH1 4331  15.876  20.861   7.863
  262ARG   HH11 4332  15.849  20.838   7.957
  262ARG   HH12 4333  15.884  20.958   7.837
  262ARG    NH2 4334  15.950  20.819   7.659
  262ARG   HH21 4335  15.994  20.749   7.602
  262ARG   HH22 4336  15.953  20.920   7.658
  262ARG      C 4337  15.501  20.577   7.732
  262ARG      O 4338  15.532  20.570   7.613
  263TRP      N 4339  15.372  20.561   7.763
  263TRP      H 4340  15.345  20.553   7.860
  263TRP     CA 4341  15.263  20.535   7.671
  263TRP     HA 4342  15.179  20.504   7.732
  263TRP     CB 4343  15.206  20.662   7.607
  263TRP    HB1 4344  15.110  20.638   7.562
  263TRP    HB2 4345  15.277  20.699   7.533
  263TRP     CG 4346  15.191  20.783   7.694
  263TRP    CD1 4347  15.148  20.781   7.822
  263TRP    HD1 4348  15.122  20.693   7.879
  263TRP    NE1 4349  15.163  20.909   7.871
  263TRP    HE1 4350  15.150  20.933   7.968
  263TRP    CE2 4351  15.213  21.002   7.782
  263TRP    CZ2 4352  15.251  21.136   7.790
  263TRP    HZ2 4353  15.225  21.195   7.877
  263TRP    CH2 4354  15.298  21.196   7.673
  263TRP    HH2 4355  15.320  21.302   7.672
  263TRP    CZ3 4356  15.309  21.119   7.556
  263TRP    HZ3 4357  15.333  21.172   7.465
  263TRP    CE3 4358  15.277  20.983   7.550
  263TRP    HE3 4359  15.288  20.928   7.458
  263TRP    CD2 4360  15.232  20.920   7.667
  263TRP      C 4361  15.290  20.414   7.583
  263TRP      O 4362  15.248  20.408   7.467
  264ASN      N 4363  15.356  20.312   7.637
  264ASN      H 4364  15.384  20.327   7.733
  264ASN     CA 4365  15.393  20.193   7.563
  264ASN     HA 4366  15.393  20.209   7.455
  264ASN     CB 4367  15.532  20.146   7.607
  264ASN    HB1 4368  15.522  20.100   7.705
  264ASN    HB2 4369  15.606  20.225   7.601
  264ASN     CG 4370  15.594  20.030   7.530
  264ASN    OD1 4371  15.539  19.986   7.429
  264ASN    ND2 4372  15.711  19.976   7.565
  264ASN   HD21 4373  15.754  20.000   7.654
  264ASN   HD22 4374  15.743  19.896   7.513
  264ASN      C 4375  15.281  20.095   7.592
  264ASN      O 4376  15.285  20.004   7.676
  265LEU      N 4377  15.174  20.101   7.513
  265LEU      H 4378  15.181  20.177   7.447
  265LEU     CA 4379  15.068  20.004   7.495
  265LEU     HA 4380  15.015  19.980   7.587
  265LEU     CB 4381  14.957  20.046   7.400
  265LEU    HB1 4382  14.884  19.968   7.379
  265LEU    HB2 4383  15.014  20.066   7.309
  265LEU     CG 4384  14.874  20.171   7.430
  265LEU     HG 4385  14.841  20.158   7.533
  265LEU    CD1 4386  14.942  20.306   7.411
  265LEU   HD11 4387  14.993  20.310   7.315
  265LEU   HD12 4388  14.877  20.394   7.411
  265LEU   HD13 4389  15.010  20.329   7.493
  265LEU    CD2 4390  14.754  20.190   7.337
  265LEU   HD21 4391  14.693  20.276   7.364
  265LEU   HD22 4392  14.788  20.193   7.233
  265LEU   HD23 4393  14.691  20.102   7.345
  265LEU      C 4394  15.121  19.866   7.458
  265LEU      O 4395  15.090  19.775   7.534
  266ALA      N 4396  15.201  19.854   7.351
  266ALA      H 4397  15.223  19.935   7.294
  266ALA     CA 4398  15.266  19.730   7.315
  266ALA     HA 4399  15.194  19.651   7.296
  266ALA     CB 4400  15.334  19.748   7.179
  266ALA    HB1 4401  15.413  19.820   7.197
  266ALA    HB2 4402  15.368  19.650   7.144
  266ALA    HB3 4403  15.271  19.797   7.105
  266ALA      C 4404  15.352  19.669   7.425
  266ALA      O 4405  15.349  19.546   7.438
  267GLY      N 4406  15.434  19.745   7.497
  267GLY      H 4407  15.446  19.843   7.477
  267GLY     CA 4408  15.518  19.694   7.605
  267GLY    HA1 4409  15.591  19.770   7.632
  267GLY    HA2 4410  15.577  19.607   7.575
  267GLY      C 4411  15.444  19.656   7.733
  267GLY      O 4412  15.480  19.563   7.805
  268ALA      N 4413  15.329  19.719   7.755
  268ALA      H 4414  15.316  19.804   7.702
  268ALA     CA 4415  15.243  19.686   7.868
  268ALA     HA 4416  15.308  19.661   7.951
  268ALA     CB 4417  15.158  19.808   7.900
  268ALA    HB1 4418  15.227  19.882   7.939
  268ALA    HB2 4419  15.084  19.831   7.823
  268ALA    HB3 4420  15.101  19.781   7.989
  268ALA      C 4421  15.162  19.560   7.844
  268ALA      O 4422  15.141  19.479   7.934
  269SER      N 4423  15.123  19.541   7.717
  269SER      H 4424  15.164  19.603   7.649
  269SER     CA 4425  15.045  19.431   7.664
  269SER     HA 4426  14.949  19.429   7.715
  269SER     CB 4427  15.023  19.452   7.514
  269SER    HB1 4428  15.111  19.438   7.451
  269SER    HB2 4429  14.979  19.551   7.502
  269SER     OG 4430  14.924  19.362   7.468
  269SER     HG 4431  14.886  19.395   7.386
  269SER      C 4432  15.125  19.304   7.683
  269SER      O 4433  15.069  19.202   7.722
  270ASP      N 4434  15.256  19.317   7.658
  270ASP      H 4435  15.289  19.404   7.620
  270ASP     CA 4436  15.352  19.210   7.676
  270ASP     HA 4437  15.322  19.123   7.619
  270ASP     CB 4438  15.485  19.263   7.622
  270ASP    HB1 4439  15.574  19.215   7.662
  270ASP    HB2 4440  15.501  19.370   7.634
  270ASP     CG 4441  15.509  19.237   7.474
  270ASP    OD1 4442  15.620  19.264   7.424
  270ASP    OD2 4443  15.428  19.176   7.401
  270ASP      C 4444  15.372  19.164   7.820
  270ASP      O 4445  15.373  19.043   7.843
  271ILE      N 4446  15.380  19.253   7.919
  271ILE      H 4447  15.395  19.347   7.887
  271ILE     CA 4448  15.358  19.224   8.060
  271ILE     HA 4449  15.432  19.147   8.080
  271ILE     CB 4450  15.386  19.341   8.153
  271ILE     HB 4451  15.320  19.424   8.128
  271ILE    CG2 4452  15.356  19.300   8.297
  271ILE   HG21 4453  15.253  19.274   8.322
  271ILE   HG22 4454  15.412  19.210   8.318
  271ILE   HG23 4455  15.388  19.375   8.370
  271ILE    CG1 4456  15.534  19.376   8.143
  271ILE   HG11 4457  15.569  19.383   8.040
  271ILE   HG12 4458  15.596  19.298   8.187
  271ILE     CD 4459  15.578  19.511   8.199
  271ILE    HD1 4460  15.686  19.513   8.184
  271ILE    HD2 4461  15.524  19.591   8.149
  271ILE    HD3 4462  15.559  19.516   8.306
  271ILE      C 4463  15.226  19.154   8.093
  271ILE      O 4464  15.235  19.056   8.167
  272LEU      N 4465  15.110  19.205   8.050
  272LEU      H 4466  15.115  19.280   7.983
  272LEU     CA 4467  14.979  19.158   8.090
  272LEU     HA 4468  14.997  19.149   8.197
  272LEU     CB 4469  14.879  19.266   8.047
  272LEU    HB1 4470  14.898  19.274   7.940
  272LEU    HB2 4471  14.900  19.367   8.084
  272LEU     CG 4472  14.731  19.232   8.061
  272LEU     HG 4473  14.699  19.138   8.017
  272LEU    CD1 4474  14.688  19.223   8.207
  272LEU   HD11 4475  14.720  19.315   8.256
  272LEU   HD12 4476  14.580  19.216   8.221
  272LEU   HD13 4477  14.735  19.137   8.254
  272LEU    CD2 4478  14.646  19.345   8.003
  272LEU   HD21 4479  14.545  19.304   7.993
  272LEU   HD22 4480  14.648  19.430   8.071
  272LEU   HD23 4481  14.677  19.375   7.903
  272LEU      C 4482  14.949  19.019   8.036
  272LEU      O 4483  14.888  18.942   8.111
  273ARG      N 4484  14.997  18.987   7.916
  273ARG      H 4485  15.035  19.066   7.866
  273ARG     CA 4486  15.000  18.852   7.865
  273ARG     HA 4487  14.900  18.809   7.876
  273ARG     CB 4488  15.017  18.850   7.713
  273ARG    HB1 4489  14.960  18.929   7.664
  273ARG    HB2 4490  14.995  18.755   7.664
  273ARG     CG 4491  15.162  18.878   7.673
  273ARG    HG1 4492  15.230  18.796   7.697
  273ARG    HG2 4493  15.189  18.974   7.715
  273ARG     CD 4494  15.182  18.892   7.522
  273ARG    HD1 4495  15.152  18.804   7.466
  273ARG    HD2 4496  15.288  18.913   7.506
  273ARG     NE 4497  15.108  19.006   7.468
  273ARG     HE 4498  15.071  19.066   7.541
  273ARG     CZ 4499  15.113  19.050   7.342
  273ARG    NH1 4500  15.171  18.978   7.244
  273ARG   HH11 4501  15.221  18.893   7.266
  273ARG   HH12 4502  15.169  19.011   7.149
  273ARG    NH2 4503  15.053  19.165   7.309
  273ARG   HH21 4504  15.013  19.221   7.383
  273ARG   HH22 4505  15.049  19.181   7.209
  273ARG      C 4506  15.082  18.750   7.943
  273ARG      O 4507  15.025  18.642   7.962
  274VAL      N 4508  15.190  18.797   8.006
  274VAL      H 4509  15.222  18.889   7.980
  274VAL     CA 4510  15.251  18.705   8.100
  274VAL     HA 4511  15.266  18.604   8.062
  274VAL     CB 4512  15.393  18.755   8.124
  274VAL     HB 4513  15.385  18.857   8.162
  274VAL    CG1 4514  15.464  18.672   8.231
  274VAL   HG11 4515  15.552  18.725   8.268
  274VAL   HG12 4516  15.402  18.656   8.319
  274VAL   HG13 4517  15.491  18.576   8.188
  274VAL    CG2 4518  15.485  18.750   8.002
  274VAL   HG21 4519  15.432  18.773   7.910
  274VAL   HG22 4520  15.572  18.815   8.017
  274VAL   HG23 4521  15.520  18.648   7.987
  274VAL      C 4522  15.178  18.679   8.230
  274VAL      O 4523  15.169  18.571   8.288
  275ALA      N 4524  15.116  18.781   8.289
  275ALA      H 4525  15.107  18.868   8.238
  275ALA     CA 4526  15.037  18.784   8.411
  275ALA     HA 4527  15.100  18.754   8.495
  275ALA     CB 4528  15.011  18.931   8.442
  275ALA    HB1 4529  15.104  18.987   8.450
  275ALA    HB2 4530  14.961  18.973   8.354
  275ALA    HB3 4531  14.940  18.944   8.524
  275ALA      C 4532  14.912  18.698   8.396
  275ALA      O 4533  14.876  18.622   8.485
  276ILE      N 4534  14.841  18.709   8.284
  276ILE      H 4535  14.872  18.765   8.206
  276ILE     CA 4536  14.719  18.632   8.262
  276ILE     HA 4537  14.661  18.647   8.353
  276ILE     CB 4538  14.643  18.689   8.143
  276ILE     HB 4539  14.714  18.703   8.062
  276ILE    CG2 4540  14.531  18.595   8.099
  276ILE   HG21 4541  14.454  18.596   8.175
  276ILE   HG22 4542  14.483  18.633   8.008
  276ILE   HG23 4543  14.570  18.497   8.074
  276ILE    CG1 4544  14.596  18.833   8.164
  276ILE   HG11 4545  14.670  18.897   8.211
  276ILE   HG12 4546  14.503  18.832   8.222
  276ILE     CD 4547  14.571  18.900   8.029
  276ILE    HD1 4548  14.489  18.849   7.978
  276ILE    HD2 4549  14.535  19.003   8.038
  276ILE    HD3 4550  14.656  18.899   7.961
  276ILE      C 4551  14.755  18.485   8.246
  276ILE      O 4552  14.694  18.398   8.308
  277LEU      N 4553  14.861  18.454   8.171
  277LEU      H 4554  14.914  18.525   8.123
  277LEU     CA 4555  14.909  18.317   8.167
  277LEU     HA 4556  14.823  18.254   8.147
  277LEU     CB 4557  15.009  18.302   8.053
  277LEU    HB1 4558  15.064  18.208   8.046
  277LEU    HB2 4559  15.082  18.382   8.065
  277LEU     CG 4560  14.946  18.310   7.914
  277LEU     HG 4561  14.904  18.409   7.900
  277LEU    CD1 4562  15.056  18.301   7.809
  277LEU   HD11 4563  15.093  18.199   7.798
  277LEU   HD12 4564  15.009  18.328   7.714
  277LEU   HD13 4565  15.130  18.377   7.834
  277LEU    CD2 4566  14.844  18.199   7.888
  277LEU   HD21 4567  14.765  18.201   7.962
  277LEU   HD22 4568  14.799  18.212   7.789
  277LEU   HD23 4569  14.901  18.108   7.901
  277LEU      C 4570  14.968  18.267   8.298
  277LEU      O 4571  14.972  18.145   8.319
  278LYS      N 4572  15.010  18.350   8.393
  278LYS      H 4573  15.025  18.444   8.359
  278LYS     CA 4574  15.050  18.311   8.527
  278LYS     HA 4575  15.112  18.221   8.529
  278LYS     CB 4576  15.121  18.430   8.591
  278LYS    HB1 4577  15.051  18.499   8.637
  278LYS    HB2 4578  15.187  18.480   8.519
  278LYS     CG 4579  15.219  18.383   8.698
  278LYS    HG1 4580  15.321  18.401   8.665
  278LYS    HG2 4581  15.213  18.276   8.719
  278LYS     CD 4582  15.208  18.465   8.826
  278LYS    HD1 4583  15.106  18.492   8.852
  278LYS    HD2 4584  15.263  18.558   8.814
  278LYS     CE 4585  15.271  18.385   8.939
  278LYS    HE1 4586  15.380  18.381   8.926
  278LYS    HE2 4587  15.234  18.282   8.943
  278LYS     NZ 4588  15.250  18.444   9.072
  278LYS    HZ1 4589  15.290  18.536   9.072
  278LYS    HZ2 4590  15.151  18.445   9.095
  278LYS    HZ3 4591  15.292  18.400   9.152
  278LYS      C 4592  14.930  18.279   8.614
  278LYS      O 4593  14.932  18.182   8.690
  279ASN      N 4594  14.831  18.369   8.616
  279ASN      H 4595  14.834  18.447   8.551
  279ASN     CA 4596  14.724  18.372   8.713
  279ASN     HA 4597  14.765  18.326   8.803
  279ASN     CB 4598  14.684  18.516   8.743
  279ASN    HB1 4599  14.609  18.511   8.822
  279ASN    HB2 4600  14.658  18.563   8.648
  279ASN     CG 4601  14.792  18.607   8.800
  279ASN    OD1 4602  14.814  18.720   8.755
  279ASN    ND2 4603  14.854  18.579   8.914
  279ASN   HD21 4604  14.825  18.498   8.967
  279ASN   HD22 4605  14.903  18.659   8.952
  279ASN      C 4606  14.598  18.298   8.670
  279ASN      O 4607  14.535  18.232   8.752
  280ILE      N 4608  14.552  18.318   8.546
  280ILE      H 4609  14.614  18.377   8.492
  280ILE     CA 4610  14.428  18.275   8.486
  280ILE     HA 4611  14.362  18.233   8.563
  280ILE     CB 4612  14.349  18.390   8.425
  280ILE     HB 4613  14.416  18.435   8.353
  280ILE    CG2 4614  14.222  18.335   8.360
  280ILE   HG21 4615  14.162  18.293   8.441
  280ILE   HG22 4616  14.151  18.409   8.323
  280ILE   HG23 4617  14.231  18.268   8.275
  280ILE    CG1 4618  14.312  18.501   8.523
  280ILE   HG11 4619  14.395  18.534   8.586
  280ILE   HG12 4620  14.237  18.466   8.595
  280ILE     CD 4621  14.268  18.626   8.449
  280ILE    HD1 4622  14.358  18.668   8.403
  280ILE    HD2 4623  14.182  18.613   8.382
  280ILE    HD3 4624  14.223  18.700   8.515
  280ILE      C 4625  14.441  18.154   8.394
  280ILE      O 4626  14.353  18.068   8.398
  281GLY      N 4627  14.543  18.161   8.308
  281GLY      H 4628  14.595  18.246   8.293
  281GLY     CA 4629  14.579  18.050   8.222
  281GLY    HA1 4630  14.602  17.967   8.289
  281GLY    HA2 4631  14.674  18.074   8.175
  281GLY      C 4632  14.496  18.026   8.097
  281GLY      O 4633  14.395  18.093   8.072
  282GLY      N 4634  14.539  17.926   8.020
  282GLY      H 4635  14.622  17.875   8.048
  282GLY     CA 4636  14.481  17.882   7.895
  282GLY    HA1 4637  14.378  17.917   7.889
  282GLY    HA2 4638  14.490  17.773   7.895
  282GLY      C 4639  14.563  17.940   7.781
  282GLY      O 4640  14.686  17.939   7.781
  283VAL      N 4641  14.497  17.990   7.677
  283VAL      H 4642  14.397  18.002   7.681
  283VAL     CA 4643  14.556  18.045   7.557
  283VAL     HA 4644  14.657  18.004   7.549
  283VAL     CB 4645  14.474  17.983   7.445
  283VAL     HB 4646  14.373  18.023   7.457
  283VAL    CG1 4647  14.522  18.025   7.306
  283VAL   HG11 4648  14.526  18.133   7.297
  283VAL   HG12 4649  14.626  17.994   7.294
  283VAL   HG13 4650  14.462  17.979   7.228
  283VAL    CG2 4651  14.486  17.832   7.429
  283VAL   HG21 4652  14.444  17.785   7.518
  283VAL   HG22 4653  14.414  17.798   7.355
  283VAL   HG23 4654  14.588  17.798   7.408
  283VAL      C 4655  14.554  18.197   7.557
  283VAL      O 4656  14.453  18.252   7.601
  284TYR      N 4657  14.659  18.259   7.501
  284TYR      H 4658  14.729  18.198   7.462
  284TYR     CA 4659  14.656  18.400   7.469
  284TYR     HA 4660  14.561  18.446   7.499
  284TYR     CB 4661  14.749  18.476   7.564
  284TYR    HB1 4662  14.847  18.429   7.569
  284TYR    HB2 4663  14.709  18.481   7.665
  284TYR     CG 4664  14.779  18.618   7.522
  284TYR    CD1 4665  14.875  18.646   7.425
  284TYR    HD1 4666  14.942  18.566   7.395
  284TYR    CE1 4667  14.880  18.773   7.367
  284TYR    HE1 4668  14.960  18.802   7.301
  284TYR     CZ 4669  14.785  18.871   7.403
  284TYR     OH 4670  14.788  18.993   7.343
  284TYR     HH 4671  14.729  19.045   7.398
  284TYR    CE2 4672  14.697  18.847   7.511
  284TYR    HE2 4673  14.619  18.916   7.540
  284TYR    CD2 4674  14.700  18.722   7.574
  284TYR    HD2 4675  14.626  18.704   7.651
  284TYR      C 4676  14.684  18.419   7.321
  284TYR      O 4677  14.772  18.353   7.265
  285LEU      N 4678  14.612  18.514   7.263
  285LEU      H 4679  14.539  18.556   7.319
  285LEU     CA 4680  14.622  18.559   7.125
  285LEU     HA 4681  14.714  18.520   7.082
  285LEU     CB 4682  14.501  18.511   7.045
  285LEU    HB1 4683  14.506  18.545   6.942
  285LEU    HB2 4684  14.417  18.562   7.091
  285LEU     CG 4685  14.481  18.360   7.044
  285LEU     HG 4686  14.471  18.323   7.146
  285LEU    CD1 4687  14.349  18.337   6.971
  285LEU   HD11 4688  14.354  18.383   6.872
  285LEU   HD12 4689  14.321  18.232   6.967
  285LEU   HD13 4690  14.274  18.383   7.035
  285LEU    CD2 4691  14.600  18.285   6.984
  285LEU   HD21 4692  14.667  18.251   7.062
  285LEU   HD22 4693  14.552  18.204   6.929
  285LEU   HD23 4694  14.652  18.340   6.906
  285LEU      C 4695  14.635  18.710   7.108
  285LEU      O 4696  14.587  18.793   7.185
  286ASP      N 4697  14.696  18.751   6.997
  286ASP      H 4698  14.713  18.671   6.937
  286ASP     CA 4699  14.698  18.886   6.946
  286ASP     HA 4700  14.697  18.957   7.028
  286ASP     CB 4701  14.827  18.905   6.867
  286ASP    HB1 4702  14.813  18.846   6.776
  286ASP    HB2 4703  14.908  18.870   6.930
  286ASP     CG 4704  14.858  19.051   6.836
  286ASP    OD1 4705  14.776  19.130   6.887
  286ASP    OD2 4706  14.952  19.086   6.762
  286ASP      C 4707  14.573  18.914   6.863
  286ASP      O 4708  14.531  18.826   6.788
  287VAL      N 4709  14.521  19.037   6.866
  287VAL      H 4710  14.575  19.112   6.909
  287VAL     CA 4711  14.403  19.071   6.790
  287VAL     HA 4712  14.328  18.996   6.815
  287VAL     CB 4713  14.347  19.207   6.830
  287VAL     HB 4714  14.251  19.221   6.778
  287VAL    CG1 4715  14.305  19.207   6.977
  287VAL   HG11 4716  14.236  19.287   7.006
  287VAL   HG12 4717  14.247  19.117   6.993
  287VAL   HG13 4718  14.397  19.215   7.034
  287VAL    CG2 4719  14.442  19.323   6.802
  287VAL   HG21 4720  14.487  19.322   6.703
  287VAL   HG22 4721  14.396  19.421   6.818
  287VAL   HG23 4722  14.514  19.319   6.884
  287VAL      C 4723  14.416  19.072   6.639
  287VAL      O 4724  14.323  19.034   6.569
  288ASP      N 4725  14.540  19.078   6.590
  288ASP      H 4726  14.611  19.098   6.659
  288ASP     CA 4727  14.578  19.065   6.451
  288ASP     HA 4728  14.498  19.122   6.403
  288ASP     CB 4729  14.713  19.133   6.428
  288ASP    HB1 4730  14.759  19.119   6.330
  288ASP    HB2 4731  14.779  19.072   6.490
  288ASP     CG 4732  14.731  19.280   6.461
  288ASP    OD1 4733  14.846  19.328   6.451
  288ASP    OD2 4734  14.634  19.343   6.508
  288ASP      C 4735  14.583  18.920   6.407
  288ASP      O 4736  14.594  18.895   6.287
  289MET      N 4737  14.568  18.819   6.493
  289MET      H 4738  14.558  18.845   6.590
  289MET     CA 4739  14.576  18.677   6.465
  289MET     HA 4740  14.650  18.652   6.389
  289MET     CB 4741  14.630  18.604   6.588
  289MET    HB1 4742  14.548  18.591   6.659
  289MET    HB2 4743  14.707  18.670   6.628
  289MET     CG 4744  14.681  18.463   6.559
  289MET    HG1 4745  14.595  18.409   6.520
  289MET    HG2 4746  14.717  18.421   6.653
  289MET     SD 4747  14.823  18.463   6.447
  289MET     CE 4748  14.953  18.551   6.538
  289MET    HE1 4749  14.991  18.492   6.621
  289MET    HE2 4750  15.034  18.565   6.467
  289MET    HE3 4751  14.919  18.649   6.572
  289MET      C 4752  14.445  18.613   6.420
  289MET      O 4753  14.338  18.652   6.464
  290LEU      N 4754  14.446  18.512   6.332
  290LEU      H 4755  14.533  18.480   6.291
  290LEU     CA 4756  14.334  18.441   6.273
  290LEU     HA 4757  14.242  18.474   6.322
  290LEU     CB 4758  14.331  18.456   6.121
  290LEU    HB1 4759  14.271  18.383   6.068
  290LEU    HB2 4760  14.431  18.434   6.083
  290LEU     CG 4761  14.282  18.594   6.079
  290LEU     HG 4762  14.351  18.675   6.104
  290LEU    CD1 4763  14.266  18.584   5.927
  290LEU   HD11 4764  14.301  18.681   5.889
  290LEU   HD12 4765  14.324  18.499   5.892
  290LEU   HD13 4766  14.164  18.563   5.896
  290LEU    CD2 4767  14.143  18.625   6.134
  290LEU   HD21 4768  14.075  18.541   6.128
  290LEU   HD22 4769  14.141  18.640   6.242
  290LEU   HD23 4770  14.105  18.716   6.086
  290LEU      C 4771  14.345  18.294   6.308
  290LEU      O 4772  14.450  18.242   6.344
  291PRO      N 4773  14.232  18.222   6.317
  291PRO     CD 4774  14.094  18.260   6.295
  291PRO    HD1 4775  14.087  18.316   6.202
  291PRO    HD2 4776  14.052  18.306   6.385
  291PRO     CG 4777  14.020  18.128   6.271
  291PRO    HG1 4778  14.049  18.098   6.171
  291PRO    HG2 4779  13.912  18.128   6.283
  291PRO     CB 4780  14.088  18.035   6.372
  291PRO    HB1 4781  14.086  17.929   6.347
  291PRO    HB2 4782  14.062  18.061   6.475
  291PRO     CA 4783  14.231  18.080   6.344
  291PRO     HA 4784  14.286  18.068   6.437
  291PRO      C 4785  14.296  18.004   6.229
  291PRO      O 4786  14.295  18.037   6.110
  292GLY      N 4787  14.336  17.882   6.263
  292GLY      H 4788  14.308  17.847   6.354
  292GLY     CA 4789  14.389  17.784   6.170
  292GLY    HA1 4790  14.434  17.694   6.213
  292GLY    HA2 4791  14.474  17.832   6.120
  292GLY      C 4792  14.281  17.723   6.083
  292GLY      O 4793  14.174  17.688   6.133
  293ILE      N 4794  14.307  17.718   5.952
  293ILE      H 4795  14.397  17.750   5.919
  293ILE     CA 4796  14.221  17.655   5.854
  293ILE     HA 4797  14.118  17.691   5.862
  293ILE     CB 4798  14.259  17.678   5.708
  293ILE     HB 4799  14.356  17.631   5.686
  293ILE    CG2 4800  14.157  17.625   5.608
  293ILE   HG21 4801  14.067  17.687   5.612
  293ILE   HG22 4802  14.192  17.655   5.509
  293ILE   HG23 4803  14.136  17.518   5.606
  293ILE    CG1 4804  14.270  17.825   5.672
  293ILE   HG11 4805  14.321  17.874   5.755
  293ILE   HG12 4806  14.171  17.869   5.655
  293ILE     CD 4807  14.342  17.872   5.546
  293ILE    HD1 4808  14.317  17.974   5.516
  293ILE    HD2 4809  14.451  17.872   5.556
  293ILE    HD3 4810  14.318  17.799   5.469
  293ILE      C 4811  14.207  17.508   5.889
  293ILE      O 4812  14.294  17.438   5.940
  294HIS      N 4813  14.089  17.449   5.870
  294HIS      H 4814  14.015  17.501   5.825
  294HIS     CA 4815  14.056  17.315   5.915
  294HIS     HA 4816  14.092  17.293   6.016
  294HIS     CB 4817  13.903  17.316   5.916
  294HIS    HB1 4818  13.862  17.326   5.816
  294HIS    HB2 4819  13.887  17.407   5.973
  294HIS     CG 4820  13.828  17.198   5.973
  294HIS    ND1 4821  13.852  17.061   5.959
  294HIS    CE1 4822  13.775  16.997   6.047
  294HIS    HE1 4823  13.770  16.890   6.058
  294HIS    NE2 4824  13.697  17.084   6.115
  294HIS    HE2 4825  13.632  17.057   6.187
  294HIS    CD2 4826  13.733  17.210   6.071
  294HIS    HD2 4827  13.685  17.298   6.109
  294HIS      C 4828  14.111  17.216   5.814
  294HIS      O 4829  14.094  17.232   5.693
  295PRO      N 4830  14.187  17.118   5.863
  295PRO     CD 4831  14.231  17.095   5.999
  295PRO    HD1 4832  14.156  17.024   6.035
  295PRO    HD2 4833  14.238  17.178   6.069
  295PRO     CG 4834  14.367  17.029   5.984
  295PRO    HG1 4835  14.404  16.979   6.074
  295PRO    HG2 4836  14.446  17.099   5.956
  295PRO     CB 4837  14.318  16.932   5.877
  295PRO    HB1 4838  14.256  16.855   5.923
  295PRO    HB2 4839  14.403  16.879   5.835
  295PRO     CA 4840  14.249  17.021   5.774
  295PRO     HA 4841  14.323  17.067   5.709
  295PRO      C 4842  14.159  16.942   5.680
  295PRO      O 4843  14.214  16.885   5.586
  296ASP      N 4844  14.030  16.931   5.709
  296ASP      H 4845  13.994  16.980   5.790
  296ASP     CA 4846  13.931  16.866   5.625
  296ASP     HA 4847  13.982  16.783   5.575
  296ASP     CB 4848  13.841  16.786   5.719
  296ASP    HB1 4849  13.778  16.730   5.650
  296ASP    HB2 4850  13.783  16.859   5.775
  296ASP     CG 4851  13.908  16.690   5.817
  296ASP    OD1 4852  13.988  16.606   5.773
  296ASP    OD2 4853  13.877  16.697   5.938
  296ASP      C 4854  13.870  16.946   5.512
  296ASP      O 4855  13.788  16.894   5.437
  297LEU      N 4856  13.898  17.077   5.503
  297LEU      H 4857  13.969  17.112   5.566
  297LEU     CA 4858  13.835  17.167   5.409
  297LEU     HA 4859  13.732  17.132   5.408
  297LEU     CB 4860  13.846  17.313   5.452
  297LEU    HB1 4861  13.954  17.333   5.449
  297LEU    HB2 4862  13.805  17.320   5.552
  297LEU     CG 4863  13.764  17.414   5.373
  297LEU     HG 4864  13.804  17.403   5.272
  297LEU    CD1 4865  13.615  17.384   5.385
  297LEU   HD11 4866  13.589  17.279   5.371
  297LEU   HD12 4867  13.575  17.404   5.485
  297LEU   HD13 4868  13.559  17.447   5.316
  297LEU    CD2 4869  13.784  17.559   5.416
  297LEU   HD21 4870  13.743  17.633   5.348
  297LEU   HD22 4871  13.741  17.558   5.517
  297LEU   HD23 4872  13.889  17.577   5.440
  297LEU      C 4873  13.888  17.146   5.268
  297LEU      O 4874  13.818  17.105   5.175
  298PHE      N 4875  14.019  17.168   5.248
  298PHE      H 4876  14.065  17.183   5.337
  298PHE     CA 4877  14.080  17.183   5.118
  298PHE     HA 4878  14.002  17.191   5.041
  298PHE     CB 4879  14.163  17.309   5.103
  298PHE    HB1 4880  14.206  17.310   5.003
  298PHE    HB2 4881  14.241  17.314   5.179
  298PHE     CG 4882  14.086  17.438   5.116
  298PHE    CD1 4883  13.990  17.477   5.021
  298PHE    HD1 4884  13.972  17.407   4.941
  298PHE    CE1 4885  13.920  17.598   5.031
  298PHE    HE1 4886  13.850  17.627   4.955
  298PHE     CZ 4887  13.955  17.685   5.135
  298PHE     HZ 4888  13.921  17.788   5.141
  298PHE    CE2 4889  14.037  17.642   5.240
  298PHE    HE2 4890  14.057  17.711   5.321
  298PHE    CD2 4891  14.102  17.518   5.230
  298PHE    HD2 4892  14.169  17.489   5.310
  298PHE      C 4893  14.143  17.050   5.080
  298PHE      O 4894  14.246  17.052   5.012
  299LYS      N 4895  14.100  16.935   5.133
  299LYS      H 4896  14.007  16.940   5.173
  299LYS     CA 4897  14.173  16.811   5.138
  299LYS     HA 4898  14.276  16.841   5.160
  299LYS     CB 4899  14.114  16.722   5.247
  299LYS    HB1 4900  14.141  16.768   5.342
  299LYS    HB2 4901  14.154  16.622   5.231
  299LYS     CG 4902  13.967  16.692   5.219
  299LYS    HG1 4903  13.950  16.674   5.113
  299LYS    HG2 4904  13.908  16.781   5.241
  299LYS     CD 4905  13.915  16.568   5.292
  299LYS    HD1 4906  13.927  16.581   5.400
  299LYS    HD2 4907  13.979  16.488   5.253
  299LYS     CE 4908  13.768  16.553   5.256
  299LYS    HE1 4909  13.742  16.653   5.221
  299LYS    HE2 4910  13.702  16.541   5.342
  299LYS     NZ 4911  13.747  16.468   5.137
  299LYS    HZ1 4912  13.649  16.444   5.137
  299LYS    HZ2 4913  13.772  16.522   5.057
  299LYS    HZ3 4914  13.798  16.381   5.146
  299LYS      C 4915  14.180  16.732   5.008
  299LYS      O 4916  14.250  16.631   5.009
  300ASP      N 4917  14.101  16.764   4.905
  300ASP      H 4918  14.032  16.837   4.917
  300ASP     CA 4919  14.100  16.709   4.771
  300ASP     HA 4920  14.188  16.645   4.767
  300ASP     CB 4921  13.975  16.634   4.728
  300ASP    HB1 4922  13.999  16.568   4.644
  300ASP    HB2 4923  13.908  16.707   4.681
  300ASP     CG 4924  13.895  16.551   4.828
  300ASP    OD1 4925  13.821  16.618   4.903
  300ASP    OD2 4926  13.922  16.431   4.848
  300ASP      C 4927  14.136  16.819   4.671
  300ASP      O 4928  14.126  16.800   4.550
  301ILE      N 4929  14.186  16.934   4.717
  301ILE      H 4930  14.206  16.934   4.816
  301ILE     CA 4931  14.221  17.058   4.650
  301ILE     HA 4932  14.204  17.042   4.544
  301ILE     CB 4933  14.143  17.177   4.705
  301ILE     HB 4934  14.197  17.220   4.789
  301ILE    CG2 4935  14.149  17.285   4.597
  301ILE   HG21 4936  14.125  17.246   4.498
  301ILE   HG22 4937  14.073  17.360   4.621
  301ILE   HG23 4938  14.248  17.332   4.589
  301ILE    CG1 4939  13.996  17.159   4.741
  301ILE   HG11 4940  13.956  17.250   4.785
  301ILE   HG12 4941  13.998  17.087   4.823
  301ILE     CD 4942  13.903  17.108   4.632
  301ILE    HD1 4943  13.929  17.006   4.602
  301ILE    HD2 4944  13.802  17.088   4.668
  301ILE    HD3 4945  13.886  17.179   4.552
  301ILE      C 4946  14.371  17.082   4.658
  301ILE      O 4947  14.436  17.045   4.755
  302ASN      N 4948  14.419  17.152   4.554
  302ASN      H 4949  14.344  17.164   4.486
  302ASN     CA 4950  14.555  17.166   4.507
  302ASN     HA 4951  14.624  17.111   4.571
  302ASN     CB 4952  14.572  17.110   4.366
  302ASN    HB1 4953  14.666  17.152   4.329
  302ASN    HB2 4954  14.488  17.140   4.304
  302ASN     CG 4955  14.560  16.958   4.366
  302ASN    OD1 4956  14.530  16.897   4.469
  302ASN    ND2 4957  14.577  16.890   4.252
  302ASN   HD21 4958  14.586  16.945   4.168
  302ASN   HD22 4959  14.555  16.792   4.238
  302ASN      C 4960  14.597  17.312   4.501
  302ASN      O 4961  14.518  17.404   4.477
  303LYS      N 4962  14.729  17.333   4.509
  303LYS      H 4963  14.786  17.250   4.514
  303LYS     CA 4964  14.797  17.461   4.506
  303LYS     HA 4965  14.738  17.529   4.568
  303LYS     CB 4966  14.926  17.449   4.587
  303LYS    HB1 4967  14.993  17.392   4.523
  303LYS    HB2 4968  14.911  17.384   4.673
  303LYS     CG 4969  15.011  17.571   4.622
  303LYS    HG1 4970  14.950  17.645   4.674
  303LYS    HG2 4971  15.048  17.615   4.529
  303LYS     CD 4972  15.132  17.545   4.710
  303LYS    HD1 4973  15.186  17.455   4.682
  303LYS    HD2 4974  15.087  17.522   4.806
  303LYS     CE 4975  15.230  17.662   4.723
  303LYS    HE1 4976  15.303  17.648   4.802
  303LYS    HE2 4977  15.186  17.761   4.739
  303LYS     NZ 4978  15.312  17.682   4.602
  303LYS    HZ1 4979  15.325  17.593   4.557
  303LYS    HZ2 4980  15.260  17.738   4.536
  303LYS    HZ3 4981  15.402  17.719   4.626
  303LYS      C 4982  14.817  17.518   4.366
  303LYS      O 4983  14.879  17.442   4.291
  304PRO      N 4984  14.774  17.639   4.330
  304PRO     CD 4985  14.669  17.715   4.395
  304PRO    HD1 4986  14.722  17.793   4.450
  304PRO    HD2 4987  14.605  17.650   4.456
  304PRO     CG 4988  14.582  17.771   4.283
  304PRO    HG1 4989  14.534  17.862   4.320
  304PRO    HG2 4990  14.511  17.695   4.250
  304PRO     CB 4991  14.687  17.796   4.176
  304PRO    HB1 4992  14.728  17.896   4.184
  304PRO    HB2 4993  14.640  17.777   4.079
  304PRO     CA 4994  14.798  17.693   4.198
  304PRO     HA 4995  14.804  17.614   4.123
  304PRO      C 4996  14.934  17.760   4.187
  304PRO      O 4997  15.015  17.761   4.279
  305ASP      N 4998  14.960  17.804   4.063
  305ASP      H 4999  14.892  17.790   3.990
  305ASP     CA 5000  15.087  17.859   4.019
  305ASP     HA 5001  15.169  17.790   4.037
  305ASP     CB 5002  15.079  17.879   3.868
  305ASP    HB1 5003  15.169  17.931   3.836
  305ASP    HB2 5004  14.992  17.943   3.851
  305ASP     CG 5005  15.071  17.753   3.784
  305ASP    OD1 5006  15.084  17.638   3.833
  305ASP    OD2 5007  15.052  17.778   3.663
  305ASP      C 5008  15.112  17.997   4.078
  305ASP      O 5009  15.226  18.040   4.091
  306SER      N 5010  15.003  18.065   4.116
  306SER      H 5011  14.910  18.025   4.111
  306SER     CA 5012  14.997  18.205   4.152
  306SER     HA 5013  15.073  18.255   4.093
  306SER     CB 5014  14.861  18.263   4.113
  306SER    HB1 5015  14.856  18.299   4.011
  306SER    HB2 5016  14.834  18.351   4.172
  306SER     OG 5017  14.756  18.172   4.138
  306SER     HG 5018  14.675  18.223   4.154
  306SER      C 5019  15.018  18.232   4.300
  306SER      O 5020  14.996  18.342   4.349
  307VAL      N 5021  15.048  18.128   4.378
  307VAL      H 5022  15.068  18.043   4.327
  307VAL     CA 5023  15.097  18.128   4.515
  307VAL     HA 5024  15.123  18.227   4.553
  307VAL     CB 5025  15.004  18.060   4.616
  307VAL     HB 5026  15.061  18.043   4.707
  307VAL    CG1 5027  14.894  18.159   4.652
  307VAL   HG11 5028  14.828  18.120   4.729
  307VAL   HG12 5029  14.938  18.249   4.695
  307VAL   HG13 5030  14.849  18.204   4.563
  307VAL    CG2 5031  14.942  17.929   4.570
  307VAL   HG21 5032  14.884  17.887   4.652
  307VAL   HG22 5033  14.873  17.949   4.488
  307VAL   HG23 5034  15.011  17.857   4.525
  307VAL      C 5035  15.227  18.050   4.524
  307VAL      O 5036  15.232  17.929   4.503
  308LYS      N 5037  15.332  18.124   4.559
  308LYS      H 5038  15.327  18.224   4.573
  308LYS     CA 5039  15.460  18.057   4.566
  308LYS     HA 5040  15.474  17.997   4.476
  308LYS     CB 5041  15.572  18.157   4.538
  308LYS    HB1 5042  15.587  18.206   4.634
  308LYS    HB2 5043  15.554  18.238   4.468
  308LYS     CG 5044  15.702  18.082   4.506
  308LYS    HG1 5045  15.690  18.027   4.413
  308LYS    HG2 5046  15.731  18.017   4.589
  308LYS     CD 5047  15.809  18.189   4.487
  308LYS    HD1 5048  15.811  18.262   4.567
  308LYS    HD2 5049  15.784  18.251   4.401
  308LYS     CE 5050  15.944  18.121   4.466
  308LYS    HE1 5051  15.931  18.055   4.380
  308LYS    HE2 5052  15.981  18.059   4.547
  308LYS     NZ 5053  16.048  18.219   4.432
  308LYS    HZ1 5054  16.062  18.286   4.506
  308LYS    HZ2 5055  16.131  18.164   4.418
  308LYS    HZ3 5056  16.028  18.271   4.347
  308LYS      C 5057  15.485  17.961   4.682
  308LYS      O 5058  15.532  17.850   4.655
  309THR      N 5059  15.458  18.003   4.806
  309THR      H 5060  15.417  18.095   4.814
  309THR     CA 5061  15.503  17.938   4.927
  309THR     HA 5062  15.550  17.842   4.905
  309THR     CB 5063  15.613  18.016   4.997
  309THR     HB 5064  15.632  17.960   5.089
  309THR    CG2 5065  15.743  18.031   4.918
  309THR   HG21 5066  15.782  17.930   4.929
  309THR   HG22 5067  15.725  18.043   4.811
  309THR   HG23 5068  15.801  18.111   4.966
  309THR    OG1 5069  15.572  18.146   5.035
  309THR    HG1 5070  15.530  18.190   4.961
  309THR      C 5071  15.386  17.912   5.022
  309THR      O 5072  15.274  17.957   4.998
  310ALA      N 5073  15.406  17.844   5.135
  310ALA      H 5074  15.496  17.812   5.168
  310ALA     CA 5075  15.298  17.796   5.219
  310ALA     HA 5076  15.221  17.741   5.164
  310ALA     CB 5077  15.347  17.695   5.322
  310ALA    HB1 5078  15.424  17.733   5.391
  310ALA    HB2 5079  15.259  17.662   5.377
  310ALA    HB3 5080  15.406  17.615   5.277
  310ALA      C 5081  15.222  17.902   5.297
  310ALA      O 5082  15.106  17.889   5.335
  311VAL      N 5083  15.284  18.020   5.310
  311VAL      H 5084  15.375  18.031   5.268
  311VAL     CA 5085  15.223  18.140   5.364
  311VAL     HA 5086  15.155  18.116   5.446
  311VAL     CB 5087  15.316  18.244   5.426
  311VAL     HB 5088  15.245  18.313   5.472
  311VAL    CG1 5089  15.391  18.179   5.542
  311VAL   HG11 5090  15.439  18.255   5.604
  311VAL   HG12 5091  15.325  18.112   5.597
  311VAL   HG13 5092  15.470  18.115   5.504
  311VAL    CG2 5093  15.420  18.318   5.342
  311VAL   HG21 5094  15.459  18.398   5.405
  311VAL   HG22 5095  15.494  18.247   5.305
  311VAL   HG23 5096  15.374  18.368   5.257
  311VAL      C 5097  15.148  18.210   5.251
  311VAL      O 5098  15.039  18.256   5.283
  312ASP      N 5099  15.190  18.211   5.124
  312ASP      H 5100  15.266  18.152   5.094
  312ASP     CA 5101  15.107  18.255   5.014
  312ASP     HA 5102  15.079  18.359   5.027
  312ASP     CB 5103  15.182  18.254   4.881
  312ASP    HB1 5104  15.114  18.296   4.808
  312ASP    HB2 5105  15.197  18.153   4.842
  312ASP     CG 5106  15.312  18.333   4.878
  312ASP    OD1 5107  15.308  18.447   4.928
  312ASP    OD2 5108  15.417  18.277   4.839
  312ASP      C 5109  14.974  18.180   5.005
  312ASP      O 5110  14.871  18.243   4.981
  313TRP      N 5111  14.983  18.047   5.008
  313TRP      H 5112  15.073  18.003   5.021
  313TRP     CA 5113  14.870  17.956   5.005
  313TRP     HA 5114  14.816  17.975   4.912
  313TRP     CB 5115  14.936  17.818   5.012
  313TRP    HB1 5116  14.982  17.804   5.110
  313TRP    HB2 5117  15.026  17.813   4.950
  313TRP     CG 5118  14.864  17.692   4.977
  313TRP    CD1 5119  14.910  17.574   5.025
  313TRP    HD1 5120  14.993  17.560   5.092
  313TRP    NE1 5121  14.828  17.478   4.970
  313TRP    HE1 5122  14.835  17.378   4.983
  313TRP    CE2 5123  14.722  17.526   4.896
  313TRP    CZ2 5124  14.614  17.462   4.834
  313TRP    HZ2 5125  14.613  17.355   4.847
  313TRP    CH2 5126  14.536  17.547   4.754
  313TRP    HH2 5127  14.461  17.504   4.689
  313TRP    CZ3 5128  14.567  17.681   4.729
  313TRP    HZ3 5129  14.520  17.737   4.650
  313TRP    CE3 5130  14.676  17.739   4.797
  313TRP    HE3 5131  14.697  17.842   4.772
  313TRP    CD2 5132  14.752  17.665   4.888
  313TRP      C 5133  14.776  17.970   5.123
  313TRP      O 5134  14.656  17.984   5.098
  314GLU      N 5135  14.827  17.998   5.243
  314GLU      H 5136  14.926  17.996   5.265
  314GLU     CA 5137  14.736  18.034   5.350
  314GLU     HA 5138  14.657  17.961   5.366
  314GLU     CB 5139  14.815  18.047   5.480
  314GLU    HB1 5140  14.898  18.118   5.469
  314GLU    HB2 5141  14.849  17.944   5.487
  314GLU     CG 5142  14.729  18.070   5.604
  314GLU    HG1 5143  14.648  17.998   5.599
  314GLU    HG2 5144  14.702  18.175   5.605
  314GLU     CD 5145  14.815  18.044   5.727
  314GLU    OE1 5146  14.873  18.141   5.781
  314GLU    OE2 5147  14.821  17.926   5.768
  314GLU      C 5148  14.664  18.166   5.329
  314GLU      O 5149  14.544  18.161   5.356
  315GLU      N 5150  14.729  18.266   5.270
  315GLU      H 5151  14.821  18.254   5.230
  315GLU     CA 5152  14.667  18.394   5.241
  315GLU     HA 5153  14.616  18.422   5.333
  315GLU     CB 5154  14.777  18.491   5.200
  315GLU    HB1 5155  14.839  18.455   5.118
  315GLU    HB2 5156  14.852  18.505   5.278
  315GLU     CG 5157  14.734  18.629   5.153
  315GLU    HG1 5158  14.671  18.684   5.224
  315GLU    HG2 5159  14.679  18.608   5.062
  315GLU     CD 5160  14.855  18.716   5.120
  315GLU    OE1 5161  14.892  18.804   5.201
  315GLU    OE2 5162  14.914  18.678   5.017
  315GLU      C 5163  14.563  18.372   5.132
  315GLU      O 5164  14.462  18.442   5.128
  316MET      N 5165  14.577  18.276   5.040
  316MET      H 5166  14.658  18.217   5.036
  316MET     CA 5167  14.480  18.257   4.934
  316MET     HA 5168  14.442  18.351   4.894
  316MET     CB 5169  14.551  18.180   4.823
  316MET    HB1 5170  14.591  18.092   4.874
  316MET    HB2 5171  14.630  18.239   4.775
  316MET     CG 5172  14.459  18.119   4.718
  316MET    HG1 5173  14.403  18.206   4.682
  316MET    HG2 5174  14.393  18.053   4.773
  316MET     SD 5175  14.532  18.017   4.588
  316MET     CE 5176  14.550  18.140   4.457
  316MET    HE1 5177  14.454  18.160   4.410
  316MET    HE2 5178  14.594  18.235   4.486
  316MET    HE3 5179  14.613  18.098   4.378
  316MET      C 5180  14.363  18.175   4.985
  316MET      O 5181  14.250  18.192   4.938
  317GLN      N 5182  14.389  18.080   5.075
  317GLN      H 5183  14.482  18.050   5.102
  317GLN     CA 5184  14.283  18.008   5.142
  317GLN     HA 5185  14.218  17.981   5.059
  317GLN     CB 5186  14.325  17.879   5.212
  317GLN    HB1 5187  14.249  17.845   5.282
  317GLN    HB2 5188  14.418  17.893   5.267
  317GLN     CG 5189  14.356  17.770   5.110
  317GLN    HG1 5190  14.434  17.803   5.041
  317GLN    HG2 5191  14.267  17.759   5.049
  317GLN     CD 5192  14.415  17.640   5.163
  317GLN    OE1 5193  14.447  17.621   5.280
  317GLN    NE2 5194  14.435  17.540   5.077
  317GLN   HE21 5195  14.433  17.551   4.976
  317GLN   HE22 5196  14.481  17.463   5.122
  317GLN      C 5197  14.207  18.101   5.235
  317GLN      O 5198  14.086  18.097   5.217
  318LEU      N 5199  14.273  18.193   5.306
  318LEU      H 5200  14.374  18.186   5.305
  318LEU     CA 5201  14.205  18.303   5.371
  318LEU     HA 5202  14.134  18.261   5.442
  318LEU     CB 5203  14.297  18.389   5.456
  318LEU    HB1 5204  14.245  18.476   5.496
  318LEU    HB2 5205  14.381  18.419   5.392
  318LEU     CG 5206  14.345  18.323   5.585
  318LEU     HG 5207  14.362  18.217   5.564
  318LEU    CD1 5208  14.468  18.398   5.634
  318LEU   HD11 5209  14.434  18.498   5.658
  318LEU   HD12 5210  14.501  18.352   5.728
  318LEU   HD13 5211  14.546  18.399   5.557
  318LEU    CD2 5212  14.239  18.331   5.694
  318LEU   HD21 5213  14.161  18.263   5.660
  318LEU   HD22 5214  14.279  18.299   5.790
  318LEU   HD23 5215  14.190  18.428   5.692
  318LEU      C 5216  14.123  18.386   5.273
  318LEU      O 5217  14.006  18.411   5.302
  319GLU      N 5218  14.164  18.425   5.152
  319GLU      H 5219  14.254  18.394   5.120
  319GLU     CA 5220  14.080  18.502   5.061
  319GLU     HA 5221  14.026  18.584   5.107
  319GLU     CB 5222  14.171  18.581   4.967
  319GLU    HB1 5223  14.225  18.509   4.905
  319GLU    HB2 5224  14.239  18.649   5.018
  319GLU     CG 5225  14.101  18.676   4.871
  319GLU    HG1 5226  14.050  18.751   4.931
  319GLU    HG2 5227  14.027  18.628   4.807
  319GLU     CD 5228  14.197  18.748   4.777
  319GLU    OE1 5229  14.295  18.813   4.821
  319GLU    OE2 5230  14.195  18.732   4.653
  319GLU      C 5231  13.968  18.423   4.997
  319GLU      O 5232  13.862  18.479   4.967
  320ALA      N 5233  13.986  18.293   4.970
  320ALA      H 5234  14.078  18.256   4.990
  320ALA     CA 5235  13.883  18.198   4.931
  320ALA     HA 5236  13.857  18.226   4.829
  320ALA     CB 5237  13.946  18.060   4.913
  320ALA    HB1 5238  13.966  18.023   5.014
  320ALA    HB2 5239  13.874  17.998   4.860
  320ALA    HB3 5240  14.041  18.064   4.859
  320ALA      C 5241  13.769  18.188   5.031
  320ALA      O 5242  13.653  18.202   4.994
  321ILE      N 5243  13.804  18.167   5.158
  321ILE      H 5244  13.896  18.145   5.193
  321ILE     CA 5245  13.700  18.167   5.260
  321ILE     HA 5246  13.627  18.095   5.225
  321ILE     CB 5247  13.763  18.120   5.390
  321ILE     HB 5248  13.856  18.171   5.418
  321ILE    CG2 5249  13.659  18.134   5.500
  321ILE   HG21 5250  13.626  18.235   5.525
  321ILE   HG22 5251  13.567  18.077   5.483
  321ILE   HG23 5252  13.696  18.096   5.596
  321ILE    CG1 5253  13.794  17.970   5.388
  321ILE   HG11 5254  13.831  17.938   5.291
  321ILE   HG12 5255  13.705  17.908   5.395
  321ILE     CD 5256  13.907  17.932   5.483
  321ILE    HD1 5257  13.932  17.828   5.462
  321ILE    HD2 5258  13.987  18.006   5.474
  321ILE    HD3 5259  13.882  17.945   5.588
  321ILE      C 5260  13.628  18.301   5.270
  321ILE      O 5261  13.506  18.304   5.268
  322MET      N 5262  13.701  18.413   5.262
  322MET      H 5263  13.801  18.409   5.276
  322MET     CA 5264  13.629  18.539   5.257
  322MET     HA 5265  13.556  18.536   5.337
  322MET     CB 5266  13.723  18.658   5.276
  322MET    HB1 5267  13.656  18.742   5.267
  322MET    HB2 5268  13.802  18.665   5.201
  322MET     CG 5269  13.809  18.656   5.402
  322MET    HG1 5270  13.842  18.759   5.416
  322MET    HG2 5271  13.901  18.599   5.383
  322MET     SD 5272  13.738  18.586   5.553
  322MET     CE 5273  13.899  18.561   5.632
  322MET    HE1 5274  13.949  18.657   5.646
  322MET    HE2 5275  13.880  18.515   5.729
  322MET    HE3 5276  13.966  18.503   5.570
  322MET      C 5277  13.544  18.564   5.133
  322MET      O 5278  13.433  18.615   5.147
  323LYS      N 5279  13.582  18.519   5.014
  323LYS      H 5280  13.669  18.470   5.001
  323LYS     CA 5281  13.497  18.536   4.897
  323LYS     HA 5282  13.474  18.642   4.888
  323LYS     CB 5283  13.574  18.491   4.773
  323LYS    HB1 5284  13.593  18.384   4.777
  323LYS    HB2 5285  13.663  18.553   4.769
  323LYS     CG 5286  13.492  18.524   4.648
  323LYS    HG1 5287  13.457  18.626   4.637
  323LYS    HG2 5288  13.414  18.450   4.630
  323LYS     CD 5289  13.584  18.509   4.527
  323LYS    HD1 5290  13.631  18.411   4.535
  323LYS    HD2 5291  13.667  18.580   4.529
  323LYS     CE 5292  13.498  18.524   4.402
  323LYS    HE1 5293  13.443  18.617   4.418
  323LYS    HE2 5294  13.425  18.444   4.393
  323LYS     NZ 5295  13.573  18.538   4.276
  323LYS    HZ1 5296  13.659  18.589   4.286
  323LYS    HZ2 5297  13.604  18.446   4.246
  323LYS    HZ3 5298  13.526  18.582   4.199
  323LYS      C 5299  13.360  18.471   4.910
  323LYS      O 5300  13.257  18.538   4.907
  324TYR      N 5301  13.359  18.339   4.930
  324TYR      H 5302  13.451  18.296   4.935
  324TYR     CA 5303  13.247  18.248   4.923
  324TYR     HA 5304  13.178  18.289   4.849
  324TYR     CB 5305  13.294  18.111   4.876
  324TYR    HB1 5306  13.209  18.042   4.875
  324TYR    HB2 5307  13.361  18.066   4.949
  324TYR     CG 5308  13.354  18.117   4.737
  324TYR    CD1 5309  13.269  18.167   4.637
  324TYR    HD1 5310  13.171  18.203   4.663
  324TYR    CE1 5311  13.317  18.168   4.506
  324TYR    HE1 5312  13.257  18.209   4.426
  324TYR     CZ 5313  13.448  18.126   4.474
  324TYR     OH 5314  13.502  18.139   4.350
  324TYR     HH 5315  13.453  18.196   4.290
  324TYR    CE2 5316  13.530  18.078   4.578
  324TYR    HE2 5317  13.626  18.037   4.550
  324TYR    CD2 5318  13.483  18.073   4.710
  324TYR    HD2 5319  13.552  18.032   4.782
  324TYR      C 5320  13.166  18.244   5.052
  324TYR      O 5321  13.050  18.204   5.048
  325LYS      N 5322  13.215  18.287   5.169
  325LYS      H 5323  13.312  18.316   5.177
  325LYS     CA 5324  13.134  18.295   5.289
  325LYS     HA 5325  13.032  18.275   5.259
  325LYS     CB 5326  13.178  18.187   5.388
  325LYS    HB1 5327  13.135  18.205   5.486
  325LYS    HB2 5328  13.284  18.201   5.409
  325LYS     CG 5329  13.152  18.045   5.338
  325LYS    HG1 5330  13.204  17.984   5.413
  325LYS    HG2 5331  13.206  18.016   5.248
  325LYS     CD 5332  13.006  18.005   5.351
  325LYS    HD1 5333  12.943  18.066   5.286
  325LYS    HD2 5334  12.964  18.027   5.450
  325LYS     CE 5335  12.979  17.855   5.343
  325LYS    HE1 5336  13.036  17.803   5.420
  325LYS    HE2 5337  13.016  17.811   5.250
  325LYS     NZ 5338  12.834  17.838   5.355
  325LYS    HZ1 5339  12.812  17.741   5.375
  325LYS    HZ2 5340  12.797  17.887   5.435
  325LYS    HZ3 5341  12.777  17.871   5.278
  325LYS      C 5342  13.131  18.433   5.353
  325LYS      O 5343  13.048  18.451   5.442
  326GLU      N 5344  13.214  18.529   5.310
  326GLU      H 5345  13.294  18.510   5.252
  326GLU     CA 5346  13.204  18.669   5.343
  326GLU     HA 5347  13.293  18.718   5.305
  326GLU     CB 5348  13.086  18.734   5.271
  326GLU    HB1 5349  13.081  18.842   5.285
  326GLU    HB2 5350  12.995  18.702   5.322
  326GLU     CG 5351  13.074  18.710   5.121
  326GLU    HG1 5352  13.046  18.605   5.111
  326GLU    HG2 5353  13.167  18.726   5.067
  326GLU     CD 5354  12.959  18.787   5.058
  326GLU    OE1 5355  12.845  18.736   5.054
  326GLU    OE2 5356  12.986  18.899   5.009
  326GLU      C 5357  13.215  18.703   5.491
  326GLU      O 5358  13.155  18.797   5.542
  327TYR      N 5359  13.285  18.625   5.574
  327TYR      H 5360  13.297  18.534   5.531
  327TYR     CA 5361  13.284  18.629   5.719
  327TYR     HA 5362  13.177  18.622   5.740
  327TYR     CB 5363  13.365  18.510   5.770
  327TYR    HB1 5364  13.390  18.523   5.875
  327TYR    HB2 5365  13.460  18.513   5.716
  327TYR     CG 5366  13.308  18.372   5.747
  327TYR    CD1 5367  13.171  18.348   5.756
  327TYR    HD1 5368  13.097  18.427   5.769
  327TYR    CE1 5369  13.124  18.216   5.756
  327TYR    HE1 5370  13.019  18.197   5.772
  327TYR     CZ 5371  13.218  18.113   5.736
  327TYR     OH 5372  13.172  17.985   5.741
  327TYR     HH 5373  13.077  17.976   5.740
  327TYR    CE2 5374  13.355  18.138   5.713
  327TYR    HE2 5375  13.417  18.051   5.694
  327TYR    CD2 5376  13.400  18.270   5.722
  327TYR    HD2 5377  13.505  18.287   5.700
  327TYR      C 5378  13.329  18.761   5.780
  327TYR      O 5379  13.290  18.790   5.893
  328ILE      N 5380  13.413  18.845   5.718
  328ILE      H 5381  13.443  18.818   5.626
  328ILE     CA 5382  13.466  18.972   5.763
  328ILE     HA 5383  13.425  18.982   5.864
  328ILE     CB 5384  13.618  18.968   5.755
  328ILE     HB 5385  13.643  18.932   5.656
  328ILE    CG2 5386  13.681  19.105   5.780
  328ILE   HG21 5387  13.655  19.141   5.879
  328ILE   HG22 5388  13.790  19.100   5.768
  328ILE   HG23 5389  13.638  19.174   5.707
  328ILE    CG1 5390  13.679  18.866   5.851
  328ILE   HG11 5391  13.634  18.769   5.831
  328ILE   HG12 5392  13.676  18.893   5.957
  328ILE     CD 5393  13.828  18.840   5.832
  328ILE    HD1 5394  13.895  18.926   5.831
  328ILE    HD2 5395  13.858  18.770   5.910
  328ILE    HD3 5396  13.838  18.799   5.731
  328ILE      C 5397  13.411  19.063   5.655
  328ILE      O 5398  13.434  19.045   5.536
  329PRO      N 5399  13.339  19.171   5.688
  329PRO     CD 5400  13.311  19.206   5.826
  329PRO    HD1 5401  13.399  19.193   5.888
  329PRO    HD2 5402  13.237  19.132   5.858
  329PRO     CG 5403  13.257  19.348   5.825
  329PRO    HG1 5404  13.335  19.419   5.854
  329PRO    HG2 5405  13.179  19.349   5.902
  329PRO     CB 5406  13.227  19.380   5.679
  329PRO    HB1 5407  13.263  19.480   5.656
  329PRO    HB2 5408  13.120  19.375   5.662
  329PRO     CA 5409  13.294  19.272   5.594
  329PRO     HA 5410  13.224  19.218   5.531
  329PRO      C 5411  13.399  19.339   5.506
  329PRO      O 5412  13.506  19.373   5.555
  330GLU      N 5413  13.362  19.370   5.382
  330GLU      H 5414  13.269  19.341   5.357
  330GLU     CA 5415  13.439  19.443   5.283
  330GLU     HA 5416  13.407  19.422   5.181
  330GLU     CB 5417  13.421  19.591   5.317
  330GLU    HB1 5418  13.491  19.643   5.252
  330GLU    HB2 5419  13.446  19.611   5.421
  330GLU     CG 5420  13.282  19.650   5.293
  330GLU    HG1 5421  13.271  19.758   5.304
  330GLU    HG2 5422  13.210  19.609   5.364
  330GLU     CD 5423  13.232  19.606   5.156
  330GLU    OE1 5424  13.133  19.533   5.138
  330GLU    OE2 5425  13.305  19.632   5.058
  330GLU      C 5426  13.582  19.391   5.271
  330GLU      O 5427  13.675  19.471   5.270
  331TYR      N 5428  13.600  19.259   5.260
  331TYR      H 5429  13.518  19.203   5.278
  331TYR     CA 5430  13.734  19.205   5.259
  331TYR     HA 5431  13.795  19.265   5.327
  331TYR     CB 5432  13.732  19.064   5.318
  331TYR    HB1 5433  13.673  19.010   5.243
  331TYR    HB2 5434  13.682  19.065   5.415
  331TYR     CG 5435  13.865  18.997   5.341
  331TYR    CD1 5436  13.923  18.912   5.247
  331TYR    HD1 5437  13.871  18.908   5.152
  331TYR    CE1 5438  14.047  18.854   5.277
  331TYR    HE1 5439  14.100  18.796   5.204
  331TYR     CZ 5440  14.118  18.881   5.396
  331TYR     OH 5441  14.242  18.830   5.419
  331TYR     HH 5442  14.275  18.791   5.338
  331TYR    CE2 5443  14.057  18.968   5.488
  331TYR    HE2 5444  14.113  18.992   5.577
  331TYR    CD2 5445  13.935  19.030   5.458
  331TYR    HD2 5446  13.897  19.105   5.527
  331TYR      C 5447  13.791  19.214   5.119
  331TYR      O 5448  13.715  19.212   5.021
  332THR      N 5449  13.923  19.220   5.101
  332THR      H 5450  13.974  19.222   5.188
  332THR     CA 5451  13.990  19.247   4.975
  332THR     HA 5452  13.923  19.316   4.923
  332THR     CB 5453  14.125  19.313   4.999
  332THR     HB 5454  14.187  19.252   5.065
  332THR    CG2 5455  14.205  19.337   4.871
  332THR   HG21 5456  14.138  19.380   4.796
  332THR   HG22 5457  14.281  19.410   4.900
  332THR   HG23 5458  14.261  19.252   4.832
  332THR    OG1 5459  14.113  19.437   5.065
  332THR    HG1 5460  14.075  19.403   5.146
  332THR      C 5461  14.007  19.125   4.887
  332THR      O 5462  14.026  19.016   4.941
  333SER      N 5463  13.997  19.136   4.754
  333SER      H 5464  13.977  19.229   4.719
  333SER     CA 5465  14.020  19.036   4.652
  333SER     HA 5466  14.031  18.941   4.703
  333SER     CB 5467  13.903  19.051   4.556
  333SER    HB1 5468  13.917  18.999   4.461
  333SER    HB2 5469  13.877  19.156   4.537
  333SER     OG 5470  13.796  18.988   4.621
  333SER     HG 5471  13.819  18.898   4.648
  333SER      C 5472  14.152  19.078   4.587
  333SER      O 5473  14.155  19.177   4.514
  334LYS      N 5474  14.261  19.002   4.597
  334LYS      H 5475  14.255  18.922   4.659
  334LYS     CA 5476  14.384  19.012   4.522
  334LYS     HA 5477  14.366  19.058   4.425
  334LYS     CB 5478  14.477  19.118   4.579
  334LYS    HB1 5479  14.529  19.063   4.656
  334LYS    HB2 5480  14.415  19.203   4.608
  334LYS     CG 5481  14.583  19.161   4.478
  334LYS    HG1 5482  14.540  19.211   4.391
  334LYS    HG2 5483  14.631  19.071   4.439
  334LYS     CD 5484  14.685  19.251   4.547
  334LYS    HD1 5485  14.637  19.332   4.603
  334LYS    HD2 5486  14.754  19.281   4.469
  334LYS     CE 5487  14.770  19.173   4.647
  334LYS    HE1 5488  14.713  19.109   4.714
  334LYS    HE2 5489  14.818  19.248   4.710
  334LYS     NZ 5490  14.877  19.095   4.584
  334LYS    HZ1 5491  14.950  19.154   4.548
  334LYS    HZ2 5492  14.934  19.039   4.646
  334LYS    HZ3 5493  14.845  19.039   4.507
  334LYS      C 5494  14.446  18.874   4.498
  334LYS      O 5495  14.482  18.842   4.386
  335HIS      N 5496  14.465  18.797   4.606
  335HIS      H 5497  14.438  18.836   4.695
  335HIS     CA 5498  14.554  18.683   4.616
  335HIS     HA 5499  14.634  18.689   4.542
  335HIS     CB 5500  14.626  18.669   4.749
  335HIS    HB1 5501  14.717  18.610   4.741
  335HIS    HB2 5502  14.553  18.613   4.808
  335HIS     CG 5503  14.651  18.799   4.821
  335HIS    ND1 5504  14.551  18.877   4.876
  335HIS    HD1 5505  14.452  18.859   4.886
  335HIS    CE1 5506  14.609  18.986   4.929
  335HIS    HE1 5507  14.561  19.070   4.978
  335HIS    NE2 5508  14.739  18.990   4.901
  335HIS    CD2 5509  14.767  18.872   4.833
  335HIS    HD2 5510  14.858  18.845   4.780
  335HIS      C 5511  14.496  18.552   4.565
  335HIS      O 5512  14.556  18.491   4.477
  336PHE      N 5513  14.369  18.520   4.594
  336PHE      H 5514  14.329  18.584   4.661
  336PHE     CA 5515  14.296  18.416   4.526
  336PHE     HA 5516  14.356  18.329   4.500
  336PHE     CB 5517  14.184  18.367   4.618
  336PHE    HB1 5518  14.127  18.448   4.663
  336PHE    HB2 5519  14.237  18.319   4.701
  336PHE     CG 5520  14.086  18.266   4.563
  336PHE    CD1 5521  13.950  18.294   4.550
  336PHE    HD1 5522  13.913  18.392   4.576
  336PHE    CE1 5523  13.862  18.192   4.511
  336PHE    HE1 5524  13.757  18.212   4.499
  336PHE     CZ 5525  13.906  18.059   4.498
  336PHE     HZ 5526  13.842  17.979   4.464
  336PHE    CE2 5527  14.043  18.037   4.510
  336PHE    HE2 5528  14.086  17.940   4.491
  336PHE    CD2 5529  14.135  18.137   4.545
  336PHE    HD2 5530  14.241  18.121   4.562
  336PHE      C 5531  14.227  18.469   4.401
  336PHE      O 5532  14.209  18.395   4.305
  337ASP      N 5533  14.202  18.600   4.391
  337ASP      H 5534  14.208  18.648   4.480
  337ASP     CA 5535  14.173  18.672   4.269
  337ASP     HA 5536  14.091  18.622   4.217
  337ASP     CB 5537  14.131  18.812   4.311
  337ASP    HB1 5538  14.225  18.864   4.333
  337ASP    HB2 5539  14.077  18.810   4.406
  337ASP     CG 5540  14.053  18.887   4.204
  337ASP    OD1 5541  13.960  18.826   4.146
  337ASP    OD2 5542  14.085  19.003   4.170
  337ASP      C 5543  14.276  18.681   4.157
  337ASP      O 5544  14.259  18.760   4.065
  338THR      N 5545  14.382  18.600   4.165
  338THR      H 5546  14.375  18.530   4.237
  338THR     CA 5547  14.485  18.581   4.065
  338THR     HA 5548  14.513  18.672   4.012
  338THR     CB 5549  14.608  18.513   4.125
  338THR     HB 5550  14.670  18.474   4.044
  338THR    CG2 5551  14.696  18.612   4.200
  338THR   HG21 5552  14.666  18.631   4.303
  338THR   HG22 5553  14.791  18.558   4.204
  338THR   HG23 5554  14.727  18.699   4.143
  338THR    OG1 5555  14.583  18.415   4.223
  338THR    HG1 5556  14.589  18.462   4.307
  338THR      C 5557  14.441  18.483   3.957
  338THR      O 5558  14.509  18.454   3.858
  339LEU      N 5559  14.330  18.414   3.984
  339LEU      H 5560  14.265  18.446   4.055
  339LEU     CA 5561  14.278  18.302   3.909
  339LEU     HA 5562  14.348  18.277   3.830
  339LEU     CB 5563  14.253  18.183   4.002
  339LEU    HB1 5564  14.208  18.098   3.950
  339LEU    HB2 5565  14.181  18.226   4.071
  339LEU     CG 5566  14.365  18.132   4.093
  339LEU     HG 5567  14.407  18.220   4.143
  339LEU    CD1 5568  14.310  18.030   4.192
  339LEU   HD11 5569  14.223  18.068   4.246
  339LEU   HD12 5570  14.298  17.936   4.137
  339LEU   HD13 5571  14.384  18.016   4.270
  339LEU    CD2 5572  14.472  18.060   4.012
  339LEU   HD21 5573  14.563  18.040   4.069
  339LEU   HD22 5574  14.429  17.972   3.964
  339LEU   HD23 5575  14.499  18.123   3.927
  339LEU      C 5576  14.147  18.339   3.841
  339LEU      O 5577  14.075  18.429   3.884
  340ASP      N 5578  14.103  18.255   3.747
  340ASP      H 5579  14.156  18.178   3.709
  340ASP     CA 5580  13.964  18.260   3.705
  340ASP     HA 5581  13.935  18.363   3.725
  340ASP     CB 5582  13.958  18.244   3.554
  340ASP    HB1 5583  14.009  18.154   3.520
  340ASP    HB2 5584  14.006  18.323   3.496
  340ASP     CG 5585  13.816  18.249   3.499
  340ASP    OD1 5586  13.758  18.360   3.494
  340ASP    OD2 5587  13.756  18.145   3.466
  340ASP      C 5588  13.884  18.155   3.781
  340ASP      O 5589  13.935  18.062   3.844
  341GLU      N 5590  13.751  18.163   3.775
  341GLU      H 5591  13.712  18.243   3.728
  341GLU     CA 5592  13.649  18.066   3.810
  341GLU     HA 5593  13.640  18.061   3.918
  341GLU     CB 5594  13.515  18.117   3.758
  341GLU    HB1 5595  13.530  18.127   3.650
  341GLU    HB2 5596  13.489  18.213   3.802
  341GLU     CG 5597  13.396  18.023   3.772
  341GLU    HG1 5598  13.420  17.978   3.868
  341GLU    HG2 5599  13.406  17.947   3.694
  341GLU     CD 5600  13.259  18.088   3.762
  341GLU    OE1 5601  13.196  18.099   3.655
  341GLU    OE2 5602  13.207  18.118   3.872
  341GLU      C 5603  13.680  17.930   3.748
  341GLU      O 5604  13.644  17.827   3.806
  342GLU      N 5605  13.757  17.919   3.640
  342GLU      H 5606  13.778  18.003   3.588
  342GLU     CA 5607  13.806  17.793   3.587
  342GLU     HA 5608  13.721  17.731   3.559
  342GLU     CB 5609  13.875  17.834   3.457
  342GLU    HB1 5610  13.953  17.903   3.489
  342GLU    HB2 5611  13.807  17.884   3.388
  342GLU     CG 5612  13.943  17.726   3.373
  342GLU    HG1 5613  13.877  17.642   3.357
  342GLU    HG2 5614  14.028  17.684   3.427
  342GLU     CD 5615  13.993  17.785   3.241
  342GLU    OE1 5616  13.932  17.770   3.133
  342GLU    OE2 5617  14.104  17.842   3.245
  342GLU      C 5618  13.899  17.718   3.680
  342GLU      O 5619  13.921  17.597   3.671
  343VAL      N 5620  13.949  17.787   3.783
  343VAL      H 5621  13.937  17.887   3.767
  343VAL     CA 5622  14.022  17.736   3.897
  343VAL     HA 5623  14.027  17.628   3.883
  343VAL     CB 5624  14.168  17.777   3.907
  343VAL     HB 5625  14.178  17.873   3.958
  343VAL    CG1 5626  14.235  17.681   4.005
  343VAL   HG11 5627  14.330  17.726   4.033
  343VAL   HG12 5628  14.174  17.675   4.095
  343VAL   HG13 5629  14.243  17.585   3.954
  343VAL    CG2 5630  14.246  17.780   3.776
  343VAL   HG21 5631  14.258  17.676   3.744
  343VAL   HG22 5632  14.197  17.844   3.703
  343VAL   HG23 5633  14.346  17.821   3.786
  343VAL      C 5634  13.949  17.753   4.030
  343VAL      O 5635  13.930  17.660   4.107
  344GLN      N 5636  13.884  17.869   4.047
  344GLN      H 5637  13.898  17.944   3.981
  344GLN     CA 5638  13.822  17.903   4.173
  344GLN     HA 5639  13.886  17.885   4.260
  344GLN     CB 5640  13.786  18.051   4.188
  344GLN    HB1 5641  13.748  18.058   4.290
  344GLN    HB2 5642  13.714  18.069   4.108
  344GLN     CG 5643  13.901  18.151   4.178
  344GLN    HG1 5644  13.961  18.148   4.086
  344GLN    HG2 5645  13.970  18.135   4.260
  344GLN     CD 5646  13.853  18.295   4.187
  344GLN    OE1 5647  13.748  18.345   4.147
  344GLN    NE2 5648  13.930  18.381   4.253
  344GLN   HE21 5649  14.024  18.354   4.281
  344GLN   HE22 5650  13.884  18.468   4.277
  344GLN      C 5651  13.703  17.812   4.198
  344GLN      O 5652  13.691  17.776   4.314
  345SER      N 5653  13.624  17.770   4.099
  345SER      H 5654  13.640  17.808   4.007
  345SER     CA 5655  13.508  17.685   4.122
  345SER     HA 5656  13.438  17.735   4.188
  345SER     CB 5657  13.450  17.640   3.989
  345SER    HB1 5658  13.401  17.728   3.948
  345SER    HB2 5659  13.374  17.563   4.005
  345SER     OG 5660  13.551  17.594   3.902
  345SER     HG 5661  13.585  17.670   3.854
  345SER      C 5662  13.542  17.562   4.204
  345SER      O 5663  13.456  17.513   4.277
  346SER      N 5664  13.662  17.506   4.188
  346SER      H 5665  13.716  17.552   4.115
  346SER     CA 5666  13.714  17.395   4.265
  346SER     HA 5667  13.643  17.312   4.269
  346SER     CB 5668  13.842  17.333   4.209
  346SER    HB1 5669  13.818  17.333   4.102
  346SER    HB2 5670  13.854  17.233   4.250
  346SER     OG 5671  13.954  17.416   4.228
  346SER     HG 5672  13.950  17.493   4.171
  346SER      C 5673  13.715  17.418   4.415
  346SER      O 5674  13.683  17.327   4.491
  347PHE      N 5675  13.752  17.538   4.462
  347PHE      H 5676  13.766  17.607   4.390
  347PHE     CA 5677  13.750  17.582   4.599
  347PHE     HA 5678  13.788  17.509   4.671
  347PHE     CB 5679  13.841  17.705   4.612
  347PHE    HB1 5680  13.829  17.739   4.715
  347PHE    HB2 5681  13.792  17.784   4.555
  347PHE     CG 5682  13.989  17.695   4.584
  347PHE    CD1 5683  14.083  17.716   4.686
  347PHE    HD1 5684  14.052  17.726   4.788
  347PHE    CE1 5685  14.219  17.726   4.655
  347PHE    HE1 5686  14.288  17.728   4.738
  347PHE     CZ 5687  14.261  17.720   4.521
  347PHE     HZ 5688  14.362  17.733   4.485
  347PHE    CE2 5689  14.170  17.702   4.416
  347PHE    HE2 5690  14.197  17.685   4.313
  347PHE    CD2 5691  14.035  17.690   4.452
  347PHE    HD2 5692  13.967  17.671   4.370
  347PHE      C 5693  13.606  17.610   4.640
  347PHE      O 5694  13.564  17.545   4.735
  348GLU      N 5695  13.526  17.688   4.567
  348GLU      H 5696  13.565  17.735   4.487
  348GLU     CA 5697  13.387  17.716   4.600
  348GLU     HA 5698  13.376  17.775   4.691
  348GLU     CB 5699  13.340  17.796   4.479
  348GLU    HB1 5700  13.339  17.731   4.392
  348GLU    HB2 5701  13.410  17.878   4.462
  348GLU     CG 5702  13.195  17.844   4.483
  348GLU    HG1 5703  13.181  17.894   4.580
  348GLU    HG2 5704  13.139  17.751   4.488
  348GLU     CD 5705  13.145  17.938   4.375
  348GLU    OE1 5706  13.028  17.981   4.367
  348GLU    OE2 5707  13.222  17.965   4.279
  348GLU      C 5708  13.305  17.590   4.617
  348GLU      O 5709  13.226  17.585   4.712
  349SER      N 5710  13.325  17.486   4.535
  349SER      H 5711  13.401  17.486   4.469
  349SER     CA 5712  13.246  17.365   4.540
  349SER     HA 5713  13.145  17.406   4.536
  349SER     CB 5714  13.270  17.278   4.417
  349SER    HB1 5715  13.201  17.194   4.422
  349SER    HB2 5716  13.375  17.250   4.405
  349SER     OG 5717  13.213  17.343   4.305
  349SER     HG 5718  13.264  17.424   4.301
  349SER      C 5719  13.258  17.284   4.668
  349SER      O 5720  13.162  17.218   4.708
  350VAL      N 5721  13.366  17.310   4.741
  350VAL      H 5722  13.424  17.385   4.705
  350VAL     CA 5723  13.394  17.254   4.872
  350VAL     HA 5724  13.319  17.178   4.895
  350VAL     CB 5725  13.531  17.187   4.880
  350VAL     HB 5726  13.537  17.154   4.983
  350VAL    CG1 5727  13.541  17.059   4.797
  350VAL   HG11 5728  13.552  17.084   4.692
  350VAL   HG12 5729  13.625  16.997   4.830
  350VAL   HG13 5730  13.453  16.996   4.812
  350VAL    CG2 5731  13.645  17.287   4.866
  350VAL   HG21 5732  13.646  17.375   4.930
  350VAL   HG22 5733  13.737  17.232   4.890
  350VAL   HG23 5734  13.658  17.305   4.759
  350VAL      C 5735  13.371  17.346   4.990
  350VAL      O 5736  13.330  17.301   5.097
  351LEU      N 5737  13.393  17.476   4.967
  351LEU      H 5738  13.455  17.496   4.890
  351LEU     CA 5739  13.344  17.582   5.053
  351LEU     HA 5740  13.379  17.572   5.156
  351LEU     CB 5741  13.389  17.715   4.994
  351LEU    HB1 5742  13.302  17.779   5.008
  351LEU    HB2 5743  13.414  17.715   4.888
  351LEU     CG 5744  13.509  17.771   5.069
  351LEU     HG 5745  13.575  17.686   5.085
  351LEU    CD1 5746  13.593  17.878   4.998
  351LEU   HD11 5747  13.687  17.896   5.050
  351LEU   HD12 5748  13.615  17.836   4.900
  351LEU   HD13 5749  13.540  17.973   5.001
  351LEU    CD2 5750  13.456  17.830   5.199
  351LEU   HD21 5751  13.541  17.844   5.266
  351LEU   HD22 5752  13.405  17.924   5.177
  351LEU   HD23 5753  13.384  17.771   5.255
  351LEU      C 5754  13.193  17.585   5.074
  351LEU      O 5755  13.138  17.589   5.184
  352ALA      N 5756  13.120  17.568   4.964
  352ALA      H 5757  13.163  17.567   4.872
  352ALA     CA 5758  12.977  17.588   4.961
  352ALA     HA 5759  12.948  17.660   5.037
  352ALA     CB 5760  12.933  17.646   4.827
  352ALA    HB1 5761  12.947  17.576   4.745
  352ALA    HB2 5762  12.826  17.668   4.820
  352ALA    HB3 5763  12.999  17.732   4.814
  352ALA      C 5764  12.900  17.465   5.009
  352ALA      O 5765  12.794  17.475   5.068
  353SER      N 5766  12.967  17.349   5.003
  353SER      H 5767  13.056  17.339   4.956
  353SER     CA 5768  12.918  17.230   5.071
  353SER     HA 5769  12.813  17.216   5.042
  353SER     CB 5770  12.995  17.115   5.007
  353SER    HB1 5771  13.015  17.127   4.901
  353SER    HB2 5772  12.938  17.023   5.019
  353SER     OG 5773  13.119  17.083   5.066
  353SER     HG 5774  13.164  17.008   5.027
  353SER      C 5775  12.922  17.233   5.223
  353SER      O 5776  12.890  17.133   5.286
  354LYS      N 5777  12.967  17.342   5.286
  354LYS      H 5778  12.977  17.426   5.231
  354LYS     CA 5779  12.969  17.366   5.429
  354LYS     HA 5780  12.941  17.270   5.473
  354LYS     CB 5781  13.108  17.406   5.478
  354LYS    HB1 5782  13.115  17.409   5.587
  354LYS    HB2 5783  13.124  17.505   5.435
  354LYS     CG 5784  13.219  17.310   5.435
  354LYS    HG1 5785  13.312  17.355   5.467
  354LYS    HG2 5786  13.224  17.308   5.326
  354LYS     CD 5787  13.199  17.165   5.479
  354LYS    HD1 5788  13.109  17.120   5.436
  354LYS    HD2 5789  13.194  17.168   5.588
  354LYS     CE 5790  13.313  17.073   5.439
  354LYS    HE1 5791  13.302  16.974   5.485
  354LYS    HE2 5792  13.410  17.103   5.478
  354LYS     NZ 5793  13.326  17.061   5.293
  354LYS    HZ1 5794  13.272  16.986   5.253
  354LYS    HZ2 5795  13.299  17.148   5.250
  354LYS    HZ3 5796  13.416  17.036   5.256
  354LYS      C 5797  12.879  17.480   5.473
  354LYS      O 5798  12.841  17.567   5.394
  355SER      N 5799  12.849  17.485   5.603
  355SER      H 5800  12.880  17.406   5.658
  355SER     CA 5801  12.746  17.563   5.669
  355SER     HA 5802  12.694  17.629   5.598
  355SER     CB 5803  12.652  17.457   5.724
  355SER    HB1 5804  12.570  17.503   5.779
  355SER    HB2 5805  12.711  17.395   5.791
  355SER     OG 5806  12.598  17.376   5.622
  355SER     HG 5807  12.525  17.333   5.668
  355SER      C 5808  12.789  17.648   5.787
  355SER      O 5809  12.720  17.744   5.821
  356ASP      N 5810  12.906  17.631   5.849
  356ASP      H 5811  12.951  17.544   5.825
  356ASP     CA 5812  12.950  17.700   5.969
  356ASP     HA 5813  12.912  17.802   5.967
  356ASP     CB 5814  12.902  17.624   6.092
  356ASP    HB1 5815  12.952  17.528   6.093
  356ASP    HB2 5816  12.795  17.604   6.086
  356ASP     CG 5817  12.924  17.709   6.217
  356ASP    OD1 5818  12.831  17.789   6.242
  356ASP    OD2 5819  13.025  17.682   6.286
  356ASP      C 5820  13.102  17.704   5.975
  356ASP      O 5821  13.169  17.606   5.943
  357LYS      N 5822  13.148  17.823   6.012
  357LYS      H 5823  13.080  17.897   6.019
  357LYS     CA 5824  13.282  17.852   6.060
  357LYS     HA 5825  13.341  17.888   5.977
  357LYS     CB 5826  13.280  17.959   6.169
  357LYS    HB1 5827  13.382  17.967   6.208
  357LYS    HB2 5828  13.205  17.937   6.245
  357LYS     CG 5829  13.236  18.087   6.100
  357LYS    HG1 5830  13.127  18.092   6.109
  357LYS    HG2 5831  13.263  18.090   5.994
  357LYS     CD 5832  13.295  18.214   6.161
  357LYS    HD1 5833  13.404  18.207   6.155
  357LYS    HD2 5834  13.287  18.223   6.269
  357LYS     CE 5835  13.244  18.346   6.105
  357LYS    HE1 5836  13.263  18.360   5.998
  357LYS    HE2 5837  13.301  18.418   6.164
  357LYS     NZ 5838  13.102  18.374   6.130
  357LYS    HZ1 5839  13.079  18.354   6.226
  357LYS    HZ2 5840  13.088  18.472   6.109
  357LYS    HZ3 5841  13.042  18.317   6.072
  357LYS      C 5842  13.353  17.729   6.116
  357LYS      O 5843  13.470  17.706   6.086
  358SER      N 5844  13.290  17.645   6.199
  358SER      H 5845  13.190  17.651   6.191
  358SER     CA 5846  13.349  17.526   6.258
  358SER     HA 5847  13.437  17.563   6.311
  358SER     CB 5848  13.249  17.467   6.357
  358SER    HB1 5849  13.230  17.536   6.439
  358SER    HB2 5850  13.282  17.376   6.409
  358SER     OG 5851  13.119  17.455   6.305
  358SER     HG 5852  13.080  17.542   6.311
  358SER      C 5853  13.388  17.413   6.164
  358SER      O 5854  13.464  17.324   6.200
  359GLU      N 5855  13.338  17.416   6.040
  359GLU      H 5856  13.271  17.487   6.012
  359GLU     CA 5857  13.377  17.324   5.935
  359GLU     HA 5858  13.412  17.227   5.969
  359GLU     CB 5859  13.259  17.297   5.843
  359GLU    HB1 5860  13.285  17.235   5.757
  359GLU    HB2 5861  13.233  17.390   5.791
  359GLU     CG 5862  13.142  17.227   5.911
  359GLU    HG1 5863  13.117  17.267   6.009
  359GLU    HG2 5864  13.183  17.127   5.921
  359GLU     CD 5865  13.022  17.239   5.818
  359GLU    OE1 5866  12.954  17.344   5.812
  359GLU    OE2 5867  12.982  17.138   5.756
  359GLU      C 5868  13.491  17.367   5.843
  359GLU      O 5869  13.535  17.297   5.752
  360ILE      N 5870  13.521  17.497   5.850
  360ILE      H 5871  13.467  17.548   5.918
  360ILE     CA 5872  13.608  17.574   5.765
  360ILE     HA 5873  13.632  17.511   5.679
  360ILE     CB 5874  13.525  17.693   5.718
  360ILE     HB 5875  13.462  17.725   5.801
  360ILE    CG2 5876  13.615  17.813   5.693
  360ILE   HG21 5877  13.569  17.891   5.631
  360ILE   HG22 5878  13.635  17.867   5.785
  360ILE   HG23 5879  13.709  17.781   5.648
  360ILE    CG1 5880  13.441  17.654   5.596
  360ILE   HG11 5881  13.398  17.555   5.610
  360ILE   HG12 5882  13.500  17.652   5.505
  360ILE     CD 5883  13.320  17.747   5.585
  360ILE    HD1 5884  13.260  17.745   5.675
  360ILE    HD2 5885  13.354  17.850   5.573
  360ILE    HD3 5886  13.262  17.717   5.498
  360ILE      C 5887  13.739  17.603   5.837
  360ILE      O 5888  13.846  17.612   5.779
  361PHE      N 5889  13.727  17.633   5.967
  361PHE      H 5890  13.633  17.644   6.001
  361PHE     CA 5891  13.838  17.656   6.057
  361PHE     HA 5892  13.937  17.642   6.015
  361PHE     CB 5893  13.825  17.802   6.102
  361PHE    HB1 5894  13.894  17.822   6.184
  361PHE    HB2 5895  13.731  17.822   6.153
  361PHE     CG 5896  13.842  17.917   6.005
  361PHE    CD1 5897  13.971  17.945   5.961
  361PHE    HD1 5898  14.050  17.874   5.981
  361PHE    CE1 5899  13.994  18.064   5.892
  361PHE    HE1 5900  14.097  18.087   5.873
  361PHE     CZ 5901  13.890  18.152   5.859
  361PHE     HZ 5902  13.911  18.235   5.794
  361PHE    CE2 5903  13.760  18.125   5.904
  361PHE    HE2 5904  13.683  18.199   5.885
  361PHE    CD2 5905  13.739  18.007   5.976
  361PHE    HD2 5906  13.641  17.986   6.019
  361PHE      C 5907  13.817  17.557   6.171
  361PHE      O 5908  13.703  17.521   6.203
  362LEU      N 5909  13.929  17.510   6.226
  362LEU      H 5910  14.021  17.534   6.191
  362LEU     CA 5911  13.923  17.406   6.326
  362LEU     HA 5912  13.837  17.344   6.298
  362LEU     CB 5913  14.057  17.334   6.317
  362LEU    HB1 5914  14.139  17.401   6.345
  362LEU    HB2 5915  14.083  17.321   6.212
  362LEU     CG 5916  14.057  17.201   6.391
  362LEU     HG 5917  14.012  17.214   6.489
  362LEU    CD1 5918  13.974  17.099   6.313
  362LEU   HD11 5919  13.868  17.107   6.339
  362LEU   HD12 5920  13.985  17.108   6.205
  362LEU   HD13 5921  14.010  16.997   6.325
  362LEU    CD2 5922  14.189  17.126   6.402
  362LEU   HD21 5923  14.256  17.192   6.459
  362LEU   HD22 5924  14.191  17.030   6.454
  362LEU   HD23 5925  14.238  17.119   6.305
  362LEU      C 5926  13.906  17.462   6.467
  362LEU      O 5927  13.997  17.531   6.510
  363PRO      N 5928  13.797  17.425   6.535
  363PRO     CD 5929  13.694  17.336   6.485
  363PRO    HD1 5930  13.731  17.234   6.489
  363PRO    HD2 5931  13.658  17.363   6.386
  363PRO     CG 5932  13.580  17.346   6.585
  363PRO    HG1 5933  13.515  17.259   6.598
  363PRO    HG2 5934  13.524  17.435   6.554
  363PRO     CB 5935  13.649  17.387   6.715
  363PRO    HB1 5936  13.677  17.294   6.766
  363PRO    HB2 5937  13.585  17.442   6.783
  363PRO     CA 5938  13.781  17.454   6.676
  363PRO     HA 5939  13.763  17.561   6.679
  363PRO      C 5940  13.902  17.421   6.762
  363PRO      O 5941  13.970  17.325   6.727
  364LEU      N 5942  13.921  17.481   6.880
  364LEU      H 5943  13.855  17.552   6.907
  364LEU     CA 5944  14.043  17.464   6.957
  364LEU     HA 5945  14.126  17.475   6.888
  364LEU     CB 5946  14.065  17.572   7.062
  364LEU    HB1 5947  14.135  17.543   7.141
  364LEU    HB2 5948  13.970  17.583   7.114
  364LEU     CG 5949  14.091  17.716   7.019
  364LEU     HG 5950  14.043  17.740   6.925
  364LEU    CD1 5951  14.044  17.820   7.121
  364LEU   HD11 5952  14.055  17.921   7.084
  364LEU   HD12 5953  13.935  17.817   7.128
  364LEU   HD13 5954  14.097  17.808   7.216
  364LEU    CD2 5955  14.243  17.727   7.008
  364LEU   HD21 5956  14.268  17.646   6.939
  364LEU   HD22 5957  14.282  17.817   6.959
  364LEU   HD23 5958  14.295  17.716   7.103
  364LEU      C 5959  14.060  17.326   7.019
  364LEU      O 5960  14.175  17.287   7.040
  365GLY      N 5961  13.953  17.253   7.048
  365GLY      H 5962  13.861  17.290   7.028
  365GLY     CA 5963  13.953  17.123   7.113
  365GLY    HA1 5964  14.011  17.052   7.053
  365GLY    HA2 5965  13.851  17.085   7.116
  365GLY      C 5966  14.003  17.120   7.257
  365GLY      O 5967  13.993  17.216   7.332
  366ASP      N 5968  14.035  16.998   7.300
  366ASP      H 5969  14.018  16.918   7.241
  366ASP     CA 5970  14.127  16.982   7.411
  366ASP     HA 5971  14.091  17.044   7.493
  366ASP     CB 5972  14.123  16.835   7.451
  366ASP    HB1 5973  14.189  16.823   7.537
  366ASP    HB2 5974  14.163  16.776   7.369
  366ASP     CG 5975  13.986  16.784   7.493
  366ASP    OD1 5976  13.898  16.866   7.529
  366ASP    OD2 5977  13.965  16.662   7.509
  366ASP      C 5978  14.269  17.012   7.364
  366ASP      O 5979  14.309  16.949   7.267
  367ILE      N 5980  14.340  17.092   7.444
  367ILE      H 5981  14.291  17.143   7.516
  367ILE     CA 5982  14.482  17.118   7.432
  367ILE     HA 5983  14.527  17.057   7.354
  367ILE     CB 5984  14.515  17.262   7.395
  367ILE     HB 5985  14.467  17.328   7.467
  367ILE    CG2 5986  14.666  17.287   7.403
  367ILE   HG21 5987  14.693  17.351   7.319
  367ILE   HG22 5988  14.686  17.350   7.489
  367ILE   HG23 5989  14.736  17.204   7.401
  367ILE    CG1 5990  14.446  17.315   7.269
  367ILE   HG11 5991  14.340  17.295   7.288
  367ILE   HG12 5992  14.476  17.246   7.191
  367ILE     CD 5993  14.472  17.462   7.235
  367ILE    HD1 5994  14.377  17.515   7.231
  367ILE    HD2 5995  14.525  17.511   7.317
  367ILE    HD3 5996  14.539  17.475   7.150
  367ILE      C 5997  14.550  17.080   7.562
  367ILE      O 5998  14.499  17.105   7.671
  368GLU      N 5999  14.664  17.013   7.551
  368GLU      H 6000  14.712  16.994   7.464
  368GLU     CA 6001  14.747  16.979   7.665
  368GLU     HA 6002  14.714  17.038   7.751
  368GLU     CB 6003  14.730  16.835   7.713
  368GLU    HB1 6004  14.623  16.816   7.727
  368GLU    HB2 6005  14.783  16.819   7.807
  368GLU     CG 6006  14.770  16.724   7.617
  368GLU    HG1 6007  14.873  16.743   7.588
  368GLU    HG2 6008  14.706  16.735   7.530
  368GLU     CD 6009  14.755  16.577   7.655
  368GLU    OE1 6010  14.700  16.555   7.765
  368GLU    OE2 6011  14.783  16.489   7.572
  368GLU      C 6012  14.892  17.015   7.639
  368GLU      O 6013  14.950  16.989   7.534
  369VAL      N 6014  14.953  17.072   7.743
  369VAL      H 6015  14.900  17.072   7.829
  369VAL     CA 6016  15.092  17.114   7.756
  369VAL     HA 6017  15.144  17.071   7.670
  369VAL     CB 6018  15.113  17.264   7.742
  369VAL     HB 6019  15.057  17.316   7.820
  369VAL    CG1 6020  15.261  17.300   7.746
  369VAL   HG11 6021  15.322  17.242   7.677
  369VAL   HG12 6022  15.276  17.403   7.713
  369VAL   HG13 6023  15.301  17.306   7.848
  369VAL    CG2 6024  15.070  17.303   7.601
  369VAL   HG21 6025  15.088  17.407   7.574
  369VAL   HG22 6026  15.119  17.238   7.529
  369VAL   HG23 6027  14.963  17.300   7.583
  369VAL      C 6028  15.147  17.062   7.888
  369VAL      O 6029  15.077  17.025   7.982
  370SER      N 6030  15.278  17.047   7.910
  370SER      H 6031  15.341  17.080   7.838
  370SER     CA 6032  15.339  17.023   8.039
  370SER     HA 6033  15.280  16.949   8.093
  370SER     CB 6034  15.477  16.961   8.017
  370SER    HB1 6035  15.541  17.039   7.976
  370SER    HB2 6036  15.470  16.886   7.939
  370SER     OG 6037  15.538  16.907   8.132
  370SER     HG 6038  15.490  16.825   8.147
  370SER      C 6039  15.355  17.149   8.123
  370SER      O 6040  15.400  17.250   8.071
  371PRO      N 6041  15.315  17.154   8.250
  371PRO     CD 6042  15.230  17.056   8.315
  371PRO    HD1 6043  15.285  16.969   8.351
  371PRO    HD2 6044  15.149  17.029   8.247
  371PRO     CG 6045  15.177  17.123   8.442
  371PRO    HG1 6046  15.176  17.056   8.528
  371PRO    HG2 6047  15.078  17.167   8.429
  371PRO     CB 6048  15.287  17.224   8.475
  371PRO    HB1 6049  15.354  17.170   8.542
  371PRO    HB2 6050  15.249  17.314   8.524
  371PRO     CA 6051  15.350  17.261   8.342
  371PRO     HA 6052  15.304  17.349   8.296
  371PRO      C 6053  15.498  17.293   8.359
  371PRO      O 6054  15.520  17.396   8.421
  372LEU      N 6055  15.595  17.220   8.303
  372LEU      H 6056  15.570  17.133   8.259
  372LEU     CA 6057  15.729  17.271   8.286
  372LEU     HA 6058  15.785  17.296   8.376
  372LEU     CB 6059  15.802  17.148   8.232
  372LEU    HB1 6060  15.892  17.179   8.179
  372LEU    HB2 6061  15.745  17.108   8.148
  372LEU     CG 6062  15.826  17.038   8.335
  372LEU     HG 6063  15.731  16.991   8.360
  372LEU    CD1 6064  15.916  16.932   8.272
  372LEU   HD11 6065  15.861  16.882   8.192
  372LEU   HD12 6066  16.006  16.979   8.231
  372LEU   HD13 6067  15.959  16.868   8.349
  372LEU    CD2 6068  15.882  17.085   8.468
  372LEU   HD21 6069  15.797  17.112   8.531
  372LEU   HD22 6070  15.931  17.005   8.524
  372LEU   HD23 6071  15.945  17.171   8.444
  372LEU      C 6072  15.740  17.385   8.186
  372LEU      O 6073  15.850  17.440   8.191
  373GLU      N 6074  15.646  17.410   8.095
  373GLU      H 6075  15.555  17.365   8.099
  373GLU     CA 6076  15.666  17.493   7.978
  373GLU     HA 6077  15.746  17.563   8.000
  373GLU     CB 6078  15.704  17.402   7.862
  373GLU    HB1 6079  15.767  17.324   7.904
  373GLU    HB2 6080  15.762  17.460   7.790
  373GLU     CG 6081  15.587  17.336   7.789
  373GLU    HG1 6082  15.532  17.418   7.742
  373GLU    HG2 6083  15.526  17.290   7.866
  373GLU     CD 6084  15.633  17.235   7.685
  373GLU    OE1 6085  15.728  17.257   7.607
  373GLU    OE2 6086  15.564  17.133   7.664
  373GLU      C 6087  15.553  17.588   7.942
  373GLU      O 6088  15.444  17.586   8.000
  374VAL      N 6089  15.582  17.673   7.843
  374VAL      H 6090  15.664  17.648   7.791
  374VAL     CA 6091  15.496  17.771   7.780
  374VAL     HA 6092  15.395  17.737   7.800
  374VAL     CB 6093  15.512  17.909   7.843
  374VAL     HB 6094  15.607  17.950   7.809
  374VAL    CG1 6095  15.416  18.009   7.780
  374VAL   HG11 6096  15.436  18.114   7.800
  374VAL   HG12 6097  15.416  17.996   7.672
  374VAL   HG13 6098  15.315  17.998   7.822
  374VAL    CG2 6099  15.505  17.914   7.996
  374VAL   HG21 6100  15.406  17.880   8.028
  374VAL   HG22 6101  15.586  17.850   8.030
  374VAL   HG23 6102  15.516  18.015   8.035
  374VAL      C 6103  15.522  17.754   7.631
  374VAL      O 6104  15.635  17.781   7.589
  375LYS      N 6105  15.425  17.716   7.548
  375LYS      H 6106  15.333  17.710   7.589
  375LYS     CA 6107  15.437  17.708   7.404
  375LYS     HA 6108  15.539  17.674   7.386
  375LYS     CB 6109  15.351  17.603   7.334
  375LYS    HB1 6110  15.370  17.591   7.228
  375LYS    HB2 6111  15.250  17.643   7.347
  375LYS     CG 6112  15.355  17.463   7.395
  375LYS    HG1 6113  15.285  17.400   7.340
  375LYS    HG2 6114  15.328  17.467   7.501
  375LYS     CD 6115  15.490  17.395   7.376
  375LYS    HD1 6116  15.563  17.422   7.451
  375LYS    HD2 6117  15.542  17.423   7.284
  375LYS     CE 6118  15.474  17.244   7.385
  375LYS    HE1 6119  15.407  17.209   7.306
  375LYS    HE2 6120  15.429  17.222   7.482
  375LYS     NZ 6121  15.598  17.168   7.368
  375LYS    HZ1 6122  15.571  17.073   7.392
  375LYS    HZ2 6123  15.628  17.166   7.271
  375LYS    HZ3 6124  15.664  17.190   7.442
  375LYS      C 6125  15.429  17.842   7.332
  375LYS      O 6126  15.331  17.913   7.356
  376ILE      N 6127  15.530  17.872   7.249
  376ILE      H 6128  15.599  17.799   7.237
  376ILE     CA 6129  15.539  17.991   7.166
  376ILE     HA 6130  15.458  18.059   7.191
  376ILE     CB 6131  15.665  18.064   7.209
  376ILE     HB 6132  15.672  18.064   7.318
  376ILE    CG2 6133  15.788  17.988   7.162
  376ILE   HG21 6134  15.793  17.972   7.054
  376ILE   HG22 6135  15.881  18.037   7.191
  376ILE   HG23 6136  15.791  17.890   7.210
  376ILE    CG1 6137  15.670  18.211   7.168
  376ILE   HG11 6138  15.571  18.257   7.169
  376ILE   HG12 6139  15.700  18.217   7.064
  376ILE     CD 6140  15.764  18.292   7.257
  376ILE    HD1 6141  15.868  18.267   7.240
  376ILE    HD2 6142  15.748  18.397   7.231
  376ILE    HD3 6143  15.721  18.281   7.356
  376ILE      C 6144  15.536  17.967   7.016
  376ILE      O 6145  15.578  17.865   6.963
  377ALA      N 6146  15.476  18.067   6.951
  377ALA      H 6147  15.437  18.147   7.000
  377ALA     CA 6148  15.461  18.061   6.807
  377ALA     HA 6149  15.455  17.953   6.791
  377ALA     CB 6150  15.329  18.124   6.763
  377ALA    HB1 6151  15.336  18.232   6.780
  377ALA    HB2 6152  15.293  18.094   6.664
  377ALA    HB3 6153  15.252  18.082   6.826
  377ALA      C 6154  15.579  18.124   6.734
  377ALA      O 6155  15.662  18.197   6.789
  378PHE      N 6156  15.579  18.106   6.602
  378PHE      H 6157  15.499  18.058   6.564
  378PHE     CA 6158  15.693  18.141   6.520
  378PHE     HA 6159  15.760  18.210   6.572
  378PHE     CB 6160  15.760  18.014   6.469
  378PHE    HB1 6161  15.812  18.038   6.376
  378PHE    HB2 6162  15.683  17.941   6.443
  378PHE     CG 6163  15.856  17.954   6.568
  378PHE    CD1 6164  15.995  17.969   6.556
  378PHE    HD1 6165  16.039  18.025   6.475
  378PHE    CE1 6166  16.078  17.908   6.650
  378PHE    HE1 6167  16.184  17.905   6.627
  378PHE     CZ 6168  16.025  17.842   6.762
  378PHE     HZ 6169  16.097  17.806   6.834
  378PHE    CE2 6170  15.886  17.843   6.779
  378PHE    HE2 6171  15.849  17.789   6.866
  378PHE    CD2 6172  15.800  17.891   6.680
  378PHE    HD2 6173  15.694  17.869   6.686
  378PHE      C 6174  15.651  18.218   6.395
  378PHE      O 6175  15.577  18.169   6.310
  379ALA      N 6176  15.701  18.341   6.384
  379ALA      H 6177  15.764  18.376   6.454
  379ALA     CA 6178  15.700  18.421   6.263
  379ALA     HA 6179  15.642  18.368   6.188
  379ALA     CB 6180  15.608  18.539   6.295
  379ALA    HB1 6181  15.511  18.512   6.338
  379ALA    HB2 6182  15.661  18.601   6.367
  379ALA    HB3 6183  15.591  18.598   6.205
  379ALA      C 6184  15.838  18.459   6.210
  379ALA      O 6185  15.934  18.467   6.286
  380LYS      N 6186  15.856  18.487   6.081
  380LYS      H 6187  15.785  18.462   6.014
  380LYS     CA 6188  15.983  18.527   6.023
  380LYS     HA 6189  15.970  18.509   5.916
  380LYS     CB 6190  16.009  18.673   6.058
  380LYS    HB1 6191  16.093  18.698   5.993
  380LYS    HB2 6192  16.040  18.684   6.162
  380LYS     CG 6193  15.900  18.775   6.026
  380LYS    HG1 6194  15.804  18.744   6.069
  380LYS    HG2 6195  15.890  18.785   5.918
  380LYS     CD 6196  15.934  18.913   6.082
  380LYS    HD1 6197  16.018  18.952   6.024
  380LYS    HD2 6198  15.968  18.895   6.184
  380LYS     CE 6199  15.800  18.985   6.068
  380LYS    HE1 6200  15.727  18.909   6.093
  380LYS    HE2 6201  15.771  19.005   5.965
  380LYS     NZ 6202  15.796  19.108   6.149
  380LYS    HZ1 6203  15.857  19.175   6.105
  380LYS    HZ2 6204  15.705  19.151   6.138
  380LYS    HZ3 6205  15.819  19.100   6.247
  380LYS      C 6206  16.093  18.426   6.054
  380LYS      O 6207  16.207  18.472   6.060
  381GLY      N 6208  16.071  18.295   6.072
  381GLY      H 6209  15.975  18.264   6.068
  381GLY     CA 6210  16.172  18.198   6.107
  381GLY    HA1 6211  16.266  18.210   6.054
  381GLY    HA2 6212  16.131  18.099   6.086
  381GLY      C 6213  16.203  18.188   6.256
  381GLY      O 6214  16.284  18.104   6.295
  382SER      N 6215  16.142  18.275   6.336
  382SER      H 6216  16.056  18.314   6.300
  382SER     CA 6217  16.174  18.302   6.474
  382SER     HA 6218  16.240  18.223   6.509
  382SER     CB 6219  16.269  18.421   6.486
  382SER    HB1 6220  16.268  18.449   6.591
  382SER    HB2 6221  16.234  18.510   6.434
  382SER     OG 6222  16.399  18.392   6.442
  382SER     HG 6223  16.449  18.474   6.448
  382SER      C 6224  16.063  18.317   6.577
  382SER      O 6225  15.953  18.356   6.539
  383ILE      N 6226  16.078  18.289   6.707
  383ILE      H 6227  16.169  18.259   6.739
  383ILE     CA 6228  15.974  18.307   6.806
  383ILE     HA 6229  15.899  18.236   6.773
  383ILE     CB 6230  16.022  18.260   6.943
  383ILE     HB 6231  15.945  18.277   7.019
  383ILE    CG2 6232  16.039  18.109   6.929
  383ILE   HG21 6233  15.937  18.072   6.918
  383ILE   HG22 6234  16.107  18.082   6.849
  383ILE   HG23 6235  16.061  18.065   7.026
  383ILE    CG1 6236  16.151  18.319   6.999
  383ILE   HG11 6237  16.152  18.426   6.978
  383ILE   HG12 6238  16.241  18.275   6.958
  383ILE     CD 6239  16.165  18.310   7.150
  383ILE    HD1 6240  16.077  18.343   7.206
  383ILE    HD2 6241  16.177  18.206   7.181
  383ILE    HD3 6242  16.251  18.369   7.184
  383ILE      C 6243  15.908  18.444   6.811
  383ILE      O 6244  15.968  18.551   6.797
  384ILE      N 6245  15.778  18.450   6.840
  384ILE      H 6246  15.730  18.364   6.861
  384ILE     CA 6247  15.712  18.574   6.877
  384ILE     HA 6248  15.786  18.634   6.930
  384ILE     CB 6249  15.653  18.648   6.757
  384ILE     HB 6250  15.731  18.681   6.689
  384ILE    CG2 6251  15.558  18.565   6.670
  384ILE   HG21 6252  15.605  18.468   6.659
  384ILE   HG22 6253  15.466  18.553   6.727
  384ILE   HG23 6254  15.542  18.610   6.572
  384ILE    CG1 6255  15.585  18.775   6.806
  384ILE   HG11 6256  15.495  18.754   6.864
  384ILE   HG12 6257  15.552  18.819   6.712
  384ILE     CD 6258  15.683  18.872   6.871
  384ILE    HD1 6259  15.760  18.893   6.797
  384ILE    HD2 6260  15.622  18.957   6.903
  384ILE    HD3 6261  15.724  18.818   6.956
  384ILE      C 6262  15.597  18.544   6.973
  384ILE      O 6263  15.524  18.447   6.958
  385ASN      N 6264  15.583  18.624   7.079
  385ASN      H 6265  15.625  18.715   7.073
  385ASN     CA 6266  15.490  18.622   7.190
  385ASN     HA 6267  15.478  18.515   7.210
  385ASN     CB 6268  15.551  18.680   7.317
  385ASN    HB1 6269  15.650  18.634   7.322
  385ASN    HB2 6270  15.492  18.648   7.402
  385ASN     CG 6271  15.562  18.832   7.305
  385ASN    OD1 6272  15.615  18.891   7.211
  385ASN    ND2 6273  15.510  18.904   7.405
  385ASN   HD21 6274  15.496  18.871   7.499
  385ASN   HD22 6275  15.494  19.004   7.398
  385ASN      C 6276  15.349  18.674   7.164
  385ASN      O 6277  15.280  18.717   7.256
  386GLN      N 6278  15.297  18.653   7.043
  386GLN      H 6279  15.357  18.603   6.979
  386GLN     CA 6280  15.158  18.673   7.008
  386GLN     HA 6281  15.119  18.760   7.061
  386GLN     CB 6282  15.140  18.689   6.857
  386GLN    HB1 6283  15.036  18.683   6.826
  386GLN    HB2 6284  15.195  18.613   6.802
  386GLN     CG 6285  15.190  18.826   6.813
  386GLN    HG1 6286  15.295  18.829   6.842
  386GLN    HG2 6287  15.131  18.913   6.842
  386GLN     CD 6288  15.186  18.837   6.661
  386GLN    OE1 6289  15.251  18.754   6.598
  386GLN    NE2 6290  15.112  18.929   6.599
  386GLN   HE21 6291  15.059  19.003   6.643
  386GLN   HE22 6292  15.117  18.925   6.498
  386GLN      C 6293  15.062  18.564   7.053
  386GLN      O 6294  14.958  18.594   7.110
  387ALA      N 6295  15.101  18.442   7.015
  387ALA      H 6296  15.184  18.422   6.961
  387ALA     CA 6297  15.014  18.328   7.034
  387ALA     HA 6298  14.922  18.363   7.082
  387ALA     CB 6299  14.965  18.272   6.900
  387ALA    HB1 6300  14.895  18.190   6.913
  387ALA    HB2 6301  14.907  18.349   6.848
  387ALA    HB3 6302  15.047  18.230   6.843
  387ALA      C 6303  15.081  18.225   7.124
  387ALA      O 6304  15.182  18.167   7.085
  388LEU      N 6305  15.017  18.206   7.239
  388LEU      H 6306  14.933  18.258   7.261
  388LEU     CA 6307  15.083  18.142   7.351
  388LEU     HA 6308  15.175  18.093   7.318
  388LEU     CB 6309  15.130  18.246   7.453
  388LEU    HB1 6310  15.179  18.186   7.529
  388LEU    HB2 6311  15.047  18.304   7.493
  388LEU     CG 6312  15.241  18.337   7.402
  388LEU     HG 6313  15.216  18.380   7.305
  388LEU    CD1 6314  15.238  18.463   7.488
  388LEU   HD11 6315  15.135  18.489   7.513
  388LEU   HD12 6316  15.284  18.443   7.585
  388LEU   HD13 6317  15.284  18.549   7.440
  388LEU    CD2 6318  15.384  18.283   7.397
  388LEU   HD21 6319  15.381  18.198   7.330
  388LEU   HD22 6320  15.458  18.361   7.378
  388LEU   HD23 6321  15.421  18.244   7.492
  388LEU      C 6322  14.991  18.052   7.432
  388LEU      O 6323  14.869  18.064   7.432
  389ILE      N 6324  15.049  17.951   7.497
  389ILE      H 6325  15.150  17.942   7.496
  389ILE     CA 6326  14.969  17.855   7.570
  389ILE     HA 6327  14.872  17.898   7.592
  389ILE     CB 6328  14.944  17.721   7.501
  389ILE     HB 6329  15.035  17.662   7.498
  389ILE    CG2 6330  14.839  17.639   7.575
  389ILE   HG21 6331  14.813  17.547   7.523
  389ILE   HG22 6332  14.885  17.603   7.667
  389ILE   HG23 6333  14.750  17.701   7.590
  389ILE    CG1 6334  14.907  17.736   7.353
  389ILE   HG11 6335  15.001  17.775   7.314
  389ILE   HG12 6336  14.834  17.817   7.357
  389ILE     CD 6337  14.861  17.622   7.263
  389ILE    HD1 6338  14.761  17.600   7.299
  389ILE    HD2 6339  14.850  17.658   7.161
  389ILE    HD3 6340  14.921  17.531   7.270
  389ILE      C 6341  15.045  17.831   7.700
  389ILE      O 6342  15.165  17.804   7.701
  390SER      N 6343  14.970  17.829   7.810
  390SER      H 6344  14.870  17.840   7.808
  390SER     CA 6345  15.022  17.788   7.939
  390SER     HA 6346  15.106  17.721   7.921
  390SER     CB 6347  15.079  17.907   8.017
  390SER    HB1 6348  14.998  17.970   8.055
  390SER    HB2 6349  15.142  17.967   7.952
  390SER     OG 6350  15.166  17.851   8.112
  390SER     HG 6351  15.191  17.923   8.171
  390SER      C 6352  14.918  17.717   8.025
  390SER      O 6353  14.801  17.755   8.023
  391ALA      N 6354  14.961  17.620   8.105
  391ALA      H 6355  15.058  17.593   8.107
  391ALA     CA 6356  14.881  17.547   8.202
  391ALA     HA 6357  14.782  17.526   8.160
  391ALA     CB 6358  14.945  17.411   8.229
  391ALA    HB1 6359  15.039  17.428   8.282
  391ALA    HB2 6360  14.884  17.358   8.303
  391ALA    HB3 6361  14.972  17.358   8.138
  391ALA      C 6362  14.862  17.634   8.325
  391ALA      O 6363  14.926  17.736   8.349
  392LYS      N 6364  14.779  17.593   8.422
  392LYS      H 6365  14.736  17.503   8.411
  392LYS     CA 6366  14.754  17.673   8.540
  392LYS     HA 6367  14.744  17.780   8.523
  392LYS     CB 6368  14.622  17.632   8.605
  392LYS    HB1 6369  14.621  17.523   8.611
  392LYS    HB2 6370  14.560  17.668   8.523
  392LYS     CG 6371  14.585  17.687   8.742
  392LYS    HG1 6372  14.607  17.793   8.742
  392LYS    HG2 6373  14.634  17.645   8.830
  392LYS     CD 6374  14.434  17.678   8.762
  392LYS    HD1 6375  14.404  17.580   8.723
  392LYS    HD2 6376  14.387  17.758   8.705
  392LYS     CE 6377  14.393  17.701   8.907
  392LYS    HE1 6378  14.405  17.804   8.940
  392LYS    HE2 6379  14.461  17.643   8.969
  392LYS     NZ 6380  14.250  17.676   8.931
  392LYS    HZ1 6381  14.186  17.721   8.866
  392LYS    HZ2 6382  14.226  17.578   8.935
  392LYS    HZ3 6383  14.229  17.716   9.021
  392LYS      C 6384  14.867  17.637   8.635
  392LYS      O 6385  14.899  17.522   8.662
  393ASP      N 6386  14.931  17.737   8.697
  393ASP      H 6387  14.897  17.826   8.664
  393ASP     CA 6388  15.052  17.731   8.776
  393ASP     HA 6389  15.076  17.837   8.781
  393ASP     CB 6390  15.026  17.697   8.922
  393ASP    HB1 6391  15.112  17.733   8.979
  393ASP    HB2 6392  15.022  17.588   8.922
  393ASP     CG 6393  14.896  17.749   8.981
  393ASP    OD1 6394  14.815  17.667   9.029
  393ASP    OD2 6395  14.871  17.871   8.973
  393ASP      C 6396  15.176  17.667   8.714
  393ASP      O 6397  15.260  17.622   8.791
  394SER      N 6398  15.177  17.663   8.580
  394SER      H 6399  15.091  17.683   8.530
  394SER     CA 6400  15.296  17.632   8.503
  394SER     HA 6401  15.307  17.524   8.508
  394SER     CB 6402  15.281  17.662   8.354
  394SER    HB1 6403  15.234  17.760   8.344
  394SER    HB2 6404  15.207  17.596   8.307
  394SER     OG 6405  15.405  17.670   8.288
  394SER     HG 6406  15.398  17.651   8.194
  394SER      C 6407  15.419  17.700   8.561
  394SER      O 6408  15.414  17.822   8.574
  395TYR      N 6409  15.528  17.630   8.595
  395TYR      H 6410  15.526  17.539   8.550
  395TYR     CA 6411  15.657  17.682   8.635
  395TYR     HA 6412  15.642  17.727   8.733
  395TYR     CB 6413  15.739  17.555   8.655
  395TYR    HB1 6414  15.728  17.487   8.571
  395TYR    HB2 6415  15.697  17.511   8.745
  395TYR     CG 6416  15.883  17.572   8.695
  395TYR    CD1 6417  15.986  17.507   8.626
  395TYR    HD1 6418  15.960  17.435   8.549
  395TYR    CE1 6419  16.119  17.527   8.665
  395TYR    HE1 6420  16.200  17.472   8.620
  395TYR     CZ 6421  16.148  17.612   8.774
  395TYR     OH 6422  16.276  17.640   8.810
  395TYR     HH 6423  16.261  17.685   8.894
  395TYR    CE2 6424  16.041  17.675   8.841
  395TYR    HE2 6425  16.067  17.744   8.920
  395TYR    CD2 6426  15.909  17.663   8.798
  395TYR    HD2 6427  15.826  17.715   8.844
  395TYR      C 6428  15.725  17.784   8.544
  395TYR      O 6429  15.781  17.886   8.584
  396CYS      N 6430  15.728  17.753   8.415
  396CYS      H 6431  15.706  17.661   8.378
  396CYS     CA 6432  15.794  17.837   8.317
  396CYS     HA 6433  15.891  17.863   8.360
  396CYS     CB 6434  15.808  17.754   8.189
  396CYS    HB1 6435  15.716  17.703   8.159
  396CYS    HB2 6436  15.886  17.681   8.212
  396CYS     SG 6437  15.878  17.850   8.053
  396CYS     HG 6438  15.845  17.976   8.080
  396CYS      C 6439  15.723  17.970   8.298
  396CYS      O 6440  15.781  18.075   8.270
  397SER      N 6441  15.592  17.971   8.321
  397SER      H 6442  15.542  17.887   8.347
  397SER     CA 6443  15.512  18.089   8.344
  397SER     HA 6444  15.538  18.160   8.265
  397SER     CB 6445  15.365  18.054   8.325
  397SER    HB1 6446  15.306  18.119   8.390
  397SER    HB2 6447  15.357  17.947   8.345
  397SER     OG 6448  15.325  18.096   8.196
  397SER     HG 6449  15.341  18.190   8.201
  397SER      C 6450  15.537  18.178   8.465
  397SER      O 6451  15.497  18.294   8.461
  398ASP      N 6452  15.614  18.125   8.560
  398ASP      H 6453  15.631  18.026   8.568
  398ASP     CA 6454  15.649  18.202   8.678
  398ASP     HA 6455  15.589  18.292   8.690
  398ASP     CB 6456  15.627  18.110   8.798
  398ASP    HB1 6457  15.685  18.019   8.785
  398ASP    HB2 6458  15.523  18.077   8.804
  398ASP     CG 6459  15.665  18.172   8.932
  398ASP    OD1 6460  15.587  18.260   8.973
  398ASP    OD2 6461  15.759  18.122   8.998
  398ASP      C 6462  15.793  18.248   8.663
  398ASP      O 6463  15.826  18.359   8.705
  399LEU      N 6464  15.880  18.167   8.603
  399LEU      H 6465  15.853  18.076   8.569
  399LEU     CA 6466  16.002  18.220   8.544
  399LEU     HA 6467  16.068  18.265   8.618
  399LEU     CB 6468  16.075  18.105   8.475
  399LEU    HB1 6469  16.164  18.135   8.420
  399LEU    HB2 6470  16.000  18.072   8.403
  399LEU     CG 6471  16.129  17.991   8.562
  399LEU     HG 6472  16.046  17.949   8.619
  399LEU    CD1 6473  16.182  17.870   8.486
  399LEU   HD11 6474  16.251  17.902   8.408
  399LEU   HD12 6475  16.221  17.796   8.555
  399LEU   HD13 6476  16.103  17.825   8.427
  399LEU    CD2 6477  16.234  18.042   8.661
  399LEU   HD21 6478  16.290  17.959   8.703
  399LEU   HD22 6479  16.302  18.115   8.617
  399LEU   HD23 6480  16.183  18.089   8.745
  399LEU      C 6481  15.984  18.332   8.443
  399LEU      O 6482  16.071  18.419   8.436
  400LEU      N 6483  15.870  18.351   8.375
  400LEU      H 6484  15.793  18.286   8.382
  400LEU     CA 6485  15.851  18.457   8.278
  400LEU     HA 6486  15.941  18.477   8.220
  400LEU     CB 6487  15.733  18.427   8.186
  400LEU    HB1 6488  15.697  18.520   8.142
  400LEU    HB2 6489  15.653  18.378   8.241
  400LEU     CG 6490  15.774  18.346   8.062
  400LEU     HG 6491  15.830  18.258   8.093
  400LEU    CD1 6492  15.646  18.314   7.986
  400LEU   HD11 6493  15.678  18.274   7.889
  400LEU   HD12 6494  15.593  18.247   8.055
  400LEU   HD13 6495  15.590  18.407   7.975
  400LEU    CD2 6496  15.862  18.435   7.975
  400LEU   HD21 6497  15.809  18.529   7.957
  400LEU   HD22 6498  15.956  18.456   8.026
  400LEU   HD23 6499  15.870  18.394   7.875
  400LEU      C 6500  15.833  18.584   8.360
  400LEU      O 6501  15.899  18.683   8.326
  401ILE      N 6502  15.760  18.579   8.471
  401ILE      H 6503  15.718  18.491   8.498
  401ILE     CA 6504  15.741  18.697   8.553
  401ILE     HA 6505  15.698  18.778   8.495
  401ILE     CB 6506  15.636  18.671   8.661
  401ILE     HB 6507  15.657  18.572   8.703
  401ILE    CG2 6508  15.629  18.770   8.777
  401ILE   HG21 6509  15.624  18.875   8.749
  401ILE   HG22 6510  15.545  18.742   8.841
  401ILE   HG23 6511  15.718  18.760   8.838
  401ILE    CG1 6512  15.498  18.660   8.597
  401ILE   HG11 6513  15.440  18.592   8.659
  401ILE   HG12 6514  15.507  18.605   8.503
  401ILE     CD 6515  15.422  18.788   8.564
  401ILE    HD1 6516  15.329  18.764   8.512
  401ILE    HD2 6517  15.399  18.844   8.655
  401ILE    HD3 6518  15.491  18.834   8.494
  401ILE      C 6519  15.873  18.746   8.611
  401ILE      O 6520  15.901  18.865   8.599
  402LYS      N 6521  15.949  18.649   8.664
  402LYS      H 6522  15.910  18.556   8.653
  402LYS     CA 6523  16.079  18.666   8.726
  402LYS     HA 6524  16.074  18.735   8.810
  402LYS     CB 6525  16.119  18.535   8.791
  402LYS    HB1 6526  16.225  18.540   8.816
  402LYS    HB2 6527  16.107  18.451   8.723
  402LYS     CG 6528  16.046  18.506   8.922
  402LYS    HG1 6529  15.939  18.497   8.901
  402LYS    HG2 6530  16.065  18.585   8.995
  402LYS     CD 6531  16.093  18.372   8.978
  402LYS    HD1 6532  16.201  18.374   8.988
  402LYS    HD2 6533  16.076  18.286   8.912
  402LYS     CE 6534  16.032  18.350   9.116
  402LYS    HE1 6535  16.071  18.442   9.161
  402LYS    HE2 6536  16.087  18.268   9.162
  402LYS     NZ 6537  15.886  18.334   9.119
  402LYS    HZ1 6538  15.843  18.422   9.091
  402LYS    HZ2 6539  15.858  18.263   9.053
  402LYS    HZ3 6540  15.852  18.306   9.210
  402LYS      C 6541  16.188  18.715   8.631
  402LYS      O 6542  16.271  18.791   8.680
  403GLN      N 6543  16.176  18.687   8.502
  403GLN      H 6544  16.093  18.638   8.472
  403GLN     CA 6545  16.256  18.744   8.395
  403GLN     HA 6546  16.359  18.740   8.428
  403GLN     CB 6547  16.240  18.682   8.257
  403GLN    HB1 6548  16.272  18.745   8.174
  403GLN    HB2 6549  16.139  18.646   8.235
  403GLN     CG 6550  16.324  18.554   8.260
  403GLN    HG1 6551  16.283  18.483   8.188
  403GLN    HG2 6552  16.313  18.501   8.354
  403GLN     CD 6553  16.471  18.581   8.230
  403GLN    OE1 6554  16.513  18.695   8.214
  403GLN    NE2 6555  16.549  18.473   8.238
  403GLN   HE21 6556  16.513  18.390   8.282
  403GLN   HE22 6557  16.646  18.491   8.215
  403GLN      C 6558  16.226  18.893   8.381
  403GLN      O 6559  16.321  18.969   8.364
  404ILE      N 6560  16.097  18.927   8.388
  404ILE      H 6561  16.026  18.860   8.412
  404ILE     CA 6562  16.061  19.067   8.378
  404ILE     HA 6563  16.109  19.114   8.292
  404ILE     CB 6564  15.910  19.084   8.359
  404ILE     HB 6565  15.856  19.045   8.445
  404ILE    CG2 6566  15.863  19.229   8.362
  404ILE   HG21 6567  15.897  19.286   8.276
  404ILE   HG22 6568  15.755  19.223   8.356
  404ILE   HG23 6569  15.892  19.281   8.454
  404ILE    CG1 6570  15.861  19.015   8.231
  404ILE   HG11 6571  15.909  18.917   8.231
  404ILE   HG12 6572  15.879  19.077   8.144
  404ILE     CD 6573  15.714  18.977   8.216
  404ILE    HD1 6574  15.665  18.968   8.313
  404ILE    HD2 6575  15.661  19.054   8.160
  404ILE    HD3 6576  15.710  18.882   8.163
  404ILE      C 6577  16.112  19.142   8.500
  404ILE      O 6578  16.190  19.237   8.487
  405GLN      N 6579  16.090  19.092   8.622
  405GLN      H 6580  16.020  19.020   8.617
  405GLN     CA 6581  16.124  19.152   8.749
  405GLN     HA 6582  16.069  19.245   8.759
  405GLN     CB 6583  16.068  19.059   8.857
  405GLN    HB1 6584  16.106  18.960   8.833
  405GLN    HB2 6585  15.961  19.064   8.834
  405GLN     CG 6586  16.089  19.106   9.000
  405GLN    HG1 6587  16.051  19.208   9.016
  405GLN    HG2 6588  16.197  19.113   9.012
  405GLN     CD 6589  16.031  18.999   9.092
  405GLN    OE1 6590  15.931  19.020   9.159
  405GLN    NE2 6591  16.056  18.868   9.083
  405GLN   HE21 6592  16.146  18.838   9.050
  405GLN   HE22 6593  15.973  18.811   9.085
  405GLN      C 6594  16.273  19.178   8.768
  405GLN      O 6595  16.307  19.288   8.812
  406ASN      N 6596  16.358  19.083   8.732
  406ASN      H 6597  16.319  18.998   8.695
  406ASN     CA 6598  16.503  19.095   8.732
  406ASN     HA 6599  16.527  19.130   8.833
  406ASN     CB 6600  16.567  18.957   8.718
  406ASN    HB1 6601  16.549  18.916   8.618
  406ASN    HB2 6602  16.515  18.899   8.793
  406ASN     CG 6603  16.717  18.964   8.744
  406ASN    OD1 6604  16.769  18.977   8.855
  406ASN    ND2 6605  16.804  18.957   8.643
  406ASN   HD21 6606  16.776  18.933   8.549
  406ASN   HD22 6607  16.902  18.956   8.668
  406ASN      C 6608  16.542  19.198   8.628
  406ASN      O 6609  16.609  19.292   8.672
  407ARG      N 6610  16.502  19.178   8.503
  407ARG      H 6611  16.437  19.103   8.484
  407ARG     CA 6612  16.539  19.272   8.399
  407ARG     HA 6613  16.648  19.272   8.404
  407ARG     CB 6614  16.488  19.229   8.261
  407ARG    HB1 6615  16.507  19.311   8.191
  407ARG    HB2 6616  16.380  19.219   8.260
  407ARG     CG 6617  16.545  19.096   8.214
  407ARG    HG1 6618  16.548  19.020   8.292
  407ARG    HG2 6619  16.647  19.108   8.176
  407ARG     CD 6620  16.471  19.038   8.094
  407ARG    HD1 6621  16.450  19.105   8.010
  407ARG    HD2 6622  16.375  19.006   8.133
  407ARG     NE 6623  16.548  18.923   8.046
  407ARG     HE 6624  16.546  18.840   8.104
  407ARG     CZ 6625  16.629  18.918   7.939
  407ARG    NH1 6626  16.646  19.024   7.858
  407ARG   HH11 6627  16.581  19.100   7.852
  407ARG   HH12 6628  16.710  19.011   7.782
  407ARG    NH2 6629  16.702  18.809   7.912
  407ARG   HH21 6630  16.701  18.734   7.979
  407ARG   HH22 6631  16.745  18.802   7.821
  407ARG      C 6632  16.496  19.415   8.425
  407ARG      O 6633  16.582  19.501   8.404
  408TYR      N 6634  16.379  19.443   8.482
  408TYR      H 6635  16.330  19.365   8.523
  408TYR     CA 6636  16.332  19.578   8.511
  408TYR     HA 6637  16.368  19.639   8.428
  408TYR     CB 6638  16.180  19.590   8.521
  408TYR    HB1 6639  16.152  19.674   8.584
  408TYR    HB2 6640  16.155  19.503   8.582
  408TYR     CG 6641  16.118  19.609   8.384
  408TYR    CD1 6642  16.082  19.738   8.344
  408TYR    HD1 6643  16.097  19.818   8.415
  408TYR    CE1 6644  16.035  19.765   8.215
  408TYR    HE1 6645  16.015  19.865   8.182
  408TYR     CZ 6646  16.019  19.658   8.124
  408TYR     OH 6647  15.969  19.695   8.003
  408TYR     HH 6648  15.927  19.623   7.955
  408TYR    CE2 6649  16.049  19.525   8.160
  408TYR    HE2 6650  16.021  19.437   8.104
  408TYR    CD2 6651  16.103  19.509   8.288
  408TYR    HD2 6652  16.122  19.410   8.326
  408TYR      C 6653  16.389  19.632   8.641
  408TYR      O 6654  16.390  19.754   8.657
  409LYS      N 6655  16.431  19.547   8.735
  409LYS      H 6656  16.434  19.447   8.724
  409LYS     CA 6657  16.511  19.594   8.846
  409LYS     HA 6658  16.461  19.675   8.899
  409LYS     CB 6659  16.523  19.478   8.946
  409LYS    HB1 6660  16.560  19.390   8.893
  409LYS    HB2 6661  16.426  19.452   8.987
  409LYS     CG 6662  16.630  19.506   9.052
  409LYS    HG1 6663  16.608  19.607   9.085
  409LYS    HG2 6664  16.729  19.490   9.009
  409LYS     CD 6665  16.630  19.419   9.177
  409LYS    HD1 6666  16.603  19.317   9.148
  409LYS    HD2 6667  16.544  19.441   9.241
  409LYS     CE 6668  16.763  19.417   9.252
  409LYS    HE1 6669  16.842  19.384   9.185
  409LYS    HE2 6670  16.742  19.344   9.330
  409LYS     NZ 6671  16.794  19.554   9.296
  409LYS    HZ1 6672  16.707  19.588   9.334
  409LYS    HZ2 6673  16.871  19.556   9.361
  409LYS    HZ3 6674  16.813  19.621   9.223
  409LYS      C 6675  16.649  19.639   8.801
  409LYS      O 6676  16.683  19.752   8.836
  410ILE      N 6677  16.717  19.567   8.711
  410ILE      H 6678  16.672  19.493   8.659
  410ILE     CA 6679  16.841  19.623   8.662
  410ILE     HA 6680  16.895  19.652   8.753
  410ILE     CB 6681  16.920  19.516   8.588
  410ILE     HB 6682  16.854  19.462   8.520
  410ILE    CG2 6683  17.031  19.573   8.500
  410ILE   HG21 6684  17.078  19.500   8.434
  410ILE   HG22 6685  16.992  19.648   8.431
  410ILE   HG23 6686  17.104  19.619   8.567
  410ILE    CG1 6687  16.972  19.410   8.685
  410ILE   HG11 6688  16.882  19.354   8.710
  410ILE   HG12 6689  17.014  19.453   8.776
  410ILE     CD 6690  17.072  19.310   8.627
  410ILE    HD1 6691  17.088  19.220   8.687
  410ILE    HD2 6692  17.027  19.281   8.533
  410ILE    HD3 6693  17.171  19.354   8.617
  410ILE      C 6694  16.820  19.754   8.587
  410ILE      O 6695  16.904  19.842   8.604
  411LEU      N 6696  16.714  19.772   8.509
  411LEU      H 6697  16.651  19.692   8.504
  411LEU     CA 6698  16.663  19.890   8.443
  411LEU     HA 6699  16.740  19.926   8.374
  411LEU     CB 6700  16.534  19.850   8.372
  411LEU    HB1 6701  16.458  19.845   8.449
  411LEU    HB2 6702  16.549  19.751   8.329
  411LEU     CG 6703  16.480  19.954   8.274
  411LEU     HG 6704  16.493  20.051   8.321
  411LEU    CD1 6705  16.556  19.946   8.142
  411LEU   HD11 6706  16.544  19.848   8.095
  411LEU   HD12 6707  16.520  20.016   8.067
  411LEU   HD13 6708  16.664  19.957   8.153
  411LEU    CD2 6709  16.333  19.933   8.241
  411LEU   HD21 6710  16.268  19.961   8.324
  411LEU   HD22 6711  16.323  19.991   8.150
  411LEU   HD23 6712  16.324  19.830   8.206
  411LEU      C 6713  16.640  20.008   8.537
  411LEU      O 6714  16.704  20.112   8.527
  412ASN      N 6715  16.546  19.989   8.629
  412ASN      H 6716  16.501  19.899   8.633
  412ASN     CA 6717  16.490  20.095   8.711
  412ASN     HA 6718  16.469  20.176   8.640
  412ASN     CB 6719  16.364  20.047   8.783
  412ASN    HB1 6720  16.332  20.112   8.864
  412ASN    HB2 6721  16.384  19.951   8.830
  412ASN     CG 6722  16.247  20.024   8.688
  412ASN    OD1 6723  16.240  20.059   8.570
  412ASN    ND2 6724  16.133  19.993   8.749
  412ASN   HD21 6725  16.127  19.974   8.848
  412ASN   HD22 6726  16.042  19.999   8.706
  412ASN      C 6727  16.599  20.144   8.804
  412ASN      O 6728  16.616  20.264   8.820
  413ASP      N 6729  16.680  20.056   8.864
  413ASP      H 6730  16.666  19.956   8.860
  413ASP     CA 6731  16.788  20.102   8.949
  413ASP     HA 6732  16.741  20.163   9.026
  413ASP     CB 6733  16.857  19.981   9.012
  413ASP    HB1 6734  16.945  20.006   9.072
  413ASP    HB2 6735  16.913  19.925   8.937
  413ASP     CG 6736  16.770  19.887   9.093
  413ASP    OD1 6737  16.657  19.920   9.133
  413ASP    OD2 6738  16.825  19.782   9.133
  413ASP      C 6739  16.889  20.194   8.882
  413ASP      O 6740  16.941  20.289   8.941
  414THR      N 6741  16.904  20.171   8.751
  414THR      H 6742  16.853  20.091   8.715
  414THR     CA 6743  16.992  20.239   8.658
  414THR     HA 6744  17.078  20.273   8.717
  414THR     CB 6745  17.054  20.152   8.549
  414THR     HB 6746  16.975  20.115   8.485
  414THR    CG2 6747  17.164  20.210   8.460
  414THR   HG21 6748  17.249  20.248   8.517
  414THR   HG22 6749  17.198  20.138   8.387
  414THR   HG23 6750  17.130  20.287   8.391
  414THR    OG1 6751  17.107  20.036   8.610
  414THR    HG1 6752  17.040  19.967   8.612
  414THR      C 6753  16.930  20.367   8.604
  414THR      O 6754  17.007  20.455   8.566
  415LEU      N 6755  16.799  20.388   8.601
  415LEU      H 6756  16.745  20.307   8.629
  415LEU     CA 6757  16.719  20.492   8.538
  415LEU     HA 6758  16.793  20.540   8.474
  415LEU     CB 6759  16.620  20.431   8.439
  415LEU    HB1 6760  16.552  20.370   8.499
  415LEU    HB2 6761  16.671  20.363   8.371
  415LEU     CG 6762  16.530  20.537   8.376
  415LEU     HG 6763  16.468  20.586   8.451
  415LEU    CD1 6764  16.616  20.641   8.305
  415LEU   HD11 6765  16.691  20.585   8.250
  415LEU   HD12 6766  16.551  20.689   8.232
  415LEU   HD13 6767  16.657  20.716   8.373
  415LEU    CD2 6768  16.434  20.463   8.282
  415LEU   HD21 6769  16.501  20.413   8.212
  415LEU   HD22 6770  16.383  20.382   8.333
  415LEU   HD23 6771  16.364  20.533   8.238
  415LEU      C 6772  16.670  20.591   8.642
  415LEU      O 6773  16.701  20.709   8.627
  416GLY      N 6774  16.603  20.544   8.748
  416GLY      H 6775  16.588  20.444   8.750
  416GLY     CA 6776  16.527  20.627   8.839
  416GLY    HA1 6777  16.477  20.573   8.919
  416GLY    HA2 6778  16.447  20.677   8.785
  416GLY      C 6779  16.606  20.741   8.901
  416GLY      O 6780  16.553  20.852   8.895
  417PRO      N 6781  16.731  20.720   8.943
  417PRO     CD 6782  16.786  20.591   8.981
  417PRO    HD1 6783  16.803  20.522   8.898
  417PRO    HD2 6784  16.729  20.533   9.054
  417PRO     CG 6785  16.928  20.622   9.025
  417PRO    HG1 6786  16.993  20.622   8.937
  417PRO    HG2 6787  16.961  20.552   9.102
  417PRO     CB 6788  16.924  20.763   9.083
  417PRO    HB1 6789  17.019  20.813   9.065
  417PRO    HB2 6790  16.905  20.752   9.190
  417PRO     CA 6791  16.812  20.826   9.000
  417PRO     HA 6792  16.748  20.879   9.070
  417PRO      C 6793  16.868  20.919   8.894
  417PRO      O 6794  16.918  21.025   8.931
  418ILE      N 6795  16.857  20.895   8.763
  418ILE      H 6796  16.812  20.810   8.734
  418ILE     CA 6797  16.885  20.989   8.656
  418ILE     HA 6798  16.959  21.058   8.698
  418ILE     CB 6799  16.927  20.926   8.524
  418ILE     HB 6800  16.844  20.870   8.481
  418ILE    CG2 6801  16.969  21.022   8.413
  418ILE   HG21 6802  17.020  20.983   8.325
  418ILE   HG22 6803  16.878  21.063   8.368
  418ILE   HG23 6804  17.025  21.103   8.461
  418ILE    CG1 6805  17.043  20.830   8.547
  418ILE   HG11 6806  17.089  20.807   8.451
  418ILE   HG12 6807  17.004  20.739   8.593
  418ILE     CD 6808  17.156  20.888   8.631
  418ILE    HD1 6809  17.170  20.992   8.603
  418ILE    HD2 6810  17.127  20.887   8.736
  418ILE    HD3 6811  17.243  20.824   8.617
  418ILE      C 6812  16.758  21.072   8.644
  418ILE      O 6813  16.769  21.194   8.634
  419ILE      N 6814  16.637  21.015   8.659
  419ILE      H 6815  16.636  20.918   8.685
  419ILE     CA 6816  16.515  21.092   8.655
  419ILE     HA 6817  16.516  21.144   8.559
  419ILE     CB 6818  16.390  21.005   8.642
  419ILE     HB 6819  16.370  20.960   8.739
  419ILE    CG2 6820  16.276  21.099   8.604
  419ILE   HG21 6821  16.304  21.152   8.513
  419ILE   HG22 6822  16.186  21.041   8.584
  419ILE   HG23 6823  16.251  21.166   8.687
  419ILE    CG1 6824  16.405  20.891   8.542
  419ILE   HG11 6825  16.318  20.827   8.558
  419ILE   HG12 6826  16.496  20.834   8.559
  419ILE     CD 6827  16.417  20.942   8.399
  419ILE    HD1 6828  16.324  20.991   8.372
  419ILE    HD2 6829  16.500  21.011   8.383
  419ILE    HD3 6830  16.425  20.855   8.335
  419ILE      C 6831  16.513  21.189   8.772
  419ILE      O 6832  16.458  21.299   8.764
  420SER      N 6833  16.578  21.151   8.881
  420SER      H 6834  16.612  21.055   8.881
  420SER     CA 6835  16.584  21.234   9.000
  420SER     HA 6836  16.480  21.265   9.015
  420SER     CB 6837  16.632  21.161   9.125
  420SER    HB1 6838  16.621  21.230   9.208
  420SER    HB2 6839  16.727  21.112   9.102
  420SER     OG 6840  16.537  21.064   9.162
  420SER     HG 6841  16.566  21.018   9.242
  420SER      C 6842  16.668  21.359   8.977
  420SER      O 6843  16.631  21.452   9.047
  421GLN      N 6844  16.751  21.367   8.873
  421GLN      H 6845  16.768  21.274   8.838
  421GLN     CA 6846  16.825  21.487   8.840
  421GLN     HA 6847  16.866  21.525   8.934
  421GLN     CB 6848  16.947  21.458   8.753
  421GLN    HB1 6849  16.999  21.553   8.740
  421GLN    HB2 6850  16.902  21.432   8.657
  421GLN     CG 6851  17.037  21.341   8.790
  421GLN    HG1 6852  16.981  21.262   8.840
  421GLN    HG2 6853  17.107  21.368   8.870
  421GLN     CD 6854  17.131  21.293   8.680
  421GLN    OE1 6855  17.116  21.307   8.559
  421GLN    NE2 6856  17.241  21.228   8.716
  421GLN   HE21 6857  17.267  21.199   8.810
  421GLN   HE22 6858  17.323  21.237   8.657
  421GLN      C 6859  16.742  21.597   8.774
  421GLN      O 6860  16.771  21.713   8.799
  422GLY      N 6861  16.636  21.566   8.699
  422GLY      H 6862  16.611  21.468   8.701
  422GLY     CA 6863  16.534  21.659   8.656
  422GLY    HA1 6864  16.519  21.739   8.729
  422GLY    HA2 6865  16.438  21.608   8.649
  422GLY      C 6866  16.565  21.726   8.523
  422GLY      O 6867  16.499  21.823   8.486
  423ASN      N 6868  16.669  21.680   8.453
  423ASN      H 6869  16.711  21.591   8.477
  423ASN     CA 6870  16.716  21.741   8.331
  423ASN     HA 6871  16.684  21.845   8.328
  423ASN     CB 6872  16.868  21.727   8.328
  423ASN    HB1 6873  16.920  21.786   8.252
  423ASN    HB2 6874  16.883  21.621   8.308
  423ASN     CG 6875  16.941  21.767   8.455
  423ASN    OD1 6876  16.940  21.880   8.503
  423ASN    ND2 6877  17.023  21.676   8.508
  423ASN   HD21 6878  17.025  21.583   8.468
  423ASN   HD22 6879  17.087  21.703   8.581
  423ASN      C 6880  16.659  21.694   8.197
  423ASN      O 6881  16.577  21.605   8.180
  424ASP      N 6882  16.704  21.756   8.088
  424ASP      H 6883  16.771  21.828   8.111
  424ASP     CA 6884  16.661  21.736   7.951
  424ASP     HA 6885  16.552  21.735   7.953
  424ASP     CB 6886  16.712  21.848   7.861
  424ASP    HB1 6887  16.661  21.943   7.882
  424ASP    HB2 6888  16.691  21.841   7.754
  424ASP     CG 6889  16.863  21.853   7.878
  424ASP    OD1 6890  16.928  21.778   7.803
  424ASP    OD2 6891  16.917  21.912   7.974
  424ASP      C 6892  16.697  21.600   7.893
  424ASP      O 6893  16.772  21.517   7.942
  425PHE      N 6894  16.648  21.567   7.774
  425PHE      H 6895  16.579  21.625   7.728
  425PHE     CA 6896  16.670  21.444   7.701
  425PHE     HA 6897  16.615  21.376   7.766
  425PHE     CB 6898  16.598  21.445   7.566
  425PHE    HB1 6899  16.630  21.520   7.493
  425PHE    HB2 6900  16.493  21.471   7.578
  425PHE     CG 6901  16.607  21.318   7.485
  425PHE    CD1 6902  16.706  21.295   7.389
  425PHE    HD1 6903  16.791  21.363   7.386
  425PHE    CE1 6904  16.688  21.197   7.291
  425PHE    HE1 6905  16.757  21.174   7.211
  425PHE     CZ 6906  16.577  21.112   7.302
  425PHE     HZ 6907  16.557  21.036   7.229
  425PHE    CE2 6908  16.486  21.123   7.407
  425PHE    HE2 6909  16.404  21.052   7.413
  425PHE    CD2 6910  16.504  21.224   7.502
  425PHE    HD2 6911  16.437  21.237   7.585
  425PHE      C 6912  16.817  21.412   7.680
  425PHE      O 6913  16.861  21.300   7.707
  426ASN      N 6914  16.897  21.503   7.624
  426ASN      H 6915  16.849  21.590   7.610
  426ASN     CA 6916  17.039  21.484   7.599
  426ASN     HA 6917  17.049  21.391   7.544
  426ASN     CB 6918  17.108  21.597   7.523
  426ASN    HB1 6919  17.215  21.579   7.532
  426ASN    HB2 6920  17.082  21.694   7.567
  426ASN     CG 6921  17.059  21.589   7.379
  426ASN    OD1 6922  17.038  21.482   7.323
  426ASN    ND2 6923  17.070  21.701   7.308
  426ASN   HD21 6924  17.099  21.785   7.356
  426ASN   HD22 6925  17.060  21.707   7.207
  426ASN      C 6926  17.110  21.455   7.731
  426ASN      O 6927  17.186  21.359   7.737
  427THR      N 6928  17.084  21.536   7.835
  427THR      H 6929  17.031  21.617   7.808
  427THR     CA 6930  17.142  21.508   7.965
  427THR     HA 6931  17.251  21.509   7.957
  427THR     CB 6932  17.107  21.621   8.061
  427THR     HB 6933  17.002  21.618   8.090
  427THR    CG2 6934  17.193  21.602   8.185
  427THR   HG21 6935  17.288  21.559   8.152
  427THR   HG22 6936  17.208  21.696   8.238
  427THR   HG23 6937  17.151  21.521   8.244
  427THR    OG1 6938  17.149  21.740   7.996
  427THR    HG1 6939  17.073  21.769   7.945
  427THR      C 6940  17.093  21.379   8.029
  427THR      O 6941  17.180  21.300   8.065
  428THR      N 6942  16.967  21.337   8.013
  428THR      H 6943  16.903  21.404   7.973
  428THR     CA 6944  16.912  21.207   8.048
  428THR     HA 6945  16.931  21.193   8.154
  428THR     CB 6946  16.760  21.205   8.033
  428THR     HB 6947  16.728  21.219   7.930
  428THR    CG2 6948  16.703  21.075   8.090
  428THR   HG21 6949  16.595  21.069   8.074
  428THR   HG22 6950  16.738  20.992   8.029
  428THR   HG23 6951  16.732  21.069   8.195
  428THR    OG1 6952  16.693  21.304   8.107
  428THR    HG1 6953  16.698  21.387   8.059
  428THR      C 6954  16.981  21.088   7.984
  428THR      O 6955  17.030  21.003   8.059
  429MET      N 6956  16.999  21.084   7.852
  429MET      H 6957  16.955  21.158   7.800
  429MET     CA 6958  17.067  20.980   7.777
  429MET     HA 6959  17.027  20.881   7.801
  429MET     CB 6960  17.053  21.013   7.629
  429MET    HB1 6961  17.126  20.948   7.581
  429MET    HB2 6962  17.079  21.119   7.626
  429MET     CG 6963  16.917  21.004   7.561
  429MET    HG1 6964  16.925  20.998   7.452
  429MET    HG2 6965  16.859  21.088   7.598
  429MET     SD 6966  16.822  20.861   7.619
  429MET     CE 6967  16.665  20.899   7.538
  429MET    HE1 6968  16.630  20.982   7.601
  429MET    HE2 6969  16.688  20.920   7.434
  429MET    HE3 6970  16.593  20.817   7.543
  429MET      C 6971  17.217  20.983   7.801
  429MET      O 6972  17.279  20.877   7.806
  430ASN      N 6973  17.284  21.098   7.818
  430ASN      H 6974  17.235  21.183   7.794
  430ASN     CA 6975  17.423  21.113   7.856
  430ASN     HA 6976  17.486  21.062   7.783
  430ASN     CB 6977  17.466  21.259   7.856
  430ASN    HB1 6978  17.433  21.318   7.942
  430ASN    HB2 6979  17.427  21.311   7.769
  430ASN     CG 6980  17.618  21.265   7.858
  430ASN    OD1 6981  17.688  21.210   7.773
  430ASN    ND2 6982  17.676  21.345   7.947
  430ASN   HD21 6983  17.620  21.401   8.009
  430ASN   HD22 6984  17.777  21.349   7.950
  430ASN      C 6985  17.450  21.043   7.988
  430ASN      O 6986  17.546  20.967   8.002
  431ASN      N 6987  17.357  21.059   8.082
  431ASN      H 6988  17.288  21.132   8.067
  431ASN     CA 6989  17.363  21.022   8.222
  431ASN     HA 6990  17.469  21.028   8.244
  431ASN     CB 6991  17.305  21.134   8.308
  431ASN    HB1 6992  17.299  21.093   8.409
  431ASN    HB2 6993  17.208  21.162   8.268
  431ASN     CG 6994  17.381  21.266   8.315
  431ASN    OD1 6995  17.465  21.300   8.233
  431ASN    ND2 6996  17.349  21.340   8.421
  431ASN   HD21 6997  17.265  21.314   8.472
  431ASN   HD22 6998  17.391  21.431   8.430
  431ASN      C 6999  17.312  20.881   8.249
  431ASN      O 7000  17.364  20.811   8.336
  432PHE      N 7001  17.221  20.830   8.166
  432PHE      H 7002  17.188  20.897   8.098
  432PHE     CA 7003  17.177  20.692   8.170
  432PHE     HA 7004  17.154  20.662   8.272
  432PHE     CB 7005  17.036  20.678   8.111
  432PHE    HB1 7006  17.042  20.711   8.008
  432PHE    HB2 7007  16.965  20.741   8.163
  432PHE     CG 7008  16.976  20.540   8.108
  432PHE    CD1 7009  16.917  20.491   7.991
  432PHE    HD1 7010  16.933  20.552   7.903
  432PHE    CE1 7011  16.850  20.369   7.995
  432PHE    HE1 7012  16.794  20.338   7.907
  432PHE     CZ 7013  16.857  20.279   8.102
  432PHE     HZ 7014  16.818  20.179   8.099
  432PHE    CE2 7015  16.921  20.326   8.218
  432PHE    HE2 7016  16.936  20.266   8.307
  432PHE    CD2 7017  16.978  20.453   8.219
  432PHE    HD2 7018  17.028  20.484   8.309
  432PHE      C 7019  17.275  20.598   8.101
  432PHE      O 7020  17.292  20.487   8.151
  433GLY      N 7021  17.352  20.653   8.007
  433GLY      H 7022  17.328  20.746   7.976
  433GLY     CA 7023  17.471  20.593   7.949
  433GLY    HA1 7024  17.503  20.652   7.863
  433GLY    HA2 7025  17.441  20.497   7.907
  433GLY      C 7026  17.587  20.586   8.047
  433GLY      O 7027  17.641  20.477   8.059
  434GLU      N 7028  17.622  20.694   8.118
  434GLU      H 7029  17.590  20.785   8.090
  434GLU     CA 7030  17.723  20.683   8.222
  434GLU     HA 7031  17.817  20.655   8.175
  434GLU     CB 7032  17.744  20.814   8.296
  434GLU    HB1 7033  17.665  20.820   8.372
  434GLU    HB2 7034  17.728  20.905   8.237
  434GLU     CG 7035  17.876  20.822   8.373
  434GLU    HG1 7036  17.958  20.792   8.308
  434GLU    HG2 7037  17.874  20.762   8.464
  434GLU     CD 7038  17.902  20.961   8.429
  434GLU    OE1 7039  17.806  21.022   8.480
  434GLU    OE2 7040  18.014  21.014   8.416
  434GLU      C 7041  17.683  20.582   8.329
  434GLU      O 7042  17.765  20.504   8.376
  435SER      N 7043  17.553  20.576   8.359
  435SER      H 7044  17.493  20.641   8.309
  435SER     CA 7045  17.488  20.492   8.458
  435SER     HA 7046  17.548  20.508   8.547
  435SER     CB 7047  17.347  20.544   8.486
  435SER    HB1 7048  17.279  20.526   8.403
  435SER    HB2 7049  17.364  20.646   8.520
  435SER     OG 7050  17.293  20.482   8.601
  435SER     HG 7051  17.201  20.505   8.615
  435SER      C 7052  17.504  20.345   8.422
  435SER      O 7053  17.548  20.260   8.499
  436LEU      N 7054  17.464  20.302   8.302
  436LEU      H 7055  17.416  20.370   8.245
  436LEU     CA 7056  17.487  20.174   8.239
  436LEU     HA 7057  17.433  20.101   8.299
  436LEU     CB 7058  17.421  20.166   8.102
  436LEU    HB1 7059  17.453  20.070   8.060
  436LEU    HB2 7060  17.447  20.247   8.034
  436LEU     CG 7061  17.269  20.170   8.117
  436LEU     HG 7062  17.243  20.243   8.194
  436LEU    CD1 7063  17.211  20.220   7.985
  436LEU   HD11 7064  17.105  20.199   7.974
  436LEU   HD12 7065  17.225  20.328   7.977
  436LEU   HD13 7066  17.255  20.163   7.902
  436LEU    CD2 7067  17.221  20.028   8.147
  436LEU   HD21 7068  17.225  19.971   8.054
  436LEU   HD22 7069  17.291  19.982   8.216
  436LEU   HD23 7070  17.122  20.035   8.192
  436LEU      C 7071  17.634  20.133   8.240
  436LEU      O 7072  17.673  20.021   8.273
  437GLY      N 7073  17.726  20.225   8.210
  437GLY      H 7074  17.694  20.317   8.183
  437GLY     CA 7075  17.868  20.197   8.213
  437GLY    HA1 7076  17.921  20.285   8.177
  437GLY    HA2 7077  17.885  20.118   8.140
  437GLY      C 7078  17.924  20.157   8.349
  437GLY      O 7079  18.011  20.072   8.358
  438ALA      N 7080  17.863  20.215   8.453
  438ALA      H 7081  17.784  20.275   8.434
  438ALA     CA 7082  17.906  20.194   8.590
  438ALA     HA 7083  18.014  20.193   8.605
  438ALA     CB 7084  17.853  20.315   8.667
  438ALA    HB1 7085  17.903  20.321   8.764
  438ALA    HB2 7086  17.869  20.403   8.605
  438ALA    HB3 7087  17.745  20.306   8.681
  438ALA      C 7088  17.852  20.068   8.656
  438ALA      O 7089  17.875  20.040   8.773
  439ILE      N 7090  17.786  19.982   8.577
  439ILE      H 7091  17.749  20.021   8.492
  439ILE     CA 7092  17.769  19.842   8.609
  439ILE     HA 7093  17.839  19.827   8.691
  439ILE     CB 7094  17.623  19.815   8.643
  439ILE     HB 7095  17.616  19.707   8.654
  439ILE    CG2 7096  17.578  19.882   8.773
  439ILE   HG21 7097  17.590  19.990   8.774
  439ILE   HG22 7098  17.473  19.864   8.792
  439ILE   HG23 7099  17.638  19.836   8.852
  439ILE    CG1 7100  17.534  19.848   8.523
  439ILE   HG11 7101  17.581  19.813   8.431
  439ILE   HG12 7102  17.549  19.955   8.514
  439ILE     CD 7103  17.385  19.818   8.526
  439ILE    HD1 7104  17.327  19.899   8.570
  439ILE    HD2 7105  17.357  19.818   8.420
  439ILE    HD3 7106  17.368  19.720   8.570
  439ILE      C 7107  17.810  19.743   8.500
  439ILE      O 7108  17.807  19.623   8.527
  440ALA      N 7109  17.849  19.787   8.381
  440ALA      H 7110  17.845  19.885   8.356
  440ALA     CA 7111  17.886  19.699   8.272
  440ALA     HA 7112  17.804  19.628   8.267
  440ALA     CB 7113  17.897  19.780   8.143
  440ALA    HB1 7114  17.989  19.837   8.130
  440ALA    HB2 7115  17.892  19.709   8.060
  440ALA    HB3 7116  17.815  19.848   8.121
  440ALA      C 7117  18.014  19.622   8.300
  440ALA      O 7118  18.115  19.682   8.338
  441ASN      N 7119  18.005  19.489   8.302
  441ASN      H 7120  17.916  19.459   8.265
  441ASN     CA 7121  18.109  19.389   8.317
  441ASN     HA 7122  18.203  19.443   8.307
  441ASN     CB 7123  18.080  19.321   8.450
  441ASN    HB1 7124  18.121  19.220   8.456
  441ASN    HB2 7125  17.974  19.298   8.462
  441ASN     CG 7126  18.122  19.400   8.573
  441ASN    OD1 7127  18.226  19.373   8.633
  441ASN    ND2 7128  18.040  19.496   8.616
  441ASN   HD21 7129  17.947  19.499   8.577
  441ASN   HD22 7130  18.055  19.532   8.709
  441ASN      C 7131  18.095  19.294   8.199
  441ASN      O 7132  17.996  19.293   8.126
  442GLU      N 7133  18.197  19.210   8.178
  442GLU      H 7134  18.277  19.222   8.238
  442GLU     CA 7135  18.192  19.103   8.081
  442GLU     HA 7136  18.188  19.146   7.981
  442GLU     CB 7137  18.317  19.016   8.088
  442GLU    HB1 7138  18.293  18.915   8.052
  442GLU    HB2 7139  18.360  19.005   8.187
  442GLU     CG 7140  18.427  19.056   7.990
  442GLU    HG1 7141  18.380  19.051   7.892
  442GLU    HG2 7142  18.506  18.980   7.988
  442GLU     CD 7143  18.490  19.191   8.019
  442GLU    OE1 7144  18.460  19.296   7.958
  442GLU    OE2 7145  18.561  19.198   8.121
  442GLU      C 7146  18.077  19.005   8.099
  442GLU      O 7147  18.023  18.955   8.001
  443GLU      N 7148  18.032  18.980   8.222
  443GLU      H 7149  18.070  19.031   8.301
  443GLU     CA 7150  17.924  18.886   8.248
  443GLU     HA 7151  17.943  18.795   8.192
  443GLU     CB 7152  17.924  18.841   8.394
  443GLU    HB1 7153  18.020  18.794   8.417
  443GLU    HB2 7154  17.856  18.757   8.405
  443GLU     CG 7155  17.889  18.949   8.496
  443GLU    HG1 7156  17.797  19.001   8.468
  443GLU    HG2 7157  17.961  19.031   8.492
  443GLU     CD 7158  17.872  18.902   8.639
  443GLU    OE1 7159  17.783  18.815   8.652
  443GLU    OE2 7160  17.937  18.952   8.734
  443GLU      C 7161  17.784  18.936   8.215
  443GLU      O 7162  17.688  18.860   8.214
  444ASN      N 7163  17.772  19.066   8.188
  444ASN      H 7164  17.853  19.126   8.182
  444ASN     CA 7165  17.644  19.129   8.163
  444ASN     HA 7166  17.563  19.063   8.132
  444ASN     CB 7167  17.598  19.206   8.286
  444ASN    HB1 7168  17.606  19.137   8.370
  444ASN    HB2 7169  17.491  19.224   8.277
  444ASN     CG 7170  17.668  19.335   8.325
  444ASN    OD1 7171  17.706  19.424   8.248
  444ASN    ND2 7172  17.696  19.351   8.454
  444ASN   HD21 7173  17.652  19.288   8.519
  444ASN   HD22 7174  17.729  19.438   8.493
  444ASN      C 7175  17.636  19.221   8.042
  444ASN      O 7176  17.523  19.255   8.009
  445ILE      N 7177  17.743  19.256   7.969
  445ILE      H 7178  17.836  19.228   7.996
  445ILE     CA 7179  17.732  19.349   7.858
  445ILE     HA 7180  17.691  19.441   7.899
  445ILE     CB 7181  17.874  19.371   7.807
  445ILE     HB 7182  17.936  19.400   7.892
  445ILE    CG2 7183  17.936  19.246   7.745
  445ILE   HG21 7184  18.044  19.252   7.740
  445ILE   HG22 7185  17.908  19.157   7.802
  445ILE   HG23 7186  17.897  19.228   7.645
  445ILE    CG1 7187  17.898  19.483   7.705
  445ILE   HG11 7188  17.847  19.478   7.609
  445ILE   HG12 7189  18.005  19.488   7.689
  445ILE     CD 7190  17.850  19.614   7.767
  445ILE    HD1 7191  17.743  19.608   7.784
  445ILE    HD2 7192  17.902  19.635   7.860
  445ILE    HD3 7193  17.874  19.696   7.698
  445ILE      C 7194  17.637  19.305   7.748
  445ILE      O 7195  17.583  19.388   7.676
  446SER      N 7196  17.607  19.175   7.736
  446SER      H 7197  17.646  19.105   7.797
  446SER     CA 7198  17.505  19.131   7.643
  446SER     HA 7199  17.544  19.151   7.544
  446SER     CB 7200  17.488  18.980   7.663
  446SER    HB1 7201  17.577  18.923   7.636
  446SER    HB2 7202  17.400  18.954   7.603
  446SER     OG 7203  17.458  18.958   7.799
  446SER     HG 7204  17.464  18.864   7.815
  446SER      C 7205  17.371  19.201   7.664
  446SER      O 7206  17.311  19.243   7.565
  447PHE      N 7207  17.331  19.221   7.789
  447PHE      H 7208  17.371  19.153   7.852
  447PHE     CA 7209  17.207  19.286   7.828
  447PHE     HA 7210  17.130  19.280   7.751
  447PHE     CB 7211  17.142  19.208   7.942
  447PHE    HB1 7212  17.221  19.206   8.018
  447PHE    HB2 7213  17.122  19.107   7.909
  447PHE     CG 7214  17.016  19.268   7.998
  447PHE    CD1 7215  17.022  19.354   8.109
  447PHE    HD1 7216  17.122  19.376   8.141
  447PHE    CE1 7217  16.907  19.408   8.169
  447PHE    HE1 7218  16.920  19.470   8.257
  447PHE     CZ 7219  16.783  19.375   8.115
  447PHE     HZ 7220  16.691  19.420   8.151
  447PHE    CE2 7221  16.779  19.289   8.004
  447PHE    HE2 7222  16.679  19.281   7.963
  447PHE    CD2 7223  16.892  19.242   7.937
  447PHE    HD2 7224  16.876  19.183   7.849
  447PHE      C 7225  17.229  19.435   7.852
  447PHE      O 7226  17.147  19.516   7.809
  448ILE      N 7227  17.340  19.474   7.914
  448ILE      H 7228  17.410  19.408   7.944
  448ILE     CA 7229  17.357  19.614   7.947
  448ILE     HA 7230  17.264  19.660   7.981
  448ILE     CB 7231  17.462  19.619   8.058
  448ILE     HB 7232  17.547  19.559   8.024
  448ILE    CG2 7233  17.513  19.758   8.095
  448ILE   HG21 7234  17.434  19.832   8.089
  448ILE   HG22 7235  17.576  19.766   8.184
  448ILE   HG23 7236  17.583  19.791   8.019
  448ILE    CG1 7237  17.420  19.555   8.189
  448ILE   HG11 7238  17.505  19.571   8.255
  448ILE   HG12 7239  17.403  19.448   8.175
  448ILE     CD 7240  17.297  19.618   8.254
  448ILE    HD1 7241  17.209  19.573   8.208
  448ILE    HD2 7242  17.300  19.597   8.361
  448ILE    HD3 7243  17.303  19.725   8.231
  448ILE      C 7244  17.395  19.707   7.832
  448ILE      O 7245  17.374  19.827   7.846
  449ALA      N 7246  17.436  19.651   7.719
  449ALA      H 7247  17.445  19.550   7.715
  449ALA     CA 7248  17.439  19.724   7.593
  449ALA     HA 7249  17.442  19.830   7.615
  449ALA     CB 7250  17.559  19.680   7.510
  449ALA    HB1 7251  17.650  19.695   7.568
  449ALA    HB2 7252  17.563  19.576   7.478
  449ALA    HB3 7253  17.563  19.747   7.425
  449ALA      C 7254  17.314  19.721   7.507
  449ALA      O 7255  17.313  19.757   7.389
  450LYS      N 7256  17.198  19.677   7.557
  450LYS      H 7257  17.195  19.627   7.645
  450LYS     CA 7258  17.076  19.678   7.480
  450LYS     HA 7259  17.090  19.715   7.378
  450LYS     CB 7260  17.023  19.535   7.471
  450LYS    HB1 7261  16.919  19.543   7.439
  450LYS    HB2 7262  17.025  19.497   7.573
  450LYS     CG 7263  17.098  19.440   7.379
  450LYS    HG1 7264  17.203  19.441   7.407
  450LYS    HG2 7265  17.093  19.483   7.279
  450LYS     CD 7266  17.034  19.302   7.388
  450LYS    HD1 7267  16.927  19.310   7.369
  450LYS    HD2 7268  17.052  19.267   7.489
  450LYS     CE 7269  17.097  19.202   7.291
  450LYS    HE1 7270  17.080  19.236   7.189
  450LYS    HE2 7271  17.062  19.099   7.303
  450LYS     NZ 7272  17.244  19.202   7.305
  450LYS    HZ1 7273  17.295  19.285   7.280
  450LYS    HZ2 7274  17.266  19.180   7.401
  450LYS    HZ3 7275  17.285  19.119   7.265
  450LYS      C 7276  16.972  19.772   7.539
  450LYS      O 7277  16.887  19.831   7.472
  451ILE      N 7278  16.968  19.787   7.671
  451ILE      H 7279  17.032  19.732   7.727
  451ILE     CA 7280  16.858  19.852   7.740
  451ILE     HA 7281  16.765  19.840   7.685
  451ILE     CB 7282  16.831  19.783   7.874
  451ILE     HB 7283  16.742  19.821   7.924
  451ILE    CG2 7284  16.809  19.632   7.858
  451ILE   HG21 7285  16.757  19.606   7.766
  451ILE   HG22 7286  16.903  19.579   7.845
  451ILE   HG23 7287  16.751  19.591   7.940
  451ILE    CG1 7288  16.939  19.801   7.980
  451ILE   HG11 7289  16.972  19.904   7.989
  451ILE   HG12 7290  17.023  19.733   7.965
  451ILE     CD 7291  16.887  19.760   8.118
  451ILE    HD1 7292  16.900  19.655   8.143
  451ILE    HD2 7293  16.939  19.818   8.194
  451ILE    HD3 7294  16.779  19.771   8.121
  451ILE      C 7295  16.863  20.003   7.751
  451ILE      O 7296  16.765  20.062   7.796
  452GLY      N 7297  16.962  20.077   7.701
  452GLY      H 7298  17.049  20.032   7.674
  452GLY     CA 7299  16.976  20.221   7.699
  452GLY    HA1 7300  17.073  20.253   7.660
  452GLY    HA2 7301  16.984  20.262   7.800
  452GLY      C 7302  16.876  20.309   7.626
  452GLY      O 7303  16.877  20.431   7.642
  453SER      N 7304  16.792  20.250   7.541
  453SER      H 7305  16.821  20.156   7.521
  453SER     CA 7306  16.683  20.302   7.460
  453SER     HA 7307  16.704  20.405   7.431
  453SER     CB 7308  16.683  20.225   7.329
  453SER    HB1 7309  16.592  20.238   7.270
  453SER    HB2 7310  16.698  20.118   7.345
  453SER     OG 7311  16.792  20.276   7.256
  453SER     HG 7312  16.792  20.220   7.178
  453SER      C 7313  16.544  20.294   7.521
  453SER      O 7314  16.442  20.321   7.457
  454TYR      N 7315  16.530  20.257   7.649
  454TYR      H 7316  16.613  20.226   7.698
  454TYR     CA 7317  16.402  20.257   7.717
  454TYR     HA 7318  16.357  20.171   7.668
  454TYR     CB 7319  16.414  20.220   7.864
  454TYR    HB1 7320  16.479  20.293   7.912
  454TYR    HB2 7321  16.468  20.126   7.873
  454TYR     CG 7322  16.281  20.200   7.934
  454TYR    CD1 7323  16.228  20.289   8.027
  454TYR    HD1 7324  16.271  20.387   8.046
  454TYR    CE1 7325  16.109  20.261   8.094
  454TYR    HE1 7326  16.064  20.336   8.158
  454TYR     CZ 7327  16.038  20.144   8.060
  454TYR     OH 7328  15.910  20.128   8.106
  454TYR     HH 7329  15.856  20.075   8.047
  454TYR    CE2 7330  16.091  20.052   7.968
  454TYR    HE2 7331  16.049  19.953   7.962
  454TYR    CD2 7332  16.212  20.082   7.903
  454TYR    HD2 7333  16.263  20.025   7.827
  454TYR      C 7334  16.310  20.377   7.707
  454TYR      O 7335  16.189  20.358   7.699
  455LEU      N 7336  16.366  20.498   7.694
  455LEU      H 7337  16.466  20.509   7.697
  455LEU     CA 7338  16.287  20.618   7.676
  455LEU     HA 7339  16.193  20.608   7.728
  455LEU     CB 7340  16.360  20.732   7.748
  455LEU    HB1 7341  16.299  20.821   7.732
  455LEU    HB2 7342  16.454  20.747   7.695
  455LEU     CG 7343  16.396  20.723   7.896
  455LEU     HG 7344  16.464  20.642   7.923
  455LEU    CD1 7345  16.472  20.847   7.942
  455LEU   HD11 7346  16.518  20.824   8.039
  455LEU   HD12 7347  16.549  20.865   7.868
  455LEU   HD13 7348  16.396  20.924   7.956
  455LEU    CD2 7349  16.271  20.700   7.980
  455LEU   HD21 7350  16.289  20.724   8.085
  455LEU   HD22 7351  16.191  20.761   7.937
  455LEU   HD23 7352  16.247  20.594   7.982
  455LEU      C 7353  16.258  20.648   7.530
  455LEU      O 7354  16.167  20.724   7.498
  456ARG      N 7355  16.324  20.583   7.434
  456ARG      H 7356  16.397  20.522   7.468
  456ARG     CA 7357  16.300  20.589   7.291
  456ARG     HA 7358  16.286  20.694   7.268
  456ARG     CB 7359  16.431  20.566   7.216
  456ARG    HB1 7360  16.406  20.560   7.110
  456ARG    HB2 7361  16.475  20.475   7.256
  456ARG     CG 7362  16.538  20.672   7.238
  456ARG    HG1 7363  16.567  20.688   7.341
  456ARG    HG2 7364  16.500  20.769   7.207
  456ARG     CD 7365  16.664  20.639   7.157
  456ARG    HD1 7366  16.640  20.654   7.052
  456ARG    HD2 7367  16.684  20.532   7.164
  456ARG     NE 7368  16.776  20.724   7.197
  456ARG     HE 7369  16.777  20.818   7.161
  456ARG     CZ 7370  16.871  20.681   7.281
  456ARG    NH1 7371  16.899  20.553   7.308
  456ARG   HH11 7372  16.845  20.472   7.282
  456ARG   HH12 7373  16.970  20.540   7.379
  456ARG    NH2 7374  16.956  20.778   7.320
  456ARG   HH21 7375  16.942  20.872   7.286
  456ARG   HH22 7376  17.042  20.757   7.369
  456ARG      C 7377  16.183  20.509   7.233
  456ARG      O 7378  16.132  20.539   7.126
  457VAL      N 7379  16.147  20.398   7.296
  457VAL      H 7380  16.198  20.376   7.381
  457VAL     CA 7381  16.046  20.304   7.249
  457VAL     HA 7382  16.079  20.248   7.162
  457VAL     CB 7383  16.042  20.191   7.352
  457VAL     HB 7384  16.024  20.251   7.441
  457VAL    CG1 7385  15.930  20.089   7.340
  457VAL   HG11 7386  15.940  20.026   7.428
  457VAL   HG12 7387  15.831  20.134   7.335
  457VAL   HG13 7388  15.947  20.021   7.257
  457VAL    CG2 7389  16.170  20.112   7.375
  457VAL   HG21 7390  16.253  20.172   7.337
  457VAL   HG22 7391  16.179  20.112   7.483
  457VAL   HG23 7392  16.166  20.012   7.332
  457VAL      C 7393  15.912  20.367   7.214
  457VAL      O 7394  15.864  20.455   7.285
  458GLY      N 7395  15.849  20.321   7.106
  458GLY      H 7396  15.898  20.249   7.053
  458GLY     CA 7397  15.729  20.365   7.038
  458GLY    HA1 7398  15.652  20.366   7.116
  458GLY    HA2 7399  15.703  20.297   6.957
  458GLY      C 7400  15.719  20.506   6.984
  458GLY      O 7401  15.608  20.550   6.954
  459PHE      N 7402  15.834  20.572   6.962
  459PHE      H 7403  15.912  20.507   6.965
  459PHE     CA 7404  15.860  20.708   6.923
  459PHE     HA 7405  15.770  20.749   6.876
  459PHE     CB 7406  15.879  20.786   7.053
  459PHE    HB1 7407  15.909  20.884   7.015
  459PHE    HB2 7408  15.957  20.737   7.112
  459PHE     CG 7409  15.763  20.799   7.148
  459PHE    CD1 7410  15.644  20.866   7.116
  459PHE    HD1 7411  15.638  20.917   7.021
  459PHE    CE1 7412  15.535  20.876   7.203
  459PHE    HE1 7413  15.446  20.928   7.171
  459PHE     CZ 7414  15.542  20.817   7.330
  459PHE     HZ 7415  15.456  20.821   7.394
  459PHE    CE2 7416  15.662  20.752   7.362
  459PHE    HE2 7417  15.673  20.701   7.456
  459PHE    CD2 7418  15.770  20.740   7.274
  459PHE    HD2 7419  15.860  20.693   7.310
  459PHE      C 7420  15.974  20.746   6.829
  459PHE      O 7421  15.983  20.861   6.788
  460TYR      N 7422  16.059  20.649   6.793
  460TYR      H 7423  16.038  20.558   6.831
  460TYR     CA 7424  16.188  20.667   6.730
  460TYR     HA 7425  16.184  20.756   6.668
  460TYR     CB 7426  16.291  20.707   6.835
  460TYR    HB1 7427  16.322  20.611   6.877
  460TYR    HB2 7428  16.249  20.771   6.913
  460TYR     CG 7429  16.415  20.772   6.778
  460TYR    CD1 7430  16.530  20.696   6.755
  460TYR    HD1 7431  16.529  20.592   6.784
  460TYR    CE1 7432  16.637  20.746   6.679
  460TYR    HE1 7433  16.716  20.682   6.646
  460TYR     CZ 7434  16.634  20.879   6.632
  460TYR     OH 7435  16.736  20.924   6.554
  460TYR     HH 7436  16.819  20.883   6.580
  460TYR    CE2 7437  16.520  20.956   6.660
  460TYR    HE2 7438  16.506  21.055   6.619
  460TYR    CD2 7439  16.409  20.901   6.726
  460TYR    HD2 7440  16.331  20.968   6.758
  460TYR      C 7441  16.230  20.545   6.649
  460TYR      O 7442  16.214  20.436   6.705
  461PRO      N 7443  16.291  20.554   6.531
  461PRO     CD 7444  16.317  20.682   6.467
  461PRO    HD1 7445  16.414  20.722   6.498
  461PRO    HD2 7446  16.229  20.743   6.485
  461PRO     CG 7447  16.340  20.647   6.320
  461PRO    HG1 7448  16.402  20.714   6.262
  461PRO    HG2 7449  16.246  20.644   6.264
  461PRO     CB 7450  16.387  20.502   6.319
  461PRO    HB1 7451  16.495  20.488   6.310
  461PRO    HB2 7452  16.355  20.446   6.232
  461PRO     CA 7453  16.330  20.442   6.447
  461PRO     HA 7454  16.240  20.388   6.417
  461PRO      C 7455  16.427  20.344   6.512
  461PRO      O 7456  16.529  20.384   6.568
  462GLU      N 7457  16.405  20.214   6.498
  462GLU      H 7458  16.323  20.177   6.452
  462GLU     CA 7459  16.484  20.107   6.556
  462GLU     HA 7460  16.430  20.016   6.530
  462GLU     CB 7461  16.614  20.098   6.477
  462GLU    HB1 7462  16.693  20.159   6.520
  462GLU    HB2 7463  16.584  20.138   6.380
  462GLU     CG 7464  16.674  19.961   6.446
  462GLU    HG1 7465  16.672  19.892   6.530
  462GLU    HG2 7466  16.777  19.984   6.420
  462GLU     CD 7467  16.612  19.896   6.323
  462GLU    OE1 7468  16.521  19.814   6.346
  462GLU    OE2 7469  16.642  19.938   6.209
  462GLU      C 7470  16.508  20.110   6.707
  462GLU      O 7471  16.607  20.059   6.760
  463ALA      N 7472  16.426  20.180   6.785
  463ALA      H 7473  16.342  20.214   6.741
  463ALA     CA 7474  16.428  20.182   6.930
  463ALA     HA 7475  16.527  20.164   6.973
  463ALA     CB 7476  16.377  20.320   6.971
  463ALA    HB1 7477  16.445  20.398   6.936
  463ALA    HB2 7478  16.277  20.335   6.930
  463ALA    HB3 7479  16.371  20.326   7.079
  463ALA      C 7480  16.346  20.070   6.992
  463ALA      O 7481  16.261  20.084   7.079
  464ASN      N 7482  16.350  19.951   6.931
  464ASN      H 7483  16.421  19.935   6.861
  464ASN     CA 7484  16.277  19.833   6.974
  464ASN     HA 7485  16.175  19.860   7.002
  464ASN     CB 7486  16.261  19.733   6.860
  464ASN    HB1 7487  16.188  19.659   6.892
  464ASN    HB2 7488  16.357  19.688   6.832
  464ASN     CG 7489  16.204  19.797   6.735
  464ASN    OD1 7490  16.094  19.851   6.740
  464ASN    ND2 7491  16.283  19.808   6.628
  464ASN   HD21 7492  16.360  19.744   6.629
  464ASN   HD22 7493  16.254  19.850   6.540
  464ASN      C 7494  16.340  19.771   7.098
  464ASN      O 7495  16.400  19.663   7.093
  465THR      N 7496  16.336  19.838   7.213
  465THR      H 7497  16.302  19.933   7.214
  465THR     CA 7498  16.405  19.777   7.326
  465THR     HA 7499  16.502  19.736   7.298
  465THR     CB 7500  16.435  19.885   7.430
  465THR     HB 7501  16.340  19.898   7.482
  465THR    CG2 7502  16.544  19.844   7.528
  465THR   HG21 7503  16.633  19.824   7.469
  465THR   HG22 7504  16.560  19.924   7.601
  465THR   HG23 7505  16.514  19.755   7.583
  465THR    OG1 7506  16.488  20.000   7.368
  465THR    HG1 7507  16.515  19.987   7.276
  465THR      C 7508  16.322  19.669   7.393
  465THR      O 7509  16.380  19.582   7.459
  466THR      N 7510  16.189  19.674   7.386
  466THR      H 7511  16.153  19.741   7.320
  466THR     CA 7512  16.095  19.592   7.460
  466THR     HA 7513  16.112  19.596   7.568
  466THR     CB 7514  15.947  19.611   7.430
  466THR     HB 7515  15.912  19.579   7.331
  466THR    CG2 7516  15.850  19.551   7.530
  466THR   HG21 7517  15.895  19.467   7.583
  466THR   HG22 7518  15.810  19.619   7.606
  466THR   HG23 7519  15.767  19.506   7.475
  466THR    OG1 7520  15.913  19.747   7.447
  466THR    HG1 7521  15.933  19.771   7.538
  466THR      C 7522  16.121  19.446   7.423
  466THR      O 7523  16.099  19.362   7.510
  467ILE      N 7524  16.172  19.410   7.305
  467ILE      H 7525  16.181  19.488   7.243
  467ILE     CA 7526  16.217  19.280   7.259
  467ILE     HA 7527  16.135  19.209   7.261
  467ILE     CB 7528  16.263  19.289   7.113
  467ILE     HB 7529  16.338  19.367   7.102
  467ILE    CG2 7530  16.308  19.152   7.064
  467ILE   HG21 7531  16.309  19.151   6.955
  467ILE   HG22 7532  16.411  19.138   7.096
  467ILE   HG23 7533  16.245  19.068   7.095
  467ILE    CG1 7534  16.153  19.354   7.029
  467ILE   HG11 7535  16.119  19.444   7.081
  467ILE   HG12 7536  16.070  19.283   7.027
  467ILE     CD 7537  16.179  19.395   6.885
  467ILE    HD1 7538  16.272  19.451   6.884
  467ILE    HD2 7539  16.200  19.305   6.826
  467ILE    HD3 7540  16.094  19.447   6.841
  467ILE      C 7541  16.314  19.218   7.358
  467ILE      O 7542  16.303  19.098   7.385
  468THR      N 7543  16.398  19.300   7.421
  468THR      H 7544  16.387  19.398   7.396
  468THR     CA 7545  16.494  19.265   7.523
  468THR     HA 7546  16.532  19.164   7.504
  468THR     CB 7547  16.615  19.357   7.513
  468THR     HB 7548  16.597  19.459   7.548
  468THR    CG2 7549  16.739  19.307   7.587
  468THR   HG21 7550  16.765  19.204   7.560
  468THR   HG22 7551  16.820  19.374   7.560
  468THR   HG23 7552  16.720  19.311   7.694
  468THR    OG1 7553  16.671  19.361   7.384
  468THR    HG1 7554  16.603  19.396   7.325
  468THR      C 7555  16.439  19.266   7.665
  468THR      O 7556  16.507  19.226   7.759
  469LEU      N 7557  16.317  19.317   7.688
  469LEU      H 7558  16.263  19.364   7.616
  469LEU     CA 7559  16.263  19.330   7.821
  469LEU     HA 7560  16.334  19.306   7.900
  469LEU     CB 7561  16.229  19.478   7.836
  469LEU    HB1 7562  16.180  19.496   7.931
  469LEU    HB2 7563  16.149  19.496   7.764
  469LEU     CG 7564  16.351  19.569   7.832
  469LEU     HG 7565  16.412  19.538   7.747
  469LEU    CD1 7566  16.308  19.712   7.802
  469LEU   HD11 7567  16.220  19.743   7.859
  469LEU   HD12 7568  16.388  19.786   7.814
  469LEU   HD13 7569  16.285  19.709   7.696
  469LEU    CD2 7570  16.427  19.568   7.965
  469LEU   HD21 7571  16.512  19.635   7.952
  469LEU   HD22 7572  16.365  19.606   8.046
  469LEU   HD23 7573  16.459  19.469   7.998
  469LEU      C 7574  16.143  19.242   7.853
  469LEU      O 7575  16.136  19.173   7.954
  470SER      N 7576  16.055  19.229   7.753
  470SER      H 7577  16.077  19.277   7.667
  470SER     CA 7578  15.929  19.159   7.768
  470SER     HA 7579  15.940  19.078   7.841
  470SER     CB 7580  15.815  19.252   7.809
  470SER    HB1 7581  15.727  19.191   7.827
  470SER    HB2 7582  15.796  19.323   7.728
  470SER     OG 7583  15.851  19.316   7.929
  470SER     HG 7584  15.830  19.408   7.913
  470SER      C 7585  15.872  19.095   7.643
  470SER      O 7586  15.767  19.031   7.646
  471GLY      N 7587  15.948  19.108   7.534
  471GLY      H 7588  16.027  19.171   7.532
  471GLY     CA 7589  15.934  19.017   7.422
  471GLY    HA1 7590  15.938  19.068   7.325
  471GLY    HA2 7591  15.828  18.994   7.414
  471GLY      C 7592  16.009  18.885   7.430
  471GLY      O 7593  16.055  18.848   7.538
  472PRO      N 7594  16.024  18.817   7.316
  472PRO     CD 7595  15.983  18.866   7.186
  472PRO    HD1 7596  16.027  18.964   7.167
  472PRO    HD2 7597  15.876  18.885   7.186
  472PRO     CG 7598  16.036  18.766   7.084
  472PRO    HG1 7599  16.125  18.812   7.041
  472PRO    HG2 7600  15.952  18.734   7.022
  472PRO     CB 7601  16.074  18.640   7.161
  472PRO    HB1 7602  16.173  18.610   7.128
  472PRO    HB2 7603  15.999  18.563   7.142
  472PRO     CA 7604  16.081  18.684   7.306
  472PRO     HA 7605  16.005  18.621   7.351
  472PRO      C 7606  16.214  18.655   7.375
  472PRO      O 7607  16.230  18.538   7.408
  473THR      N 7608  16.302  18.749   7.409
  473THR      H 7609  16.310  18.840   7.366
  473THR     CA 7610  16.407  18.720   7.505
  473THR     HA 7611  16.470  18.640   7.465
  473THR     CB 7612  16.494  18.844   7.520
  473THR     HB 7613  16.571  18.814   7.591
  473THR    CG2 7614  16.562  18.889   7.392
  473THR   HG21 7615  16.499  18.926   7.311
  473THR   HG22 7616  16.631  18.970   7.419
  473THR   HG23 7617  16.627  18.815   7.345
  473THR    OG1 7618  16.417  18.948   7.577
  473THR    HG1 7619  16.376  18.986   7.499
  473THR      C 7620  16.364  18.666   7.640
  473THR      O 7621  16.429  18.569   7.678
  474ILE      N 7622  16.258  18.712   7.708
  474ILE      H 7623  16.199  18.785   7.670
  474ILE     CA 7624  16.218  18.658   7.836
  474ILE     HA 7625  16.307  18.641   7.897
  474ILE     CB 7626  16.124  18.751   7.912
  474ILE     HB 7627  16.106  18.699   8.006
  474ILE    CG2 7628  16.202  18.880   7.935
  474ILE   HG21 7629  16.198  18.946   7.849
  474ILE   HG22 7630  16.162  18.931   8.022
  474ILE   HG23 7631  16.305  18.850   7.957
  474ILE    CG1 7632  15.990  18.777   7.844
  474ILE   HG11 7633  15.960  18.687   7.791
  474ILE   HG12 7634  15.999  18.858   7.772
  474ILE     CD 7635  15.878  18.812   7.942
  474ILE    HD1 7636  15.781  18.780   7.902
  474ILE    HD2 7637  15.887  18.756   8.035
  474ILE    HD3 7638  15.860  18.919   7.951
  474ILE      C 7639  16.166  18.515   7.829
  474ILE      O 7640  16.169  18.445   7.930
  475TYR      N 7641  16.122  18.465   7.713
  475TYR      H 7642  16.134  18.528   7.635
  475TYR     CA 7643  16.072  18.331   7.691
  475TYR     HA 7644  16.026  18.295   7.782
  475TYR     CB 7645  15.973  18.335   7.575
  475TYR    HB1 7646  15.946  18.235   7.542
  475TYR    HB2 7647  16.014  18.391   7.490
  475TYR     CG 7648  15.843  18.408   7.597
  475TYR    CD1 7649  15.723  18.343   7.628
  475TYR    HD1 7650  15.728  18.236   7.637
  475TYR    CE1 7651  15.604  18.416   7.640
  475TYR    HE1 7652  15.517  18.358   7.663
  475TYR     CZ 7653  15.607  18.557   7.643
  475TYR     OH 7654  15.499  18.634   7.675
  475TYR     HH 7655  15.520  18.726   7.688
  475TYR    CE2 7656  15.729  18.622   7.616
  475TYR    HE2 7657  15.736  18.729   7.630
  475TYR    CD2 7658  15.846  18.548   7.596
  475TYR    HD2 7659  15.941  18.597   7.579
  475TYR      C 7660  16.181  18.230   7.656
  475TYR      O 7661  16.199  18.134   7.731
  476ALA      N 7662  16.271  18.262   7.563
  476ALA      H 7663  16.254  18.344   7.506
  476ALA     CA 7664  16.400  18.196   7.552
  476ALA     HA 7665  16.387  18.097   7.509
  476ALA     CB 7666  16.460  18.265   7.430
  476ALA    HB1 7667  16.411  18.244   7.334
  476ALA    HB2 7668  16.466  18.373   7.434
  476ALA    HB3 7669  16.564  18.236   7.421
  476ALA      C 7670  16.483  18.207   7.680
  476ALA      O 7671  16.556  18.111   7.704
  477GLY      N 7672  16.469  18.311   7.762
  477GLY      H 7673  16.393  18.369   7.730
  477GLY     CA 7674  16.524  18.331   7.894
  477GLY    HA1 7675  16.526  18.433   7.933
  477GLY    HA2 7676  16.632  18.317   7.894
  477GLY      C 7677  16.461  18.234   7.994
  477GLY      O 7678  16.531  18.161   8.064
  478ALA      N 7679  16.328  18.220   7.996
  478ALA      H 7680  16.266  18.273   7.936
  478ALA     CA 7681  16.254  18.123   8.072
  478ALA     HA 7682  16.290  18.131   8.175
  478ALA     CB 7683  16.106  18.157   8.060
  478ALA    HB1 7684  16.097  18.262   8.087
  478ALA    HB2 7685  16.065  18.132   7.962
  478ALA    HB3 7686  16.053  18.098   8.135
  478ALA      C 7687  16.277  17.978   8.032
  478ALA      O 7688  16.265  17.891   8.118
  479TYR      N 7689  16.306  17.954   7.904
  479TYR      H 7690  16.296  18.034   7.843
  479TYR     CA 7691  16.350  17.823   7.859
  479TYR     HA 7692  16.285  17.757   7.916
  479TYR     CB 7693  16.331  17.813   7.707
  479TYR    HB1 7694  16.350  17.712   7.671
  479TYR    HB2 7695  16.402  17.878   7.656
  479TYR     CG 7696  16.197  17.841   7.643
  479TYR    CD1 7697  16.082  17.812   7.718
  479TYR    HD1 7698  16.095  17.779   7.820
  479TYR    CE1 7699  15.957  17.850   7.669
  479TYR    HE1 7700  15.868  17.853   7.731
  479TYR     CZ 7701  15.950  17.902   7.538
  479TYR     OH 7702  15.826  17.934   7.492
  479TYR     HH 7703  15.760  17.877   7.532
  479TYR    CE2 7704  16.063  17.923   7.457
  479TYR    HE2 7705  16.051  17.964   7.358
  479TYR    CD2 7706  16.188  17.892   7.513
  479TYR    HD2 7707  16.275  17.915   7.454
  479TYR      C 7708  16.492  17.784   7.896
  479TYR      O 7709  16.516  17.666   7.922
  480LYS      N 7710  16.583  17.881   7.899
  480LYS      H 7711  16.554  17.976   7.879
  480LYS     CA 7712  16.717  17.866   7.951
  480LYS     HA 7713  16.757  17.776   7.903
  480LYS     CB 7714  16.812  17.975   7.903
  480LYS    HB1 7715  16.769  18.073   7.924
  480LYS    HB2 7716  16.823  17.977   7.795
  480LYS     CG 7717  16.956  17.968   7.955
  480LYS    HG1 7718  17.000  17.873   7.924
  480LYS    HG2 7719  16.951  17.974   8.064
  480LYS     CD 7720  17.040  18.083   7.902
  480LYS    HD1 7721  16.987  18.179   7.900
  480LYS    HD2 7722  17.077  18.045   7.807
  480LYS     CE 7723  17.168  18.106   7.981
  480LYS    HE1 7724  17.236  18.026   7.950
  480LYS    HE2 7725  17.152  18.090   8.087
  480LYS     NZ 7726  17.225  18.241   7.967
  480LYS    HZ1 7727  17.271  18.270   8.052
  480LYS    HZ2 7728  17.289  18.240   7.889
  480LYS    HZ3 7729  17.151  18.305   7.945
  480LYS      C 7730  16.722  17.852   8.103
  480LYS      O 7731  16.780  17.757   8.155
  481ASP      N 7732  16.647  17.933   8.178
  481ASP      H 7733  16.602  18.010   8.130
  481ASP     CA 7734  16.617  17.915   8.318
  481ASP     HA 7735  16.710  17.934   8.371
  481ASP     CB 7736  16.515  18.016   8.371
  481ASP    HB1 7737  16.499  17.992   8.476
  481ASP    HB2 7738  16.424  18.014   8.312
  481ASP     CG 7739  16.564  18.160   8.360
  481ASP    OD1 7740  16.685  18.186   8.344
  481ASP    OD2 7741  16.482  18.251   8.383
  481ASP      C 7742  16.570  17.773   8.350
  481ASP      O 7743  16.639  17.708   8.428
  482LEU      N 7744  16.465  17.713   8.293
  482LEU      H 7745  16.424  17.773   8.222
  482LEU     CA 7746  16.429  17.573   8.304
  482LEU     HA 7747  16.382  17.558   8.401
  482LEU     CB 7748  16.325  17.539   8.198
  482LEU    HB1 7749  16.366  17.542   8.097
  482LEU    HB2 7750  16.242  17.609   8.202
  482LEU     CG 7751  16.261  17.400   8.207
  482LEU     HG 7752  16.339  17.324   8.197
  482LEU    CD1 7753  16.185  17.361   8.333
  482LEU   HD11 7754  16.104  17.428   8.363
  482LEU   HD12 7755  16.141  17.262   8.322
  482LEU   HD13 7756  16.244  17.368   8.424
  482LEU    CD2 7757  16.172  17.383   8.084
  482LEU   HD21 7758  16.227  17.396   7.991
  482LEU   HD22 7759  16.128  17.283   8.083
  482LEU   HD23 7760  16.082  17.444   8.089
  482LEU      C 7761  16.544  17.475   8.284
  482LEU      O 7762  16.563  17.392   8.372
  483LEU      N 7763  16.622  17.493   8.177
  483LEU      H 7764  16.603  17.562   8.107
  483LEU     CA 7765  16.708  17.382   8.140
  483LEU     HA 7766  16.675  17.287   8.181
  483LEU     CB 7767  16.725  17.374   7.988
  483LEU    HB1 7768  16.790  17.290   7.967
  483LEU    HB2 7769  16.790  17.457   7.959
  483LEU     CG 7770  16.598  17.345   7.909
  483LEU     HG 7771  16.517  17.409   7.941
  483LEU    CD1 7772  16.627  17.373   7.762
  483LEU   HD11 7773  16.542  17.373   7.694
  483LEU   HD12 7774  16.664  17.475   7.748
  483LEU   HD13 7775  16.701  17.300   7.727
  483LEU    CD2 7776  16.545  17.204   7.935
  483LEU   HD21 7777  16.518  17.185   8.039
  483LEU   HD22 7778  16.461  17.182   7.870
  483LEU   HD23 7779  16.617  17.130   7.901
  483LEU      C 7780  16.847  17.395   8.200
  483LEU      O 7781  16.932  17.306   8.195
  484THR      N 7782  16.895  17.514   8.238
  484THR      H 7783  16.836  17.592   8.213
  484THR     CA 7784  17.025  17.545   8.295
  484THR     HA 7785  17.097  17.481   8.243
  484THR     CB 7786  17.080  17.683   8.261
  484THR     HB 7787  17.175  17.692   8.314
  484THR    CG2 7788  17.114  17.706   8.114
  484THR   HG21 7789  17.196  17.644   8.079
  484THR   HG22 7790  17.035  17.671   8.048
  484THR   HG23 7791  17.149  17.808   8.096
  484THR    OG1 7792  16.991  17.776   8.319
  484THR    HG1 7793  16.915  17.792   8.262
  484THR      C 7794  17.030  17.519   8.445
  484THR      O 7795  17.137  17.542   8.501
  485PHE      N 7796  16.919  17.490   8.513
  485PHE      H 7797  16.835  17.478   8.459
  485PHE     CA 7798  16.899  17.483   8.656
  485PHE     HA 7799  16.791  17.472   8.668
  485PHE     CB 7800  16.972  17.357   8.701
  485PHE    HB1 7801  16.968  17.347   8.810
  485PHE    HB2 7802  17.080  17.359   8.688
  485PHE     CG 7803  16.927  17.223   8.650
  485PHE    CD1 7804  16.801  17.175   8.689
  485PHE    HD1 7805  16.728  17.242   8.733
  485PHE    CE1 7806  16.758  17.047   8.652
  485PHE    HE1 7807  16.653  17.022   8.665
  485PHE     CZ 7808  16.841  16.968   8.572
  485PHE     HZ 7809  16.799  16.875   8.537
  485PHE    CE2 7810  16.960  17.025   8.525
  485PHE    HE2 7811  17.020  16.978   8.448
  485PHE    CD2 7812  17.010  17.149   8.564
  485PHE    HD2 7813  17.103  17.186   8.525
  485PHE      C 7814  16.946  17.607   8.730
  485PHE      O 7815  16.958  17.600   8.852
  486LYS      N 7816  16.970  17.720   8.663
  486LYS      H 7817  16.955  17.712   8.564
  486LYS     CA 7818  16.993  17.852   8.719
  486LYS     HA 7819  16.968  17.861   8.825
  486LYS     CB 7820  17.141  17.887   8.703
  486LYS    HB1 7821  17.164  17.893   8.596
  486LYS    HB2 7822  17.208  17.812   8.745
  486LYS     CG 7823  17.177  18.024   8.760
  486LYS    HG1 7824  17.180  18.027   8.869
  486LYS    HG2 7825  17.100  18.095   8.732
  486LYS     CD 7826  17.314  18.071   8.711
  486LYS    HD1 7827  17.325  18.058   8.604
  486LYS    HD2 7828  17.391  18.015   8.764
  486LYS     CE 7829  17.339  18.214   8.759
  486LYS    HE1 7830  17.320  18.221   8.867
  486LYS    HE2 7831  17.262  18.274   8.710
  486LYS     NZ 7832  17.472  18.264   8.720
  486LYS    HZ1 7833  17.489  18.353   8.764
  486LYS    HZ2 7834  17.546  18.202   8.749
  486LYS    HZ3 7835  17.493  18.264   8.621
  486LYS      C 7836  16.906  17.954   8.648
  486LYS      O 7837  16.931  17.981   8.531
  487GLU      N 7838  16.809  18.012   8.720
  487GLU      H 7839  16.803  17.982   8.816
  487GLU     CA 7840  16.715  18.106   8.661
  487GLU     HA 7841  16.698  18.085   8.556
  487GLU     CB 7842  16.579  18.091   8.728
  487GLU    HB1 7843  16.530  18.000   8.695
  487GLU    HB2 7844  16.506  18.163   8.690
  487GLU     CG 7845  16.573  18.121   8.877
  487GLU    HG1 7846  16.478  18.169   8.902
  487GLU    HG2 7847  16.644  18.196   8.912
  487GLU     CD 7848  16.597  17.992   8.954
  487GLU    OE1 7849  16.506  17.951   9.028
  487GLU    OE2 7850  16.703  17.926   8.957
  487GLU      C 7851  16.765  18.249   8.647
  487GLU      O 7852  16.878  18.279   8.684
  488MET      N 7853  16.676  18.338   8.603
  488MET      H 7854  16.582  18.303   8.593
  488MET     CA 7855  16.702  18.479   8.583
  488MET     HA 7856  16.614  18.526   8.539
  488MET     CB 7857  16.716  18.562   8.710
  488MET    HB1 7858  16.743  18.667   8.693
  488MET    HB2 7859  16.808  18.531   8.760
  488MET     CG 7860  16.592  18.559   8.797
  488MET    HG1 7861  16.559  18.456   8.805
  488MET    HG2 7862  16.521  18.612   8.733
  488MET     SD 7863  16.596  18.623   8.967
  488MET     CE 7864  16.690  18.500   9.059
  488MET    HE1 7865  16.711  18.536   9.160
  488MET    HE2 7866  16.629  18.409   9.064
  488MET    HE3 7867  16.782  18.482   9.002
  488MET      C 7868  16.813  18.512   8.484
  488MET      O 7869  16.878  18.616   8.490
  489SER      N 7870  16.819  18.438   8.372
  489SER      H 7871  16.760  18.356   8.378
  489SER     CA 7872  16.908  18.461   8.261
  489SER     HA 7873  17.008  18.457   8.303
  489SER     CB 7874  16.910  18.341   8.166
  489SER    HB1 7875  16.996  18.346   8.099
  489SER    HB2 7876  16.819  18.342   8.106
  489SER     OG 7877  16.917  18.220   8.239
  489SER     HG 7878  16.832  18.211   8.282
  489SER      C 7879  16.894  18.591   8.182
  489SER      O 7880  16.782  18.620   8.141
  490ILE      N 7881  17.004  18.665   8.168
  490ILE      H 7882  17.081  18.646   8.231
  490ILE     CA 7883  16.999  18.791   8.096
  490ILE     HA 7884  16.896  18.827   8.101
  490ILE     CB 7885  17.091  18.897   8.156
  490ILE     HB 7886  17.100  18.982   8.088
  490ILE    CG2 7887  17.012  18.954   8.273
  490ILE   HG21 7888  17.078  19.020   8.331
  490ILE   HG22 7889  16.922  19.007   8.244
  490ILE   HG23 7890  16.984  18.875   8.343
  490ILE    CG1 7891  17.231  18.849   8.191
  490ILE   HG11 7892  17.279  18.820   8.097
  490ILE   HG12 7893  17.227  18.766   8.261
  490ILE     CD 7894  17.321  18.963   8.239
  490ILE    HD1 7895  17.293  18.994   8.340
  490ILE    HD2 7896  17.424  18.927   8.243
  490ILE    HD3 7897  17.319  19.049   8.172
  490ILE      C 7898  17.026  18.782   7.947
  490ILE      O 7899  16.988  18.874   7.875
  491ASP      N 7900  17.078  18.668   7.901
  491ASP      H 7901  17.097  18.603   7.975
  491ASP     CA 7902  17.112  18.629   7.765
  491ASP     HA 7903  17.062  18.699   7.698
  491ASP     CB 7904  17.263  18.643   7.746
  491ASP    HB1 7905  17.322  18.592   7.822
  491ASP    HB2 7906  17.275  18.750   7.765
  491ASP     CG 7907  17.300  18.609   7.602
  491ASP    OD1 7908  17.306  18.702   7.519
  491ASP    OD2 7909  17.308  18.490   7.566
  491ASP      C 7910  17.063  18.488   7.735
  491ASP      O 7911  17.065  18.404   7.824
  492THR      N 7912  17.018  18.468   7.611
  492THR      H 7913  17.046  18.545   7.551
  492THR     CA 7914  16.973  18.345   7.550
  492THR     HA 7915  16.952  18.283   7.637
  492THR     CB 7916  16.841  18.380   7.481
  492THR     HB 7917  16.804  18.284   7.445
  492THR    CG2 7918  16.738  18.445   7.573
  492THR   HG21 7919  16.721  18.379   7.658
  492THR   HG22 7920  16.769  18.541   7.614
  492THR   HG23 7921  16.638  18.447   7.531
  492THR    OG1 7922  16.875  18.459   7.369
  492THR    HG1 7923  16.833  18.543   7.389
  492THR      C 7924  17.071  18.275   7.457
  492THR      O 7925  17.097  18.155   7.471
  493SER      N 7926  17.136  18.345   7.364
  493SER      H 7927  17.138  18.445   7.376
  493SER     CA 7928  17.227  18.296   7.262
  493SER     HA 7929  17.233  18.369   7.181
  493SER     CB 7930  17.372  18.293   7.309
  493SER    HB1 7931  17.436  18.268   7.224
  493SER    HB2 7932  17.381  18.232   7.398
  493SER     OG 7933  17.417  18.424   7.334
  493SER     HG 7934  17.367  18.440   7.415
  493SER      C 7935  17.189  18.164   7.196
  493SER      O 7936  17.255  18.061   7.205
  494ILE      N 7937  17.068  18.169   7.139
  494ILE      H 7938  17.025  18.260   7.138
  494ILE     CA 7939  16.987  18.055   7.100
  494ILE     HA 7940  17.048  17.965   7.109
  494ILE     CB 7941  16.881  18.025   7.205
  494ILE     HB 7942  16.931  18.029   7.302
  494ILE    CG2 7943  16.766  18.126   7.201
  494ILE   HG21 7944  16.695  18.104   7.280
  494ILE   HG22 7945  16.805  18.227   7.215
  494ILE   HG23 7946  16.718  18.141   7.104
  494ILE    CG1 7947  16.839  17.880   7.188
  494ILE   HG11 7948  16.928  17.817   7.186
  494ILE   HG12 7949  16.782  17.872   7.096
  494ILE     CD 7950  16.754  17.822   7.301
  494ILE    HD1 7951  16.817  17.797   7.387
  494ILE    HD2 7952  16.676  17.889   7.336
  494ILE    HD3 7953  16.720  17.723   7.269
  494ILE      C 7954  16.935  18.054   6.957
  494ILE      O 7955  16.889  18.158   6.912
  495LEU      N 7956  16.943  17.944   6.882
  495LEU      H 7957  16.987  17.866   6.929
  495LEU     CA 7958  16.896  17.929   6.745
  495LEU     HA 7959  16.908  18.023   6.692
  495LEU     CB 7960  16.968  17.808   6.687
  495LEU    HB1 7961  16.920  17.779   6.594
  495LEU    HB2 7962  16.958  17.725   6.758
  495LEU     CG 7963  17.110  17.825   6.633
  495LEU     HG 7964  17.116  17.913   6.569
  495LEU    CD1 7965  17.214  17.822   6.745
  495LEU   HD11 7966  17.198  17.725   6.791
  495LEU   HD12 7967  17.312  17.833   6.699
  495LEU   HD13 7968  17.187  17.901   6.815
  495LEU    CD2 7969  17.149  17.705   6.547
  495LEU   HD21 7970  17.144  17.613   6.605
  495LEU   HD22 7971  17.075  17.709   6.468
  495LEU   HD23 7972  17.248  17.729   6.507
  495LEU      C 7973  16.747  17.898   6.751
  495LEU      O 7974  16.692  17.846   6.847
  496SER      N 7975  16.683  17.916   6.635
  496SER      H 7976  16.746  17.929   6.558
  496SER     CA 7977  16.545  17.881   6.606
  496SER     HA 7978  16.472  17.908   6.682
  496SER     CB 7979  16.488  17.945   6.480
  496SER    HB1 7980  16.399  17.894   6.444
  496SER    HB2 7981  16.552  17.942   6.392
  496SER     OG 7982  16.449  18.081   6.489
  496SER     HG 7983  16.381  18.089   6.422
  496SER      C 7984  16.531  17.730   6.595
  496SER      O 7985  16.427  17.678   6.634
  497SER      N 7986  16.632  17.650   6.560
  497SER      H 7987  16.714  17.681   6.510
  497SER     CA 7988  16.630  17.505   6.563
  497SER     HA 7989  16.536  17.463   6.526
  497SER     CB 7990  16.739  17.457   6.468
  497SER    HB1 7991  16.715  17.500   6.371
  497SER    HB2 7992  16.745  17.348   6.466
  497SER     OG 7993  16.869  17.491   6.511
  497SER     HG 7994  16.914  17.506   6.428
  497SER      C 7995  16.637  17.448   6.704
  497SER      O 7996  16.577  17.345   6.735
  498GLU      N 7997  16.693  17.525   6.797
  498GLU      H 7998  16.752  17.603   6.768
  498GLU     CA 7999  16.699  17.491   6.937
  498GLU     HA 8000  16.709  17.384   6.952
  498GLU     CB 8001  16.826  17.550   6.997
  498GLU    HB1 8002  16.829  17.536   7.105
  498GLU    HB2 8003  16.822  17.657   6.975
  498GLU     CG 8004  16.963  17.493   6.959
  498GLU    HG1 8005  16.969  17.508   6.851
  498GLU    HG2 8006  16.966  17.386   6.976
  498GLU     CD 8007  17.086  17.557   7.022
  498GLU    OE1 8008  17.099  17.678   7.049
  498GLU    OE2 8009  17.183  17.478   7.029
  498GLU      C 8010  16.574  17.532   7.014
  498GLU      O 8011  16.557  17.490   7.129
  499LEU      N 8012  16.479  17.603   6.953
  499LEU      H 8013  16.511  17.644   6.867
  499LEU     CA 8014  16.353  17.641   7.012
  499LEU     HA 8015  16.351  17.621   7.119
  499LEU     CB 8016  16.334  17.791   6.994
  499LEU    HB1 8017  16.236  17.812   7.036
  499LEU    HB2 8018  16.342  17.826   6.891
  499LEU     CG 8019  16.438  17.872   7.071
  499LEU     HG 8020  16.534  17.825   7.047
  499LEU    CD1 8021  16.430  18.013   7.012
  499LEU   HD11 8022  16.327  18.042   7.030
  499LEU   HD12 8023  16.502  18.089   7.043
  499LEU   HD13 8024  16.452  18.000   6.905
  499LEU    CD2 8025  16.403  17.887   7.218
  499LEU   HD21 8026  16.421  17.788   7.262
  499LEU   HD22 8027  16.471  17.954   7.272
  499LEU   HD23 8028  16.300  17.917   7.235
  499LEU      C 8029  16.230  17.567   6.960
  499LEU      O 8030  16.123  17.594   7.014
  500ARG      N 8031  16.237  17.480   6.859
  500ARG      H 8032  16.328  17.441   6.839
  500ARG     CA 8033  16.121  17.415   6.802
  500ARG     HA 8034  16.052  17.481   6.751
  500ARG     CB 8035  16.170  17.317   6.696
  500ARG    HB1 8036  16.078  17.270   6.659
  500ARG    HB2 8037  16.229  17.232   6.730
  500ARG     CG 8038  16.237  17.375   6.572
  500ARG    HG1 8039  16.342  17.344   6.567
  500ARG    HG2 8040  16.245  17.484   6.577
  500ARG     CD 8041  16.179  17.329   6.439
  500ARG    HD1 8042  16.174  17.221   6.426
  500ARG    HD2 8043  16.252  17.356   6.362
  500ARG     NE 8044  16.047  17.384   6.408
  500ARG     HE 8045  16.002  17.446   6.474
  500ARG     CZ 8046  15.980  17.369   6.293
  500ARG    NH1 8047  16.027  17.312   6.182
  500ARG   HH11 8048  16.119  17.272   6.169
  500ARG   HH12 8049  15.961  17.307   6.105
  500ARG    NH2 8050  15.853  17.412   6.289
  500ARG   HH21 8051  15.808  17.431   6.377
  500ARG   HH22 8052  15.810  17.433   6.200
  500ARG      C 8053  16.036  17.331   6.897
  500ARG      O 8054  15.914  17.326   6.886
  501ASN      N 8055  16.093  17.269   7.000
  501ASN      H 8056  16.194  17.259   7.006
  501ASN     CA 8057  16.027  17.186   7.099
  501ASN     HA 8058  15.940  17.143   7.051
  501ASN     CB 8059  16.126  17.076   7.135
  501ASN    HB1 8060  16.210  17.115   7.192
  501ASN    HB2 8061  16.166  17.037   7.042
  501ASN     CG 8062  16.065  16.966   7.221
  501ASN    OD1 8063  15.967  16.906   7.178
  501ASN    ND2 8064  16.122  16.939   7.339
  501ASN   HD21 8065  16.201  16.994   7.370
  501ASN   HD22 8066  16.103  16.847   7.376
  501ASN      C 8067  15.961  17.267   7.210
  501ASN      O 8068  15.915  17.208   7.307
  502PHE      N 8069  15.946  17.398   7.186
  502PHE      H 8070  16.008  17.438   7.117
  502PHE     CA 8071  15.848  17.482   7.252
  502PHE     HA 8072  15.796  17.435   7.335
  502PHE     CB 8073  15.915  17.596   7.330
  502PHE    HB1 8074  15.840  17.650   7.388
  502PHE    HB2 8075  15.949  17.661   7.250
  502PHE     CG 8076  16.023  17.546   7.422
  502PHE    CD1 8077  15.994  17.475   7.540
  502PHE    HD1 8078  15.892  17.470   7.573
  502PHE    CE1 8079  16.092  17.428   7.628
  502PHE    HE1 8080  16.060  17.380   7.719
  502PHE     CZ 8081  16.226  17.457   7.598
  502PHE     HZ 8082  16.306  17.422   7.661
  502PHE    CE2 8083  16.259  17.531   7.484
  502PHE    HE2 8084  16.362  17.556   7.462
  502PHE    CD2 8085  16.158  17.567   7.393
  502PHE    HD2 8086  16.188  17.619   7.303
  502PHE      C 8087  15.745  17.547   7.161
  502PHE      O 8088  15.686  17.650   7.193
  503GLU      N 8089  15.713  17.488   7.046
  503GLU      H 8090  15.779  17.416   7.019
  503GLU     CA 8091  15.637  17.542   6.934
  503GLU     HA 8092  15.659  17.648   6.929
  503GLU     CB 8093  15.676  17.475   6.802
  503GLU    HB1 8094  15.669  17.366   6.802
  503GLU    HB2 8095  15.779  17.505   6.781
  503GLU     CG 8096  15.596  17.535   6.688
  503GLU    HG1 8097  15.602  17.644   6.694
  503GLU    HG2 8098  15.498  17.490   6.705
  503GLU     CD 8099  15.633  17.494   6.546
  503GLU    OE1 8100  15.584  17.389   6.500
  503GLU    OE2 8101  15.714  17.562   6.480
  503GLU      C 8102  15.487  17.527   6.956
  503GLU      O 8103  15.428  17.419   6.958
  504PHE      N 8104  15.416  17.640   6.958
  504PHE      H 8105  15.462  17.729   6.945
  504PHE     CA 8106  15.273  17.642   6.938
  504PHE     HA 8107  15.223  17.621   7.033
  504PHE     CB 8108  15.241  17.788   6.905
  504PHE    HB1 8109  15.260  17.807   6.799
  504PHE    HB2 8110  15.302  17.859   6.960
  504PHE     CG 8111  15.097  17.830   6.926
  504PHE    CD1 8112  15.002  17.807   6.827
  504PHE    HD1 8113  15.039  17.762   6.736
  504PHE    CE1 8114  14.869  17.849   6.844
  504PHE    HE1 8115  14.797  17.829   6.767
  504PHE     CZ 8116  14.828  17.917   6.959
  504PHE     HZ 8117  14.725  17.948   6.965
  504PHE    CE2 8118  14.924  17.941   7.058
  504PHE    HE2 8119  14.899  17.986   7.153
  504PHE    CD2 8120  15.056  17.898   7.042
  504PHE    HD2 8121  15.130  17.916   7.118
  504PHE      C 8122  15.209  17.553   6.833
  504PHE      O 8123  15.258  17.559   6.721
  505PRO      N 8124  15.095  17.484   6.848
  505PRO     CD 8125  15.023  17.487   6.974
  505PRO    HD1 8126  15.031  17.579   7.032
  505PRO    HD2 8127  15.064  17.402   7.030
  505PRO     CG 8128  14.880  17.459   6.928
  505PRO    HG1 8129  14.834  17.545   6.880
  505PRO    HG2 8130  14.814  17.421   7.006
  505PRO     CB 8131  14.906  17.355   6.820
  505PRO    HB1 8132  14.822  17.327   6.757
  505PRO    HB2 8133  14.937  17.273   6.884
  505PRO     CA 8134  15.024  17.414   6.743
  505PRO     HA 8135  15.086  17.335   6.698
  505PRO      C 8136  14.981  17.507   6.631
  505PRO      O 8137  14.876  17.572   6.637
  506LYS      N 8138  15.054  17.511   6.519
  506LYS      H 8139  15.145  17.467   6.520
  506LYS     CA 8140  15.012  17.586   6.402
  506LYS     HA 8141  14.999  17.688   6.437
  506LYS     CB 8142  15.127  17.582   6.302
  506LYS    HB1 8143  15.113  17.496   6.237
  506LYS    HB2 8144  15.228  17.580   6.345
  506LYS     CG 8145  15.128  17.693   6.197
  506LYS    HG1 8146  15.146  17.785   6.252
  506LYS    HG2 8147  15.030  17.704   6.150
  506LYS     CD 8148  15.235  17.672   6.090
  506LYS    HD1 8149  15.179  17.647   6.000
  506LYS    HD2 8150  15.290  17.581   6.110
  506LYS     CE 8151  15.324  17.788   6.046
  506LYS    HE1 8152  15.368  17.759   5.950
  506LYS    HE2 8153  15.417  17.799   6.102
  506LYS     NZ 8154  15.248  17.913   6.032
  506LYS    HZ1 8155  15.208  17.946   6.119
  506LYS    HZ2 8156  15.294  17.989   5.984
  506LYS    HZ3 8157  15.167  17.904   5.973
  506LYS      C 8158  14.881  17.548   6.336
  506LYS      O 8159  14.819  17.637   6.277
  507VAL      N 8160  14.833  17.425   6.355
  507VAL      H 8161  14.894  17.358   6.399
  507VAL     CA 8162  14.700  17.387   6.310
  507VAL     HA 8163  14.689  17.399   6.202
  507VAL     CB 8164  14.668  17.240   6.334
  507VAL     HB 8165  14.754  17.193   6.284
  507VAL    CG1 8166  14.673  17.192   6.478
  507VAL   HG11 8167  14.770  17.220   6.520
  507VAL   HG12 8168  14.588  17.235   6.531
  507VAL   HG13 8169  14.674  17.083   6.485
  507VAL    CG2 8170  14.543  17.195   6.259
  507VAL   HG21 8171  14.547  17.087   6.246
  507VAL   HG22 8172  14.455  17.226   6.315
  507VAL   HG23 8173  14.541  17.232   6.157
  507VAL      C 8174  14.591  17.473   6.371
  507VAL      O 8175  14.479  17.490   6.325
  508ASN      N 8176  14.615  17.535   6.487
  508ASN      H 8177  14.712  17.531   6.516
  508ASN     CA 8178  14.520  17.623   6.552
  508ASN     HA 8179  14.423  17.582   6.527
  508ASN     CB 8180  14.545  17.612   6.702
  508ASN    HB1 8181  14.494  17.697   6.747
  508ASN    HB2 8182  14.648  17.630   6.733
  508ASN     CG 8183  14.502  17.477   6.758
  508ASN    OD1 8184  14.589  17.396   6.788
  508ASN    ND2 8185  14.371  17.453   6.769
  508ASN   HD21 8186  14.300  17.519   6.743
  508ASN   HD22 8187  14.337  17.359   6.783
  508ASN      C 8188  14.520  17.767   6.502
  508ASN      O 8189  14.423  17.838   6.530
  509ILE      N 8190  14.623  17.813   6.430
  509ILE      H 8191  14.697  17.750   6.402
  509ILE     CA 8192  14.638  17.951   6.387
  509ILE     HA 8193  14.542  18.000   6.400
  509ILE     CB 8194  14.729  18.030   6.480
  509ILE     HB 8195  14.738  18.133   6.446
  509ILE    CG2 8196  14.667  18.055   6.616
  509ILE   HG21 8197  14.579  18.117   6.597
  509ILE   HG22 8198  14.643  17.959   6.663
  509ILE   HG23 8199  14.729  18.114   6.683
  509ILE    CG1 8200  14.874  17.983   6.487
  509ILE   HG11 8201  14.902  17.976   6.382
  509ILE   HG12 8202  14.879  17.883   6.530
  509ILE     CD 8203  14.984  18.074   6.540
  509ILE    HD1 8204  14.982  18.172   6.492
  509ILE    HD2 8205  14.968  18.076   6.648
  509ILE    HD3 8206  15.084  18.032   6.529
  509ILE      C 8207  14.682  17.974   6.243
  509ILE      O 8208  14.749  17.891   6.182
  510SER      N 8209  14.641  18.090   6.192
  510SER      H 8210  14.595  18.148   6.261
  510SER     CA 8211  14.680  18.146   6.064
  510SER     HA 8212  14.744  18.070   6.019
  510SER     CB 8213  14.565  18.169   5.966
  510SER    HB1 8214  14.610  18.208   5.875
  510SER    HB2 8215  14.497  18.248   5.999
  510SER     OG 8216  14.492  18.055   5.926
  510SER     HG 8217  14.415  18.047   5.983
  510SER      C 8218  14.758  18.276   6.077
  510SER      O 8219  14.707  18.376   6.126
  511GLN      N 8220  14.879  18.272   6.020
  511GLN      H 8221  14.884  18.204   5.946
  511GLN     CA 8222  14.969  18.385   6.024
  511GLN     HA 8223  14.917  18.457   6.087
  511GLN     CB 8224  15.098  18.349   6.096
  511GLN    HB1 8225  15.166  18.433   6.112
  511GLN    HB2 8226  15.147  18.276   6.031
  511GLN     CG 8227  15.073  18.298   6.237
  511GLN    HG1 8228  14.981  18.239   6.240
  511GLN    HG2 8229  15.045  18.382   6.300
  511GLN     CD 8230  15.192  18.224   6.297
  511GLN    OE1 8231  15.219  18.105   6.280
  511GLN    NE2 8232  15.275  18.292   6.376
  511GLN   HE21 8233  15.261  18.390   6.392
  511GLN   HE22 8234  15.362  18.254   6.410
  511GLN      C 8235  14.989  18.458   5.891
  511GLN      O 8236  15.069  18.550   5.885
  512ALA      N 8237  14.906  18.430   5.791
  512ALA      H 8238  14.865  18.338   5.790
  512ALA     CA 8239  14.904  18.495   5.661
  512ALA     HA 8240  15.001  18.538   5.639
  512ALA     CB 8241  14.878  18.390   5.554
  512ALA    HB1 8242  14.930  18.296   5.570
  512ALA    HB2 8243  14.774  18.355   5.555
  512ALA    HB3 8244  14.896  18.425   5.452
  512ALA      C 8245  14.806  18.611   5.668
  512ALA      O 8246  14.742  18.644   5.569
  513THR      N 8247  14.771  18.662   5.786
  513THR      H 8248  14.812  18.632   5.873
  513THR     CA 8249  14.666  18.762   5.796
  513THR     HA 8250  14.579  18.722   5.745
  513THR     CB 8251  14.624  18.780   5.942
  513THR     HB 8252  14.516  18.791   5.934
  513THR    CG2 8253  14.649  18.668   6.043
  513THR   HG21 8254  14.592  18.675   6.135
  513THR   HG22 8255  14.626  18.573   5.994
  513THR   HG23 8256  14.752  18.661   6.076
  513THR    OG1 8257  14.678  18.899   5.995
  513THR    HG1 8258  14.647  18.908   6.086
  513THR      C 8259  14.714  18.891   5.732
  513THR      O 8260  14.831  18.931   5.734
  514GLU      N 8261  14.616  18.973   5.693
  514GLU      H 8262  14.525  18.928   5.698
  514GLU     CA 8263  14.626  19.113   5.659
  514GLU     HA 8264  14.682  19.117   5.566
  514GLU     CB 8265  14.484  19.166   5.637
  514GLU    HB1 8266  14.441  19.193   5.733
  514GLU    HB2 8267  14.417  19.090   5.598
  514GLU     CG 8268  14.482  19.287   5.543
  514GLU    HG1 8269  14.557  19.271   5.466
  514GLU    HG2 8270  14.529  19.364   5.604
  514GLU     CD 8271  14.346  19.330   5.491
  514GLU    OE1 8272  14.324  19.323   5.368
  514GLU    OE2 8273  14.266  19.392   5.565
  514GLU      C 8274  14.705  19.200   5.756
  514GLU      O 8275  14.782  19.290   5.728
  515GLN      N 8276  14.684  19.163   5.883
  515GLN      H 8277  14.630  19.078   5.886
  515GLN     CA 8278  14.717  19.246   5.997
  515GLN     HA 8279  14.714  19.348   5.959
  515GLN     CB 8280  14.621  19.231   6.115
  515GLN    HB1 8281  14.651  19.306   6.187
  515GLN    HB2 8282  14.642  19.132   6.157
  515GLN     CG 8283  14.473  19.234   6.077
  515GLN    HG1 8284  14.420  19.189   6.161
  515GLN    HG2 8285  14.447  19.164   5.997
  515GLN     CD 8286  14.423  19.371   6.032
  515GLN    OE1 8287  14.424  19.408   5.915
  515GLN    NE2 8288  14.407  19.465   6.126
  515GLN   HE21 8289  14.413  19.446   6.225
  515GLN   HE22 8290  14.378  19.559   6.102
  515GLN      C 8291  14.862  19.229   6.039
  515GLN      O 8292  14.930  19.329   6.060
  516GLU      N 8293  14.910  19.105   6.029
  516GLU      H 8294  14.849  19.029   6.003
  516GLU     CA 8295  15.050  19.067   6.034
  516GLU     HA 8296  15.086  19.093   6.133
  516GLU     CB 8297  15.057  18.915   6.019
  516GLU    HB1 8298  15.155  18.891   5.976
  516GLU    HB2 8299  14.983  18.891   5.943
  516GLU     CG 8300  15.045  18.843   6.153
  516GLU    HG1 8301  15.040  18.735   6.139
  516GLU    HG2 8302  14.952  18.876   6.200
  516GLU     CD 8303  15.164  18.864   6.246
  516GLU    OE1 8304  15.263  18.789   6.234
  516GLU    OE2 8305  15.154  18.952   6.334
  516GLU      C 8306  15.135  19.133   5.926
  516GLU      O 8307  15.248  19.172   5.955
  517LYS      N 8308  15.079  19.149   5.806
  517LYS      H 8309  14.992  19.102   5.785
  517LYS     CA 8310  15.133  19.207   5.685
  517LYS     HA 8311  15.231  19.165   5.658
  517LYS     CB 8312  15.037  19.179   5.570
  517LYS    HB1 8313  14.963  19.259   5.561
  517LYS    HB2 8314  14.977  19.092   5.600
  517LYS     CG 8315  15.104  19.168   5.434
  517LYS    HG1 8316  15.173  19.084   5.445
  517LYS    HG2 8317  15.159  19.259   5.411
  517LYS     CD 8318  14.997  19.127   5.333
  517LYS    HD1 8319  14.914  19.196   5.323
  517LYS    HD2 8320  14.954  19.028   5.352
  517LYS     CE 8321  15.056  19.108   5.194
  517LYS    HE1 8322  15.150  19.053   5.199
  517LYS    HE2 8323  15.086  19.207   5.159
  517LYS     NZ 8324  14.959  19.047   5.101
  517LYS    HZ1 8325  15.004  19.010   5.018
  517LYS    HZ2 8326  14.921  18.965   5.147
  517LYS    HZ3 8327  14.887  19.115   5.081
  517LYS      C 8328  15.164  19.354   5.707
  517LYS      O 8329  15.260  19.409   5.654
  518ASN      N 8330  15.079  19.424   5.783
  518ASN      H 8331  15.000  19.373   5.821
  518ASN     CA 8332  15.115  19.558   5.826
  518ASN     HA 8333  15.126  19.607   5.729
  518ASN     CB 8334  14.998  19.619   5.903
  518ASN    HB1 8335  14.989  19.590   6.008
  518ASN    HB2 8336  14.905  19.597   5.852
  518ASN     CG 8337  15.018  19.770   5.906
  518ASN    OD1 8338  15.001  19.845   5.810
  518ASN    ND2 8339  15.068  19.824   6.018
  518ASN   HD21 8340  15.105  19.764   6.090
  518ASN   HD22 8341  15.061  19.923   6.039
  518ASN      C 8342  15.249  19.563   5.897
  518ASN      O 8343  15.327  19.656   5.878
  519SER      N 8344  15.271  19.458   5.976
  519SER      H 8345  15.187  19.406   5.995
  519SER     CA 8346  15.381  19.453   6.070
  519SER     HA 8347  15.402  19.559   6.087
  519SER     CB 8348  15.335  19.388   6.201
  519SER    HB1 8349  15.413  19.407   6.274
  519SER    HB2 8350  15.322  19.280   6.190
  519SER     OG 8351  15.207  19.433   6.240
  519SER     HG 8352  15.158  19.362   6.283
  519SER      C 8353  15.512  19.398   6.017
  519SER      O 8354  15.613  19.417   6.084
  520LEU      N 8355  15.511  19.340   5.897
  520LEU      H 8356  15.419  19.309   5.869
  520LEU     CA 8357  15.633  19.310   5.824
  520LEU     HA 8358  15.691  19.233   5.875
  520LEU     CB 8359  15.598  19.252   5.688
  520LEU    HB1 8360  15.693  19.241   5.635
  520LEU    HB2 8361  15.559  19.336   5.630
  520LEU     CG 8362  15.515  19.124   5.686
  520LEU     HG 8363  15.420  19.140   5.737
  520LEU    CD1 8364  15.480  19.076   5.545
  520LEU   HD11 8365  15.435  19.159   5.490
  520LEU   HD12 8366  15.567  19.046   5.488
  520LEU   HD13 8367  15.418  18.987   5.550
  520LEU    CD2 8368  15.582  19.007   5.759
  520LEU   HD21 8369  15.515  18.921   5.757
  520LEU   HD22 8370  15.676  18.987   5.709
  520LEU   HD23 8371  15.601  19.037   5.862
  520LEU      C 8372  15.731  19.424   5.805
  520LEU      O 8373  15.853  19.407   5.808
  521TRP      N 8374  15.677  19.544   5.781
  521TRP      H 8375  15.577  19.549   5.772
  521TRP     CA 8376  15.747  19.670   5.775
  521TRP     HA 8377  15.855  19.653   5.769
  521TRP     CB 8378  15.729  19.749   5.646
  521TRP    HB1 8379  15.801  19.830   5.634
  521TRP    HB2 8380  15.633  19.801   5.647
  521TRP     CG 8381  15.730  19.672   5.518
  521TRP    CD1 8382  15.618  19.636   5.451
  521TRP    HD1 8383  15.514  19.660   5.471
  521TRP    NE1 8384  15.660  19.568   5.339
  521TRP    HE1 8385  15.596  19.524   5.275
  521TRP    CE2 8386  15.797  19.545   5.334
  521TRP    CZ2 8387  15.878  19.472   5.246
  521TRP    HZ2 8388  15.839  19.421   5.159
  521TRP    CH2 8389  16.015  19.477   5.271
  521TRP    HH2 8390  16.085  19.432   5.203
  521TRP    CZ3 8391  16.068  19.555   5.375
  521TRP    HZ3 8392  16.175  19.558   5.383
  521TRP    CE3 8393  15.984  19.633   5.456
  521TRP    HE3 8394  16.023  19.698   5.533
  521TRP    CD2 8395  15.845  19.620   5.445
  521TRP      C 8396  15.737  19.746   5.906
  521TRP      O 8397  15.630  19.758   5.965
  522GLN      N 8398  15.851  19.799   5.953
  522GLN      H 8399  15.938  19.785   5.904
  522GLN     CA 8400  15.865  19.866   6.081
  522GLN     HA 8401  15.763  19.890   6.112
  522GLN     CB 8402  15.919  19.771   6.188
  522GLN    HB1 8403  15.943  19.821   6.282
  522GLN    HB2 8404  16.013  19.739   6.142
  522GLN     CG 8405  15.839  19.643   6.209
  522GLN    HG1 8406  15.902  19.572   6.262
  522GLN    HG2 8407  15.806  19.603   6.113
  522GLN     CD 8408  15.720  19.659   6.302
  522GLN    OE1 8409  15.730  19.645   6.424
  522GLN    NE2 8410  15.602  19.690   6.248
  522GLN   HE21 8411  15.587  19.714   6.151
  522GLN   HE22 8412  15.519  19.683   6.306
  522GLN      C 8413  15.942  19.997   6.073
  522GLN      O 8414  15.996  20.038   5.970
  523PHE      N 8415  15.953  20.068   6.185
  523PHE      H 8416  15.902  20.033   6.266
  523PHE     CA 8417  16.000  20.205   6.196
  523PHE     HA 8418  15.957  20.251   6.107
  523PHE     CB 8419  15.925  20.282   6.304
  523PHE    HB1 8420  15.950  20.235   6.399
  523PHE    HB2 8421  15.818  20.264   6.293
  523PHE     CG 8422  15.946  20.432   6.303
  523PHE    CD1 8423  15.955  20.503   6.182
  523PHE    HD1 8424  15.934  20.458   6.087
  523PHE    CE1 8425  15.986  20.639   6.195
  523PHE    HE1 8426  16.002  20.699   6.107
  523PHE     CZ 8427  15.996  20.710   6.315
  523PHE     HZ 8428  16.020  20.816   6.318
  523PHE    CE2 8429  15.997  20.629   6.429
  523PHE    HE2 8430  16.006  20.674   6.526
  523PHE    CD2 8431  15.974  20.491   6.427
  523PHE    HD2 8432  15.997  20.431   6.514
  523PHE      C 8433  16.151  20.218   6.184
  523PHE      O 8434  16.221  20.195   6.283
  524ASN      N 8435  16.203  20.241   6.064
  524ASN      H 8436  16.144  20.238   5.981
  524ASN     CA 8437  16.343  20.249   6.027
  524ASN     HA 8438  16.405  20.239   6.117
  524ASN     CB 8439  16.383  20.125   5.947
  524ASN    HB1 8440  16.343  20.039   6.000
  524ASN    HB2 8441  16.491  20.127   5.932
  524ASN     CG 8442  16.313  20.121   5.811
  524ASN    OD1 8443  16.231  20.206   5.781
  524ASN    ND2 8444  16.337  20.021   5.727
  524ASN   HD21 8445  16.392  19.944   5.765
  524ASN   HD22 8446  16.316  20.026   5.628
  524ASN      C 8447  16.384  20.378   5.957
  524ASN      O 8448  16.303  20.468   5.941
  525GLU      N 8449  16.511  20.395   5.920
  525GLU      H 8450  16.566  20.310   5.925
  525GLU     CA 8451  16.564  20.507   5.845
  525GLU     HA 8452  16.546  20.599   5.900
  525GLU     CB 8453  16.715  20.494   5.831
  525GLU    HB1 8454  16.738  20.399   5.783
  525GLU    HB2 8455  16.750  20.508   5.933
  525GLU     CG 8456  16.782  20.607   5.753
  525GLU    HG1 8457  16.732  20.701   5.777
  525GLU    HG2 8458  16.776  20.592   5.645
  525GLU     CD 8459  16.930  20.618   5.789
  525GLU    OE1 8460  16.984  20.730   5.795
  525GLU    OE2 8461  16.985  20.513   5.829
  525GLU      C 8462  16.511  20.519   5.703
  525GLU      O 8463  16.501  20.633   5.659
  526GLU      N 8464  16.465  20.409   5.641
  526GLU      H 8465  16.465  20.324   5.696
  526GLU     CA 8466  16.388  20.421   5.520
  526GLU     HA 8467  16.456  20.477   5.456
  526GLU     CB 8468  16.366  20.283   5.458
  526GLU    HB1 8469  16.293  20.229   5.518
  526GLU    HB2 8470  16.457  20.228   5.479
  526GLU     CG 8471  16.316  20.268   5.314
  526GLU    HG1 8472  16.379  20.338   5.259
  526GLU    HG2 8473  16.217  20.313   5.312
  526GLU     CD 8474  16.342  20.129   5.257
  526GLU    OE1 8475  16.405  20.048   5.328
  526GLU    OE2 8476  16.291  20.108   5.145
  526GLU      C 8477  16.261  20.505   5.530
  526GLU      O 8478  16.252  20.606   5.461
  527ARG      N 8479  16.176  20.468   5.626
  527ARG      H 8480  16.196  20.384   5.679
  527ARG     CA 8481  16.061  20.549   5.661
  527ARG     HA 8482  15.997  20.549   5.573
  527ARG     CB 8483  15.998  20.494   5.788
  527ARG    HB1 8484  15.941  20.571   5.840
  527ARG    HB2 8485  16.080  20.467   5.854
  527ARG     CG 8486  15.924  20.363   5.758
  527ARG    HG1 8487  15.898  20.317   5.853
  527ARG    HG2 8488  15.986  20.294   5.702
  527ARG     CD 8489  15.799  20.398   5.677
  527ARG    HD1 8490  15.830  20.435   5.579
  527ARG    HD2 8491  15.753  20.479   5.733
  527ARG     NE 8492  15.716  20.278   5.680
  527ARG     HE 8493  15.734  20.209   5.751
  527ARG     CZ 8494  15.636  20.232   5.582
  527ARG    NH1 8495  15.623  20.293   5.464
  527ARG   HH11 8496  15.657  20.386   5.443
  527ARG   HH12 8497  15.548  20.247   5.415
  527ARG    NH2 8498  15.567  20.119   5.604
  527ARG   HH21 8499  15.565  20.075   5.695
  527ARG   HH22 8500  15.501  20.093   5.532
  527ARG      C 8501  16.102  20.692   5.694
  527ARG      O 8502  16.032  20.782   5.649
  528ALA      N 8503  16.215  20.719   5.760
  528ALA      H 8504  16.275  20.641   5.782
  528ALA     CA 8505  16.255  20.852   5.800
  528ALA     HA 8506  16.167  20.900   5.842
  528ALA     CB 8507  16.362  20.840   5.909
  528ALA    HB1 8508  16.461  20.815   5.871
  528ALA    HB2 8509  16.368  20.939   5.952
  528ALA    HB3 8510  16.321  20.778   5.988
  528ALA      C 8511  16.304  20.941   5.687
  528ALA      O 8512  16.256  21.053   5.670
  529LYS      N 8513  16.392  20.887   5.602
  529LYS      H 8514  16.418  20.791   5.618
  529LYS     CA 8515  16.435  20.946   5.477
  529LYS     HA 8516  16.485  21.042   5.489
  529LYS     CB 8517  16.547  20.857   5.422
  529LYS    HB1 8518  16.501  20.759   5.412
  529LYS    HB2 8519  16.635  20.848   5.486
  529LYS     CG 8520  16.603  20.901   5.287
  529LYS    HG1 8521  16.519  20.899   5.217
  529LYS    HG2 8522  16.678  20.828   5.257
  529LYS     CD 8523  16.666  21.040   5.274
  529LYS    HD1 8524  16.755  21.044   5.338
  529LYS    HD2 8525  16.605  21.126   5.301
  529LYS     CE 8526  16.716  21.067   5.132
  529LYS    HE1 8527  16.635  21.055   5.060
  529LYS    HE2 8528  16.792  20.992   5.110
  529LYS     NZ 8529  16.784  21.196   5.115
  529LYS    HZ1 8530  16.870  21.192   5.062
  529LYS    HZ2 8531  16.725  21.253   5.056
  529LYS    HZ3 8532  16.791  21.247   5.202
  529LYS      C 8533  16.321  20.972   5.380
  529LYS      O 8534  16.306  21.085   5.334
  530ILE      N 8535  16.231  20.876   5.357
  530ILE      H 8536  16.256  20.785   5.392
  530ILE     CA 8537  16.115  20.885   5.270
  530ILE     HA 8538  16.135  20.912   5.167
  530ILE     CB 8539  16.043  20.750   5.270
  530ILE     HB 8540  16.032  20.719   5.373
  530ILE    CG2 8541  15.909  20.759   5.198
  530ILE   HG21 8542  15.897  20.809   5.102
  530ILE   HG22 8543  15.869  20.659   5.182
  530ILE   HG23 8544  15.834  20.802   5.265
  530ILE    CG1 8545  16.130  20.649   5.196
  530ILE   HG11 8546  16.084  20.553   5.221
  530ILE   HG12 8547  16.233  20.650   5.231
  530ILE     CD 8548  16.137  20.656   5.044
  530ILE    HD1 8549  16.162  20.756   5.008
  530ILE    HD2 8550  16.219  20.591   5.012
  530ILE    HD3 8551  16.044  20.632   4.992
  530ILE      C 8552  16.022  20.997   5.314
  530ILE      O 8553  15.965  21.077   5.241
  531GLN      N 8554  16.003  21.013   5.446
  531GLN      H 8555  16.034  20.950   5.518
  531GLN     CA 8556  15.926  21.127   5.491
  531GLN     HA 8557  15.832  21.126   5.436
  531GLN     CB 8558  15.899  21.094   5.638
  531GLN    HB1 8559  15.990  21.097   5.698
  531GLN    HB2 8560  15.869  20.990   5.646
  531GLN     CG 8561  15.797  21.189   5.700
  531GLN    HG1 8562  15.846  21.287   5.702
  531GLN    HG2 8563  15.792  21.168   5.807
  531GLN     CD 8564  15.656  21.187   5.643
  531GLN    OE1 8565  15.566  21.117   5.689
  531GLN    NE2 8566  15.632  21.277   5.547
  531GLN   HE21 8567  15.699  21.346   5.517
  531GLN   HE22 8568  15.537  21.282   5.514
  531GLN      C 8569  15.998  21.259   5.472
  531GLN      O 8570  15.937  21.355   5.424
  532PHE      N 8571  16.127  21.267   5.507
  532PHE      H 8572  16.177  21.181   5.523
  532PHE     CA 8573  16.205  21.389   5.498
  532PHE     HA 8574  16.152  21.465   5.556
  532PHE     CB 8575  16.342  21.366   5.562
  532PHE    HB1 8576  16.406  21.319   5.488
  532PHE    HB2 8577  16.325  21.296   5.644
  532PHE     CG 8578  16.397  21.498   5.610
  532PHE    CD1 8579  16.507  21.550   5.540
  532PHE    HD1 8580  16.535  21.515   5.441
  532PHE    CE1 8581  16.560  21.673   5.580
  532PHE    HE1 8582  16.641  21.714   5.520
  532PHE     CZ 8583  16.514  21.739   5.694
  532PHE     HZ 8584  16.565  21.824   5.736
  532PHE    CE2 8585  16.417  21.678   5.774
  532PHE    HE2 8586  16.376  21.729   5.860
  532PHE    CD2 8587  16.365  21.554   5.734
  532PHE    HD2 8588  16.301  21.495   5.797
  532PHE      C 8589  16.208  21.438   5.354
  532PHE      O 8590  16.201  21.559   5.331
  533GLU      N 8591  16.206  21.346   5.258
  533GLU      H 8592  16.211  21.249   5.284
  533GLU     CA 8593  16.186  21.373   5.117
  533GLU     HA 8594  16.248  21.460   5.095
  533GLU     CB 8595  16.238  21.256   5.033
  533GLU    HB1 8596  16.203  21.271   4.931
  533GLU    HB2 8597  16.189  21.165   5.066
  533GLU     CG 8598  16.390  21.248   5.021
  533GLU    HG1 8599  16.416  21.174   4.946
  533GLU    HG2 8600  16.416  21.192   5.111
  533GLU     CD 8601  16.467  21.376   4.993
  533GLU    OE1 8602  16.587  21.376   5.027
  533GLU    OE2 8603  16.410  21.478   4.948
  533GLU      C 8604  16.046  21.418   5.076
  533GLU      O 8605  16.034  21.509   4.994
  534GLU      N 8606  15.941  21.363   5.138
  534GLU      H 8607  15.955  21.286   5.203
  534GLU     CA 8608  15.812  21.427   5.134
  534GLU     HA 8609  15.782  21.437   5.030
  534GLU     CB 8610  15.699  21.345   5.196
  534GLU    HB1 8611  15.718  21.336   5.303
  534GLU    HB2 8612  15.694  21.246   5.151
  534GLU     CG 8613  15.563  21.414   5.199
  534GLU    HG1 8614  15.546  21.438   5.094
  534GLU    HG2 8615  15.570  21.508   5.255
  534GLU     CD 8616  15.447  21.326   5.245
  534GLU    OE1 8617  15.371  21.275   5.160
  534GLU    OE2 8618  15.416  21.316   5.366
  534GLU      C 8619  15.814  21.572   5.181
  534GLU      O 8620  15.738  21.652   5.127
  535TYR      N 8621  15.880  21.601   5.294
  535TYR      H 8622  15.924  21.525   5.343
  535TYR     CA 8623  15.892  21.740   5.333
  535TYR     HA 8624  15.795  21.790   5.325
  535TYR     CB 8625  15.951  21.749   5.473
  535TYR    HB1 8626  15.954  21.851   5.511
  535TYR    HB2 8627  16.055  21.718   5.465
  535TYR     CG 8628  15.893  21.668   5.587
  535TYR    CD1 8629  15.974  21.615   5.689
  535TYR    HD1 8630  16.079  21.642   5.689
  535TYR    CE1 8631  15.920  21.555   5.803
  535TYR    HE1 8632  15.974  21.528   5.892
  535TYR     CZ 8633  15.781  21.529   5.803
  535TYR     OH 8634  15.725  21.463   5.908
  535TYR     HH 8635  15.629  21.471   5.909
  535TYR    CE2 8636  15.696  21.577   5.702
  535TYR    HE2 8637  15.589  21.564   5.700
  535TYR    CD2 8638  15.755  21.648   5.597
  535TYR    HD2 8639  15.686  21.682   5.521
  535TYR      C 8640  15.972  21.822   5.232
  535TYR      O 8641  15.929  21.933   5.201
  536LYS      N 8642  16.090  21.777   5.189
  536LYS      H 8643  16.124  21.694   5.236
  536LYS     CA 8644  16.168  21.843   5.086
  536LYS     HA 8645  16.191  21.946   5.110
  536LYS     CB 8646  16.299  21.769   5.066
  536LYS    HB1 8647  16.328  21.784   4.962
  536LYS    HB2 8648  16.273  21.664   5.083
  536LYS     CG 8649  16.405  21.817   5.165
  536LYS    HG1 8650  16.362  21.806   5.265
  536LYS    HG2 8651  16.425  21.923   5.150
  536LYS     CD 8652  16.538  21.743   5.169
  536LYS    HD1 8653  16.531  21.638   5.195
  536LYS    HD2 8654  16.600  21.794   5.243
  536LYS     CE 8655  16.626  21.757   5.045
  536LYS    HE1 8656  16.721  21.727   5.090
  536LYS    HE2 8657  16.625  21.860   5.011
  536LYS     NZ 8658  16.593  21.668   4.932
  536LYS    HZ1 8659  16.544  21.584   4.962
  536LYS    HZ2 8660  16.538  21.723   4.867
  536LYS    HZ3 8661  16.680  21.649   4.884
  536LYS      C 8662  16.097  21.859   4.953
  536LYS      O 8663  16.148  21.927   4.863
  537LYS      N 8664  15.983  21.794   4.928
  537LYS      H 8665  15.953  21.728   4.998
  537LYS     CA 8666  15.907  21.809   4.806
  537LYS     HA 8667  15.974  21.848   4.729
  537LYS     CB 8668  15.882  21.670   4.747
  537LYS    HB1 8669  15.812  21.623   4.816
  537LYS    HB2 8670  15.972  21.609   4.752
  537LYS     CG 8671  15.824  21.663   4.606
  537LYS    HG1 8672  15.723  21.704   4.609
  537LYS    HG2 8673  15.824  21.556   4.587
  537LYS     CD 8674  15.909  21.721   4.494
  537LYS    HD1 8675  16.013  21.692   4.507
  537LYS    HD2 8676  15.897  21.829   4.499
  537LYS     CE 8677  15.863  21.670   4.357
  537LYS    HE1 8678  15.759  21.699   4.344
  537LYS    HE2 8679  15.873  21.561   4.358
  537LYS     NZ 8680  15.944  21.734   4.253
  537LYS    HZ1 8681  15.917  21.699   4.162
  537LYS    HZ2 8682  15.925  21.833   4.259
  537LYS    HZ3 8683  16.044  21.719   4.258
  537LYS      C 8684  15.781  21.894   4.805
  537LYS      O 8685  15.746  21.954   4.704
  538ASN      N 8686  15.714  21.883   4.920
  538ASN      H 8687  15.744  21.821   4.994
  538ASN     CA 8688  15.588  21.949   4.949
  538ASN     HA 8689  15.549  21.990   4.856
  538ASN     CB 8690  15.487  21.848   5.003
  538ASN    HB1 8691  15.394  21.901   5.025
  538ASN    HB2 8692  15.528  21.798   5.090
  538ASN     CG 8693  15.454  21.733   4.908
  538ASN    OD1 8694  15.506  21.717   4.798
  538ASN    ND2 8695  15.359  21.648   4.946
  538ASN   HD21 8696  15.314  21.652   5.036
  538ASN   HD22 8697  15.354  21.570   4.881
  538ASN      C 8698  15.599  22.064   5.049
  538ASN      O 8699  15.566  22.177   5.014
  539TYR      N 8700  15.642  22.040   5.172
  539TYR      H 8701  15.656  21.941   5.191
  539TYR     CA 8702  15.645  22.135   5.281
  539TYR     HA 8703  15.548  22.185   5.281
  539TYR     CB 8704  15.649  22.064   5.416
  539TYR    HB1 8705  15.728  21.990   5.423
  539TYR    HB2 8706  15.557  22.005   5.422
  539TYR     CG 8707  15.657  22.154   5.538
  539TYR    CD1 8708  15.784  22.174   5.593
  539TYR    HD1 8709  15.874  22.124   5.557
  539TYR    CE1 8710  15.799  22.266   5.697
  539TYR    HE1 8711  15.890  22.289   5.751
  539TYR     CZ 8712  15.684  22.328   5.750
  539TYR     OH 8713  15.689  22.431   5.840
  539TYR     HH 8714  15.616  22.493   5.840
  539TYR    CE2 8715  15.559  22.315   5.686
  539TYR    HE2 8716  15.475  22.362   5.734
  539TYR    CD2 8717  15.542  22.217   5.588
  539TYR    HD2 8718  15.445  22.195   5.546
  539TYR      C 8719  15.752  22.243   5.276
  539TYR      O 8720  15.716  22.360   5.260
  540PHE      N 8721  15.879  22.208   5.294
  540PHE      H 8722  15.900  22.111   5.311
  540PHE     CA 8723  15.992  22.297   5.274
  540PHE     HA 8724  15.990  22.371   5.354
  540PHE     CB 8725  16.124  22.222   5.296
  540PHE    HB1 8726  16.213  22.283   5.282
  540PHE    HB2 8727  16.127  22.150   5.215
  540PHE     CG 8728  16.140  22.146   5.426
  540PHE    CD1 8729  16.103  22.202   5.549
  540PHE    HD1 8730  16.068  22.304   5.542
  540PHE    CE1 8731  16.134  22.131   5.665
  540PHE    HE1 8732  16.120  22.182   5.760
  540PHE     CZ 8733  16.200  22.008   5.661
  540PHE     HZ 8734  16.229  21.955   5.751
  540PHE    CE2 8735  16.247  21.961   5.538
  540PHE    HE2 8736  16.310  21.874   5.530
  540PHE    CD2 8737  16.212  22.027   5.420
  540PHE    HD2 8738  16.237  21.979   5.326
  540PHE      C 8739  15.992  22.367   5.140
  540PHE      O 8740  16.022  22.313   5.034
  541GLU      N 8741  15.963  22.497   5.133
  541GLU      H 8742  15.944  22.552   5.216
  541GLU     CA 8743  15.975  22.579   5.013
  541GLU     HA 8744  15.939  22.528   4.924
  541GLU     CB 8745  15.892  22.704   5.041
  541GLU    HB1 8746  15.885  22.750   4.943
  541GLU    HB2 8747  15.945  22.768   5.112
  541GLU     CG 8748  15.746  22.685   5.079
  541GLU    HG1 8749  15.729  22.638   5.177
  541GLU    HG2 8750  15.709  22.618   5.001
  541GLU     CD 8751  15.674  22.818   5.062
  541GLU    OE1 8752  15.649  22.861   4.947
  541GLU    OE2 8753  15.645  22.893   5.158
  541GLU      C 8754  16.115  22.630   4.984
  541GLU      O 8755  16.201  22.645   5.071
  542GLY      N 8756  16.149  22.639   4.855
  542GLY      H 8757  16.073  22.639   4.788
  542GLY     CA 8758  16.286  22.652   4.812
  542GLY    HA1 8759  16.331  22.736   4.866
  542GLY    HA2 8760  16.286  22.688   4.709
  542GLY      C 8761  16.373  22.527   4.821
  542GLY      O 8762  16.476  22.519   4.755
  543ALA      N 8763  16.327  22.423   4.891
  543ALA      H 8764  16.236  22.435   4.934
  543ALA     CA 8765  16.387  22.291   4.893
  543ALA     HA 8766  16.492  22.308   4.917
  543ALA     CB 8767  16.326  22.212   5.008
  543ALA    HB1 8768  16.356  22.256   5.104
  543ALA    HB2 8769  16.220  22.199   4.985
  543ALA    HB3 8770  16.351  22.106   5.014
  543ALA      C 8771  16.378  22.218   4.760
  543ALA      O 8772  16.275  22.225   4.693
  544LEU      N 8773  16.475  22.133   4.725
  544LEU      H 8774  16.558  22.121   4.780
  544LEU     CA 8775  16.473  22.044   4.610
  544LEU     HA 8776  16.381  22.067   4.555
  544LEU     CB 8777  16.586  22.083   4.516
  544LEU    HB1 8778  16.576  22.016   4.430
  544LEU    HB2 8779  16.684  22.047   4.548
  544LEU     CG 8780  16.586  22.227   4.465
  544LEU     HG 8781  16.589  22.297   4.549
  544LEU    CD1 8782  16.710  22.246   4.379
  544LEU   HD11 8783  16.715  22.162   4.309
  544LEU   HD12 8784  16.718  22.343   4.330
  544LEU   HD13 8785  16.800  22.244   4.441
  544LEU    CD2 8786  16.469  22.252   4.371
  544LEU   HD21 8787  16.377  22.268   4.426
  544LEU   HD22 8788  16.486  22.341   4.310
  544LEU   HD23 8789  16.465  22.174   4.295
  544LEU      C 8790  16.471  21.896   4.644
  544LEU      O 8791  16.543  21.843   4.728
  545GLY      N 8792  16.379  21.828   4.575
  545GLY      H 8793  16.332  21.877   4.501
  545GLY     CA 8794  16.380  21.683   4.568
  545GLY    HA1 8795  16.298  21.655   4.503
  545GLY    HA2 8796  16.355  21.643   4.667
  545GLY      C 8797  16.514  21.633   4.517
  545GLY      O 8798  16.582  21.700   4.440
  546GLU      N 8799  16.550  21.506   4.537
  546GLU      H 8800  16.485  21.449   4.590
  546GLU     CA 8801  16.672  21.437   4.499
  546GLU     HA 8802  16.761  21.484   4.540
  546GLU     CB 8803  16.679  21.302   4.570
  546GLU    HB1 8804  16.773  21.250   4.559
  546GLU    HB2 8805  16.600  21.234   4.538
  546GLU     CG 8806  16.657  21.313   4.721
  546GLU    HG1 8807  16.672  21.211   4.757
  546GLU    HG2 8808  16.566  21.369   4.742
  546GLU     CD 8809  16.772  21.386   4.789
  546GLU    OE1 8810  16.766  21.510   4.794
  546GLU    OE2 8811  16.865  21.328   4.849
  546GLU      C 8812  16.682  21.408   4.350
  546GLU      O 8813  16.782  21.352   4.305
  547ASP      N 8814  16.575  21.435   4.275
  547ASP      H 8815  16.493  21.461   4.327
  547ASP     CA 8816  16.570  21.435   4.130
  547ASP     HA 8817  16.667  21.406   4.089
  547ASP     CB 8818  16.485  21.319   4.078
  547ASP    HB1 8819  16.549  21.230   4.088
  547ASP    HB2 8820  16.467  21.333   3.972
  547ASP     CG 8821  16.347  21.291   4.136
  547ASP    OD1 8822  16.326  21.209   4.228
  547ASP    OD2 8823  16.254  21.351   4.078
  547ASP      C 8824  16.523  21.567   4.070
  547ASP      O 8825  16.502  21.571   3.949
  548ASP      N 8826  16.513  21.671   4.153
  548ASP      H 8827  16.540  21.639   4.246
  548ASP     CA 8828  16.521  21.809   4.110
  548ASP     HA 8829  16.497  21.811   4.004
  548ASP     CB 8830  16.408  21.888   4.176
  548ASP    HB1 8831  16.405  21.987   4.132
  548ASP    HB2 8832  16.422  21.902   4.284
  548ASP     CG 8833  16.267  21.830   4.174
  548ASP    OD1 8834  16.196  21.836   4.071
  548ASP    OD2 8835  16.217  21.778   4.276
  548ASP      C 8836  16.656  21.876   4.129
  548ASP      O 8837  16.693  21.974   4.065
  549ASN      N 8838  16.737  21.842   4.230
  549ASN      H 8839  16.704  21.767   4.289
  549ASN     CA 8840  16.861  21.906   4.267
  549ASN     HA 8841  16.858  22.014   4.274
  549ASN     CB 8842  16.893  21.866   4.410
  549ASN    HB1 8843  16.944  21.770   4.409
  549ASN    HB2 8844  16.802  21.845   4.466
  549ASN     CG 8845  16.974  21.967   4.492
  549ASN    OD1 8846  17.009  22.073   4.442
  549ASN    ND2 8847  16.990  21.955   4.624
  549ASN   HD21 8848  16.951  21.875   4.670
  549ASN   HD22 8849  17.032  22.034   4.671
  549ASN      C 8850  16.980  21.871   4.177
  549ASN      O 8851  17.084  21.935   4.193
  550LEU      N 8852  16.962  21.777   4.084
  550LEU      H 8853  16.869  21.742   4.067
  550LEU     CA 8854  17.062  21.735   3.989
  550LEU     HA 8855  17.156  21.790   3.992
  550LEU     CB 8856  17.092  21.587   4.014
  550LEU    HB1 8857  17.156  21.536   3.942
  550LEU    HB2 8858  17.000  21.529   4.020
  550LEU     CG 8859  17.151  21.562   4.152
  550LEU     HG 8860  17.076  21.605   4.219
  550LEU    CD1 8861  17.163  21.411   4.174
  550LEU   HD11 8862  17.071  21.353   4.167
  550LEU   HD12 8863  17.239  21.374   4.104
  550LEU   HD13 8864  17.198  21.388   4.274
  550LEU    CD2 8865  17.286  21.628   4.179
  550LEU   HD21 8866  17.289  21.733   4.150
  550LEU   HD22 8867  17.302  21.621   4.287
  550LEU   HD23 8868  17.366  21.581   4.121
  550LEU      C 8869  17.013  21.745   3.845
  550LEU      O 8870  16.893  21.738   3.823
  551ASP      N 8871  17.109  21.752   3.752
  551ASP      H 8872  17.206  21.747   3.777
  551ASP     CA 8873  17.090  21.729   3.610
  551ASP     HA 8874  16.986  21.700   3.598
  551ASP     CB 8875  17.125  21.857   3.534
  551ASP    HB1 8876  17.227  21.884   3.559
  551ASP    HB2 8877  17.054  21.936   3.561
  551ASP     CG 8878  17.123  21.841   3.383
  551ASP    OD1 8879  17.200  21.919   3.322
  551ASP    OD2 8880  17.065  21.744   3.329
  551ASP      C 8881  17.170  21.606   3.568
  551ASP      O 8882  17.293  21.610   3.564
  552PHE      N 8883  17.096  21.507   3.519
  552PHE      H 8884  16.997  21.528   3.518
  552PHE     CA 8885  17.151  21.376   3.493
  552PHE     HA 8886  17.230  21.352   3.564
  552PHE     CB 8887  17.035  21.278   3.510
[truncated: 44,152,787 more chars]
