# Supplementary material for: Biliverdin targeting TcdB-DRBD inhibits Clostridioides difficile virulence and restores gut microbiota in Mongolian gerbils (Meriones unguiculatus)
Source: Commun Biol. 2025 Nov 25;8:1663. doi: 10.1038/s42003-025-09059-8 (PMC12647718; doi:10.1038/s42003-025-09059-8)
Supplement: Supplementary file 6 — Supplementary data 4 [file 42003_2025_9059_MOESM6_ESM.xlsx]

## Sheet: Fig. 2
	Fig.2a						Fig. 2b								Fig. 2c								Fig. 2d								Fig. 2e
	nm	TcdB	BV	TcdB+BV	（TcdB+BV）-BV		Time(s)	0.3125μM	0.625μM	1.25μM	2.5μM	5μM	10μM		Time(s)	0.3125nM	0.625nM	1.25nM	2.5nM	5nM	10nM		Time(s)	3.125μM	6.25μM	12.5μM	25μM	50μM	100μM		nm	TcdB2+BV	TcdB2	BV
	200	1.57327	0.014727	0.046955	0.048227		-56.6	-0.00033	-0.0005	-0.001	-0.00132	-0.00175	-0.00216		-56.6	0.001685	0.004422	0.006245	0.00882	0.013931	0.016438		-56.6	0.002736	0.003213	0.003148	0.003033	0.003844	0.003989		250	0.201763	-0.09542	-1.53242
	201	1.50542	0.014873	0.046473	0.0476		-55.6	-0.00019	-0.00034	-0.0005	-0.00097	-0.00102	-0.00135		-55.6	0.000276	0.000312	0.000693	0.000944	0.001266	0.001511		-55.6	-0.00132	-0.00137	-0.00161	-0.00154	-0.00146	-0.00187		249.9	0.184621	-0.12207	-0.99468
	202	1.43756	0.015018	0.045991	0.046973		-54.6	-0.00017	-0.0003	-0.0006	-0.00072	-0.00122	-0.0012		-54.6	0.000526	0.00073	0.001587	0.001777	0.003498	0.004231		-54.6	-0.00023	-0.00032	-0.00029	-0.00033	-0.00037	-0.0003		249.8	0.136941	-0.1154	-1.19072
	203	1.36971	0.015164	0.045509	0.046345		-53.6	-0.00018	-0.00034	-0.00058	-0.0008	-0.00117	-0.00119		-53.6	0.000878	0.001306	0.001769	0.003681	0.00528	0.004757		-53.6	0.000409	0.000441	0.000611	0.000518	0.00066	0.000558		249.7	0.121248	-0.1213	-1.66214
	204	1.30185	0.015309	0.045027	0.045718		-52.6	-0.00024	-0.00039	-0.00072	-0.00106	-0.0015	-0.00146		-52.6	-0.00042	-0.00071	-0.00135	-0.0016	-0.00216	-0.00308		-52.6	-0.00122	-0.00146	-0.0013	-0.00146	-0.00151	-0.00172		249.6	0.126821	-0.1089	-1.25615
	205	1.234	0.015455	0.044545	0.045091		-51.6	-0.00017	-0.00033	-0.00049	-0.00085	-0.00098	-0.00141		-51.6	-0.00026	-0.00057	-0.00078	-0.00112	-0.00182	-0.00213		-51.6	-0.0004	-0.00051	-0.0005	-0.00051	-0.00054	-0.00062		249.5	0.103821	-0.12354	-1.98844
	206	1.16809	0.015909	0.044	0.044091		-50.6	-9e-05	-0.00016	-0.00022	-0.00037	-0.00046	-0.00059		-50.6	3.2e-05	7e-05	0.000103	0.000183	0.000278	0.000298		-50.6	0.000841	0.000839	0.001059	0.001064	0.001171	0.001178		249.4	0.103865	-0.18556	-1.71786
	207	1.10436	0.016727	0.045	0.044273		-49.6	-0.00011	-0.00023	-0.00042	-0.00061	-0.00085	-0.00101		-49.6	0.000183	0.000381	0.000597	0.00076	0.00116	0.001258		-49.6	-5e-05	-4.7e-05	-5.2e-05	-6.2e-05	-5.5e-05	-5.5e-05		249.3	0.041886	-0.20416	-1.22767
	208	1.04318	0.017636	0.046455	0.044818		-48.6	-0.00083	-0.00144	-0.00203	-0.00389	-0.00522	-0.00586		-48.6	0.000584	0.001155	0.002028	0.002937	0.003332	0.005593		-48.6	0.000714	0.000564	0.000788	0.000716	0.00073	0.000889		249.2	-0.01848	-0.20475	-1.43508
	209	0.984	0.017364	0.045818	0.044455		-47.6	-4e-06	-7e-06	-1.1e-05	-1.8e-05	-2.1e-05	-2.6e-05		-47.6	0.000391	0.000754	0.001175	0.002429	0.002089	0.00267		-47.6	0.001112	0.001184	0.001052	0.001085	0.001268	0.001291		249.1	-0.05265	-0.22954	-1.43691
	210	0.927545	0.016636	0.045545	0.044909		-46.6	2.2e-05	4.4e-05	8.3e-05	0.000122	0.000148	0.000169		-46.6	-0.0001	-0.00017	-0.00032	-0.0005	-0.00078	-0.00068		-46.6	0.000766	0.00097	0.000927	0.000917	0.001196	0.001144		249	-0.13682	-0.26656	-1.98695
	211	0.873	0.018727	0.046545	0.043818		-45.6	-0.00048	-0.00089	-0.00154	-0.00228	-0.00327	-0.00342		-45.6	0.000154	0.00036	0.000448	0.000909	0.001217	0.00103		-45.6	0.000374	0.000404	0.00038	0.000421	0.000528	0.000545		248.9	-0.19409	-0.28569	-2.40645
	212	0.819727	0.018545	0.046273	0.043727		-44.6	-0.00012	-0.00019	-0.00036	-0.00057	-0.00072	-0.00075		-44.6	6.4e-05	8e-05	0.000174	0.000288	0.000401	0.000405		-44.6	0.000269	0.000326	0.000333	0.000303	0.000327	0.000327		248.8	-0.22735	-0.29174	-2.48148
	213	0.767636	0.018636	0.048	0.045364		-43.6	0.000109	0.000179	0.000341	0.00059	0.000776	0.0009		-43.6	-4.2e-05	-5.9e-05	-9.7e-05	-0.00013	-0.0002	-0.00021		-43.6	0.001277	0.001309	0.001367	0.001502	0.001644	0.001444		248.7	-0.29016	-0.3926	-2.04655
	214	0.717091	0.018364	0.048636	0.046273		-42.6	0.000121	0.000193	0.000303	0.000471	0.000656	0.000712		-42.6	-1.4e-05	-2e-05	-3.4e-05	-5.9e-05	-8.1e-05	-0.00012		-42.6	0.000742	0.00081	0.000969	0.000813	0.000919	0.000876		248.6	-0.3989	-0.36565	-1.45211
	215	0.667727	0.019182	0.049364	0.046182		-41.6	-0.00026	-0.00049	-0.00075	-0.0014	-0.00168	-0.0021		-41.6	-0.00149	-0.00254	-0.00307	-0.007	-0.00645	-0.00786		-41.6	-0.00361	-0.00396	-0.00334	-0.00368	-0.00408	-0.00425		248.5	-0.43627	-0.336	-1.65685
	216	0.619545	0.018	0.048636	0.046636		-40.6	-0.00026	-0.00047	-0.00095	-0.00125	-0.00155	-0.00208		-40.6	1.7e-05	3.5e-05	5.2e-05	8.4e-05	0.000114	0.000161		-40.6	-0.00034	-0.00031	-0.00034	-0.00031	-0.00042	-0.00037		248.4	-0.47909	-0.33378	-1.5466
	217	0.573	0.016909	0.047818	0.046909		-39.6	-0.00018	-0.0004	-0.00063	-0.001	-0.0011	-0.00119		-39.6	0.002542	0.003972	0.004962	0.009526	0.014749	0.01194		-39.6	-0.00061	-0.00059	-0.00073	-0.0006	-0.00063	-0.00069		248.3	-0.50258	-0.37512	-1.65503
	218	0.528182	0.016364	0.047273	0.046909		-38.6	-0.0002	-0.00031	-0.0006	-0.0008	-0.00123	-0.00115		-38.6	0.000217	0.000305	0.000701	0.000805	0.001616	0.001706		-38.6	-0.00018	-0.00017	-0.00019	-0.00022	-0.00022	-0.00027		248.2	-0.59265	-0.40465	-2.00922
	219	0.485182	0.014091	0.045545	0.047455		-37.6	-0.00019	-0.00035	-0.00052	-0.00073	-0.00123	-0.0015		-37.6	0.000557	0.000807	0.001508	0.001943	0.002701	0.002939		-37.6	0.003019	0.003297	0.00266	0.003103	0.003491	0.004062		248.1	-0.62357	-0.44443	-2.42167
	220	0.444636	0.013364	0.044273	0.046909		-36.6	-0.00021	-0.00044	-0.0007	-0.00092	-0.00127	-0.00168		-36.6	0.000917	0.001213	0.001782	0.002918	0.004044	0.004529		-36.6	-0.00129	-0.00122	-0.00124	-0.0014	-0.00161	-0.00143		248	-0.64146	-0.40109	-2.31037
	221	0.406545	0.008455	0.040182	0.047727		-35.6	-0.00019	-0.00036	-0.00063	-0.00087	-0.00128	-0.0013		-35.6	-0.00033	-0.00076	-0.00118	-0.00166	-0.00191	-0.00261		-35.6	-0.0003	-0.00029	-0.00027	-0.00028	-0.00029	-0.00036		247.9	-0.73013	-0.41283	-2.62914
	222	0.371182	-0.00146	0.032091	0.049545		-34.6	-8.9e-05	-0.00015	-0.00024	-0.00031	-0.00046	-0.00057		-34.6	-0.0003	-0.00049	-0.00075	-0.00105	-0.0021	-0.00217		-34.6	0.000519	0.00047	0.000572	0.00051	0.000633	0.000552		247.8	-0.75761	-0.39794	-2.5029
	223	0.338727	-0.01018	0.026818	0.053		-33.6	-0.00013	-0.00023	-0.00037	-0.00057	-0.00071	-0.00092		-33.6	4.1e-05	8e-05	0.000135	0.000194	0.000255	0.000303		-33.6	-0.00136	-0.00141	-0.00155	-0.00165	-0.00167	-0.00174		247.7	-0.8388	-0.35206	-2.1589
	224	0.309182	-0.01636	0.025273	0.057636		-32.6	-0.00089	-0.0016	-0.00271	-0.00314	-0.00477	-0.00511		-32.6	0.000228	0.000349	0.000685	0.000932	0.00099	0.001428		-32.6	-0.00049	-0.00049	-0.00055	-0.00046	-0.00054	-0.00056		247.6	-0.88747	-0.36486	-1.8773
	225	0.281909	-0.02118	0.026	0.063182		-31.6	-4e-06	-6e-06	-1.3e-05	-1.6e-05	-2.3e-05	-3.1e-05		-31.6	0.000495	0.001203	0.002135	0.003199	0.00437	0.0035		-31.6	0.000818	0.000844	0.00082	0.000885	0.00118	0.001077		247.5	-0.88494	-0.38503	-2.07672
	226	0.256909	-0.02564	0.027364	0.069		-30.6	2.8e-05	4.4e-05	6.8e-05	0.000106	0.00017	0.000201		-30.6	0.00045	0.000844	0.001292	0.001625	0.001961	0.002915		-30.6	-4.8e-05	-4.5e-05	-6.2e-05	-6.2e-05	-6.4e-05	-5.5e-05		247.4	-0.9012	-0.37861	-2.01401
	227	0.234182	-0.02782	0.030727	0.074545		-29.6	-0.00045	-0.00097	-0.00148	-0.00195	-0.00282	-0.00341		-29.6	-0.00012	-0.00017	-0.00029	-0.0004	-0.00071	-0.001		-29.6	0.000652	0.000742	0.000802	0.000743	0.000766	0.000781		247.3	-0.92137	-0.38135	-2.01764
	228	0.213182	-0.02927	0.035	0.080273		-28.6	-0.00013	-0.0002	-0.00034	-0.00045	-0.00067	-0.00087		-28.6	0.000168	0.00031	0.00048	0.000765	0.001206	0.001192		-28.6	0.000977	0.001084	0.0011	0.00128	0.001146	0.00111		247.2	-0.89836	-0.40181	-1.91024
	229	0.193727	-0.03064	0.038273	0.084909		-27.6	0.00011	0.000238	0.00039	0.000491	0.000768	0.000899		-27.6	6.3e-05	0.000106	0.00021	0.000306	0.000279	0.000517		-27.6	0.000722	0.000928	0.000871	0.001096	0.000908	0.001087		247.1	-0.91442	-0.46667	-1.65067
	230	0.175818	-0.03036	0.041273	0.087636		-26.6	0.000107	0.000167	0.000312	0.000522	0.000573	0.000824		-26.6	-3.4e-05	-6.6e-05	-0.00014	-0.00021	-0.00027	-0.00031		-26.6	0.00037	0.000451	0.000386	0.000412	0.000528	0.000468		247	-0.99403	-0.46152	-1.83089
	231	0.159182	-0.03055	0.044818	0.091364		-25.6	-0.00028	-0.00054	-0.00083	-0.00115	-0.00155	-0.00203		-25.6	-1.4e-05	-2.9e-05	-5.2e-05	-4.9e-05	-9.6e-05	-9.9e-05		-25.6	0.000321	0.000352	0.000361	0.000319	0.000378	0.000374		246.9	-1.02512	-0.48836	-1.34331
	232	0.143727	-0.02573	0.051636	0.093364		-24.6	-8.9e-05	-0.00016	-0.00023	-0.0004	-0.0005	-0.00063		-24.6	-0.00116	-0.00244	-0.00422	-0.00477	-0.00823	-0.00941		-24.6	0.001282	0.001413	0.001567	0.001403	0.001427	0.001775		246.8	-1.03064	-0.55342	-1.62531
	233	0.129182	-0.01709	0.060182	0.093273		-23.6	-0.00013	-0.00022	-0.00036	-0.00052	-0.00082	-0.00085		-23.6	2.3e-05	4.8e-05	5.2e-05	0.000104	0.000109	0.000155		-23.6	0.00089	0.000906	0.00097	0.000801	0.000886	0.000907		246.7	-1.09632	-0.59515	-1.50148
	234	0.115636	-0.00882	0.065818	0.090636		-22.6	-0.00077	-0.00151	-0.00266	-0.00346	-0.00453	-0.00501		-22.6	0.000288	0.000642	0.001173	0.001293	0.002074	0.001991		-22.6	-0.00285	-0.00304	-0.00337	-0.00385	-0.00455	-0.00454		246.6	-1.17097	-0.66908	-0.84674
	235	0.103091	-0.00236	0.067818	0.086182		-21.6	-4e-06	-8e-06	-1.1e-05	-1.7e-05	-2.3e-05	-2.8e-05		-21.6	-0.00012	-0.0002	-0.00029	-0.00054	-0.00059	-0.00087		-21.6	-0.00034	-0.00028	-0.00032	-0.00035	-0.00032	-0.00043		246.5	-1.19997	-0.69298	-0.96904
	236	0.091636	0.002636	0.067091	0.080455		-20.6	2.5e-05	4.2e-05	6.8e-05	0.000109	0.00016	0.000197		-20.6	-1.5e-05	-2.8e-05	-4.9e-05	-7.6e-05	-7.8e-05	-0.00011		-20.6	-0.00061	-0.00054	-0.00071	-0.00058	-0.00063	-0.00072		246.4	-1.23319	-0.74555	-1.32533
	237	0.081273	0.006273	0.064455	0.074182		-19.6	-0.00026	-0.00048	-0.00087	-0.00127	-0.00159	-0.00222		-19.6	0.00211	0.003666	0.006619	0.010688	0.011993	0.017462		-19.6	-0.0002	-0.00019	-0.00023	-0.00019	-0.00023	-0.00022		246.3	-1.28848	-0.80515	-0.86789
	238	0.072	0.009091	0.060818	0.067727		-18.6	-0.00021	-0.00033	-0.00056	-0.00084	-0.00122	-0.00131		-18.6	0.000271	0.000304	0.000622	0.00112	0.001592	0.001483		-18.6	-0.00118	-0.00153	-0.00137	-0.00133	-0.0015	-0.0017		246.2	-1.32791	-0.8907	-0.46068
	239	0.064	0.011091	0.056636	0.061545		-17.6	-0.00019	-0.00035	-0.00047	-0.00082	-0.00094	-0.00137		-17.6	0.000529	0.001107	0.001352	0.002529	0.002701	0.003587		-17.6	-0.0003	-0.00024	-0.00032	-0.00033	-0.0003	-0.00034		246.1	-1.30526	-0.9799	-0.25327
	240	0.057273	0.012545	0.052545	0.056		-16.6	-0.0002	-0.00032	-0.00058	-0.00074	-0.00115	-0.00132		-16.6	0.000903	0.001636	0.002784	0.003942	0.005457	0.0061		-16.6	0.000468	0.000562	0.00053	0.000541	0.000651	0.000561		246	-1.39134	-0.99599	-0.50712
	241	0.051545	0.013727	0.048818	0.051091		-15.6	-0.00022	-0.00047	-0.00062	-0.00093	-0.00121	-0.00171		-15.6	-0.00035	-0.00083	-0.00145	-0.00154	-0.00209	-0.00256		-15.6	-0.0014	-0.00119	-0.0016	-0.00164	-0.0015	-0.0016		245.9	-1.39597	-1.0836	-0.11257
	242	0.046818	0.014545	0.045545	0.047		-14.6	-0.00019	-0.00039	-0.00056	-0.00078	-0.00111	-0.00124		-14.6	-0.00031	-0.00063	-0.00093	-0.00108	-0.00155	-0.00218		-14.6	-0.00039	-0.00046	-0.00046	-0.00055	-0.00058	-0.00055		245.8	-1.38442	-1.1819	-0.19974
	243	0.043	0.015182	0.042727	0.043545		-13.6	-8.3e-05	-0.00015	-0.00026	-0.00032	-0.00054	-0.00059		-13.6	3.6e-05	7.7e-05	9.4e-05	0.000181	0.000263	0.000328		-13.6	0.000854	0.000991	0.000884	0.000898	0.001073	0.001173		245.7	-1.47694	-1.16505	-1.09132
	244	0.040091	0.015727	0.040545	0.040818		-12.6	-0.00012	-0.0002	-0.00037	-0.00062	-0.0007	-0.00096		-12.6	0.000158	0.000279	0.000628	0.000844	0.001044	0.001545		-12.6	-4.5e-05	-5.3e-05	-6.2e-05	-6.1e-05	-6e-05	-7e-05		245.6	-1.54012	-1.18233	-1.59317
	245	0.037818	0.016182	0.038909	0.038727		-11.6	-0.0009	-0.00121	-0.00217	-0.00355	-0.00525	-0.00536		-11.6	0.000638	0.000922	0.002159	0.0033	0.004547	0.003415		-11.6	0.000685	0.000618	0.000597	0.000694	0.000831	0.000733		245.5	-1.64542	-1.18932	-1.39591
	246	0.036091	0.016545	0.037727	0.037182		-10.6	-4e-06	-7e-06	-1.3e-05	-1.7e-05	-2.3e-05	-2.6e-05		-10.6	0.000453	0.000668	0.001127	0.001576	0.002226	0.00272		-10.6	0.000919	0.001161	0.001264	0.001139	0.001258	0.001469		245.4	-1.69394	-1.17781	-0.70619
	247	0.034818	0.016818	0.036909	0.036091		-9.6	2.1e-05	4.3e-05	8.4e-05	0.000128	0.000169	0.0002		-9.6	-0.00011	-0.00018	-0.00035	-0.00051	-0.00057	-0.00067		-9.6	0.000883	0.000988	0.001036	0.00108	0.001039	0.001214		245.3	-1.70573	-1.33664	0.558691
	248	0.034	0.017182	0.036455	0.035273		-8.6	-0.00056	-0.00078	-0.00133	-0.00201	-0.00331	-0.00403		-8.6	0.000168	0.000296	0.000519	0.000921	0.001004	0.00114		-8.6	0.000377	0.000348	0.000477	0.00041	0.000433	0.000456		245.2	-1.71416	-1.32733	0.265112
	249	0.033455	0.017455	0.036273	0.034818		-7.6	-0.0001	-0.00023	-0.0003	-0.00059	-0.00065	-0.00089		-7.6	5.2e-05	9.8e-05	0.000191	0.000243	0.000341	0.000322		-7.6	0.000319	0.000272	0.000336	0.000352	0.000366	0.000338		245.1	-1.7875	-1.32385	0.734753
	250	0.033091	0.017727	0.036182	0.034455		-6.6	0.000112	0.000238	0.000345	0.000557	0.000636	0.00083		-6.6	-3.1e-05	-7.7e-05	-9.4e-05	-0.00019	-0.00026	-0.00027		-6.6	0.001044	0.001406	0.00157	0.001633	0.001539	0.001759		245	-1.88859	-1.42275	0.428956
	251	0.032818	0.018	0.036273	0.034273		-5.6	0.000113	0.000181	0.000274	0.000424	0.000576	0.000804		-5.6	-1.5e-05	-2.3e-05	-3.2e-05	-8e-05	-0.0001	-0.00011		-5.6	0.000866	0.000945	0.000815	0.000957	0.001035	0.000956		244.9	-1.89136	-1.39833	0.82545
	252	0.032818	0.018182	0.036545	0.034364		-4.6	-0.00027	-0.00052	-0.00079	-0.00136	-0.00191	-0.00236		-4.6	-0.00149	-0.00191	-0.00446	-0.00538	-0.00856	-0.00727		-4.6	-0.00327	-0.00324	-0.00353	-0.00345	-0.00412	-0.0046		244.8	-1.91597	-1.37791	1.14913
	253	0.032909	0.018364	0.036909	0.034545		-3.6	-0.00037	-0.00061	-0.00126	-0.00156	-0.00232	-0.00265		-3.6	1.7e-05	3.1e-05	6.5e-05	9.4e-05	0.000129	0.000158		-3.6	-0.00031	-0.00031	-0.00033	-0.00032	-0.00035	-0.00041		244.7	-2.01125	-1.43171	1.07947
	254	0.033091	0.018636	0.037455	0.034818		-2.6	0.000496	0.000928	0.001376	0.002109	0.002689	0.003267		-2.6	0.000358	0.000477	0.001102	0.00159	0.002151	0.002366		-2.6	-0.00049	-0.00063	-0.00059	-0.00064	-0.00073	-0.00079		244.6	-2.01344	-1.49189	0.940105
	255	0.033273	0.018909	0.038091	0.035182		-1.6	0.000326	0.000525	0.001069	0.001485	0.001724	0.002684		-1.6	-0.00011	-0.00022	-0.00028	-0.00054	-0.00067	-0.00068		-1.6	-0.00018	-0.00021	-0.0002	-0.00025	-0.00021	-0.00025		244.5	-1.96145	-1.54489	0.484133
	256	0.033545	0.019182	0.038727	0.035545		-0.6	-0.23574	-0.4263	-0.73365	-1.13189	-1.43031	-1.75329		-0.6	-0.32835	-0.54802	-0.71708	-1.12028	-1.8747	-1.91941		-0.6	-0.02246	-0.02116	-0.0262	-0.02192	-0.02771	-0.03164		244.4	-1.99447	-1.61919	1.03291
	257	0.033909	0.019455	0.039455	0.036		0.4	0.422871	0.761264	1.27469	1.90918	2.55062	3.06682		0.4	0.756667	1.34938	2.27602	3.39349	4.52069	5.40119		0.4	0.007894	0.008375	0.008848	0.009316	0.009758	0.010224		244.3	-2.02743	-1.65444	1.6651
	258	0.034273	0.019727	0.040182	0.036455		1.4	1.67136	3.01193	5.03394	7.57222	10.1119	12.1216		1.4	2.40918	4.28841	7.16836	10.7661	14.131	17.1541		1.4	0.004522	0.004798	0.005063	0.00533	0.0056	0.005848		244.2	-2.13603	-1.73398	1.24501
	259	0.034636	0.019909	0.040909	0.037		2.4	1.89978	3.43332	5.71318	8.60359	11.4855	13.8066		2.4	3.3368	5.97981	9.8955	14.7634	19.7676	23.4525		2.4	0.007897	0.008361	0.008823	0.009296	0.009747	0.010233		244.1	-2.1203	-1.79857	2.3525
	260	0.035091	0.020182	0.041818	0.037636		3.4	2.03972	3.67497	6.13461	9.22633	12.3213	14.7827		3.4	3.9543	7.05502	11.664	17.4587	23.5001	27.8668		3.4	0.086993	0.092299	0.097178	0.102339	0.107679	0.11267		244	-2.22035	-1.83445	1.71758
	261	0.035636	0.020455	0.042727	0.038273		4.4	2.12713	3.83777	6.39661	9.61232	12.8565	15.4326		4.4	4.45537	7.92839	13.1584	19.6946	26.053	31.1893		4.4	0.149832	0.158936	0.16792	0.176279	0.185677	0.194106		243.9	-2.21842	-1.89076	1.11306
	262	0.036182	0.020727	0.043636	0.038909		5.4	2.19817	3.95833	6.60561	9.93349	13.2896	15.9733		5.4	4.78246	8.67786	14.4486	21.6221	28.6247	34.2707		5.4	0.202021	0.214491	0.22614	0.237994	0.250272	0.262306		243.8	-2.22323	-1.88085	-0.10645
	263	0.036727	0.021091	0.044636	0.039545		6.4	2.25845	4.06381	6.78593	10.2208	13.6487	16.3962		6.4	5.19624	9.21843	15.5249	23.2577	30.4583	36.468		6.4	0.246985	0.261673	0.276276	0.290589	0.305423	0.319272		243.7	-2.36215	-1.93475	-0.06652
	264	0.037364	0.021455	0.045636	0.040182		7.4	2.30963	4.16819	6.95064	10.4313	13.9505	16.7494		7.4	5.46294	9.85543	16.2228	24.2713	32.2482	38.5745		7.4	0.285931	0.302619	0.32032	0.336808	0.35363	0.369606		243.6	-2.47704	-2.00872	0.591156
	265	0.037909	0.021727	0.046636	0.040909		8.4	2.35492	4.24702	7.10311	10.662	14.2738	17.1277		8.4	5.76821	10.4076	17.1073	25.5411	33.9099	40.7454		8.4	0.319001	0.338046	0.356683	0.375143	0.394203	0.412239		243.5	-2.55751	-1.99218	0.034502
	266	0.038545	0.022	0.047636	0.041636		9.4	2.39814	4.321	7.22127	10.8533	14.5197	17.4667		9.4	5.95813	10.7052	17.8148	26.9719	35.787	42.7029		9.4	0.350316	0.371611	0.392902	0.413233	0.432996	0.454475		243.4	-2.6408	-1.99915	-0.27015
	267	0.039182	0.022182	0.048545	0.042364		10.4	2.43806	4.40017	7.3223	11.0195	14.7326	17.7356		10.4	6.25946	11.1716	18.4792	27.5153	36.5092	43.8442		10.4	0.373574	0.395998	0.417602	0.439112	0.462284	0.483309		243.3	-2.70924	-2.03913	-0.9879
	268	0.039818	0.022364	0.049455	0.043091		11.4	2.47655	4.46073	7.43127	11.1846	14.9713	17.9608		11.4	6.46188	11.5734	19.0049	28.6174	37.7684	45.2176		11.4	0.393646	0.418252	0.440425	0.463164	0.487382	0.511011		243.2	-2.80311	-2.05931	-0.24718
	269	0.040455	0.022636	0.050455	0.043818		12.4	2.50723	4.52616	7.53989	11.3468	15.1528	18.1762		12.4	6.54366	11.8534	19.6109	29.5739	39.4586	46.9996		12.4	0.415799	0.439665	0.465273	0.48826	0.514159	0.537179		243.1	-2.8342	-2.09606	0.19208
	270	0.041091	0.022909	0.051455	0.044545		13.4	2.5339	4.574	7.64046	11.4929	15.352	18.3998		13.4	6.72941	12.137	20.3345	30.5257	40.4601	48.371		13.4	0.435262	0.460913	0.486999	0.512478	0.53712	0.56208		243	-2.84814	-2.09325	-0.33493
	271	0.041636	0.023091	0.052273	0.045182		14.4	2.57113	4.61623	7.71207	11.6189	15.5282	18.659		14.4	6.93639	12.5595	20.9586	31.3235	41.68	49.6984		14.4	0.453758	0.481374	0.506773	0.534243	0.559752	0.587988		242.9	-2.9509	-2.1374	0.244112
	272	0.042091	0.023273	0.053091	0.045818		15.4	2.59965	4.67902	7.79507	11.753	15.6764	18.8016		15.4	7.08053	12.8773	21.3692	31.7186	42.4191	50.8949		15.4	0.476256	0.505772	0.532602	0.560283	0.589877	0.618096		242.8	-3.06213	-2.14268	0.116548
	273	0.042545	0.023455	0.053909	0.046455		16.4	2.61804	4.72234	7.89761	11.874	15.8103	19.0095		16.4	7.29046	13.1006	21.6223	32.2962	43.4627	52.183		16.4	0.496121	0.525666	0.554175	0.584712	0.614695	0.643001		242.7	-3.10142	-2.19153	-0.4778
	274	0.042909	0.023545	0.054455	0.046909		17.4	2.64909	4.7668	7.95778	11.9409	15.9565	19.1971		17.4	7.42534	13.3224	22.1593	33.2716	44.2286	52.6692		17.4	0.521402	0.551425	0.58235	0.613001	0.643687	0.674113		242.6	-3.1186	-2.26015	-0.48769
	275	0.043091	0.023636	0.054909	0.047273		18.4	2.67275	4.80607	8.04163	12.0542	16.1287	19.364		18.4	7.63327	13.7184	22.8373	34.1921	44.5676	53.8289		18.4	0.538674	0.569366	0.601262	0.631886	0.665271	0.696336		242.5	-3.18807	-2.32426	-0.46265
	276	0.043273	0.023727	0.055182	0.047455		19.4	2.68943	4.85675	8.11247	12.1501	16.2842	19.5246		19.4	7.67055	13.9443	23.1456	34.1455	46.0644	55.3382		19.4	0.550009	0.583215	0.61618	0.647666	0.67923	0.712959		242.4	-3.21974	-2.28739	-0.02879
	277	0.043273	0.023818	0.055364	0.047545		20.4	2.71708	4.88558	8.17215	12.2746	16.3785	19.6866		20.4	7.8239	14.0853	23.3615	35.0141	46.5577	55.7962		20.4	0.572363	0.605214	0.638764	0.672046	0.705554	0.739706		242.3	-3.28998	-2.40458	-0.16832
	278	0.043273	0.023909	0.055455	0.047545		21.4	2.74144	4.93714	8.2476	12.3735	16.5527	19.8603		21.4	7.93836	14.3457	23.9056	35.3845	47.4734	56.6166		21.4	0.583058	0.617393	0.653073	0.687103	0.719723	0.754553		242.2	-3.36185	-2.503	0.082179
	279	0.043091	0.024	0.055455	0.047455		22.4	2.76065	4.9659	8.28236	12.4635	16.6407	20.0252		22.4	8.0904	14.7067	24.4596	36.3467	48.0127	57.5052		22.4	0.600167	0.635558	0.669378	0.704193	0.739889	0.776936		242.1	-3.33635	-2.57098	-0.39849
	280	0.042818	0.024	0.055182	0.047182		23.4	2.77769	5.01478	8.37268	12.5743	16.7546	20.1445		23.4	8.2346	14.7764	24.7849	36.7391	48.7378	58.4928		23.4	0.615839	0.652419	0.687555	0.725329	0.761762	0.79683		242	-3.44324	-2.65522	-1.09743
	281	0.042273	0.024	0.054636	0.046636		24.4	2.79305	5.03303	8.42142	12.6381	16.9339	20.3199		24.4	8.32124	14.9829	24.9375	37.5216	50.0805	59.013		24.4	0.635193	0.673677	0.710286	0.74658	0.783742	0.823871		241.9	-3.47492	-2.75747	-0.39905
	282	0.041636	0.024	0.054	0.046		25.4	2.82201	5.08414	8.45701	12.7192	16.9926	20.4866		25.4	8.48228	15.1904	25.176	37.9507	50.5844	59.9472		25.4	0.650991	0.689201	0.726279	0.765968	0.802545	0.842814		241.8	-3.57516	-2.76838	-0.94843
	283	0.040818	0.024091	0.053182	0.045091		26.4	2.8348	5.12	8.52575	12.8253	17.1001	20.6169		26.4	8.61481	15.3782	25.6375	38.2434	50.933	61.6696		26.4	0.660618	0.699285	0.738776	0.778102	0.814942	0.854797		241.7	-3.60539	-2.85912	-1.04585
	284	0.039818	0.024182	0.052	0.043818		27.4	2.85859	5.15247	8.58986	12.9096	17.2387	20.7274		27.4	8.72524	15.7848	26.2522	38.6615	52.1742	61.9786		27.4	0.679053	0.718195	0.758192	0.796079	0.836848	0.8782		241.6	-3.69284	-3.0288	-0.18382
	285	0.038636	0.024273	0.050818	0.042545		28.4	2.86862	5.17823	8.64011	12.9939	17.3317	20.8496		28.4	8.94765	16.0742	26.4059	39.821	52.4268	62.3391		28.4	0.688102	0.727936	0.768797	0.808164	0.848757	0.888169		241.5	-3.70971	-3.10923	0.575435
	286	0.037455	0.024455	0.049545	0.041091		29.4	2.89475	5.2175	8.68247	13.0419	17.4762	20.9394		29.4	8.8873	16.2712	26.603	40.3078	53.4602	63.3722		29.4	0.696111	0.73638	0.777621	0.820341	0.859143	0.899983		241.4	-3.81178	-3.2139	0.980345
	287	0.036182	0.024636	0.048182	0.039545		30.4	2.91235	5.23817	8.75457	13.1653	17.5447	21.0802		30.4	9.06829	16.3201	26.9248	40.9373	54.1166	63.8997		30.4	0.708912	0.74964	0.791639	0.834464	0.876318	0.917282		241.3	-3.89644	-3.327	0.748211
	288	0.034818	0.024818	0.046727	0.037909		31.4	2.92187	5.26308	8.80138	13.2413	17.6272	21.2304		31.4	9.2204	16.4061	27.4093	40.8439	54.6823	65.0735		31.4	0.720483	0.760173	0.802715	0.846078	0.887753	0.929814		241.2	-3.97978	-3.45454	0.331585
	289	0.033364	0.025	0.045273	0.036273		32.4	2.94252	5.30139	8.84155	13.2766	17.7577	21.3521		32.4	9.22689	16.7754	27.8361	41.6763	55.5043	65.888		32.4	0.73155	0.775349	0.819827	0.860469	0.904681	0.948101		241.1	-4.07501	-3.5315	-0.06399
	290	0.031909	0.025273	0.043727	0.034455		33.4	2.96297	5.33718	8.88852	13.3829	17.8756	21.4942		33.4	9.35496	16.8484	28.1355	42.0274	56.1173	66.2309		33.4	0.755012	0.798571	0.843657	0.886775	0.933347	0.976512		241	-4.15881	-3.61175	-0.50989
	291	0.030455	0.025545	0.042364	0.032818		34.4	2.97374	5.35884	8.94012	13.465	17.9872	21.5655		34.4	9.55301	17.2751	28.5399	42.2032	56.9289	67.2484		34.4	0.772132	0.817056	0.864435	0.908528	0.952841	0.999598		240.9	-4.29262	-3.7478	-0.11995
	292	0.029182	0.025909	0.041182	0.031273		35.4	2.98786	5.39179	9.01066	13.5057	18.0896	21.7361		35.4	9.56705	17.2177	28.9978	42.7718	57.2712	67.7221		35.4	0.788583	0.834247	0.879436	0.925228	0.971391	1.01729		240.8	-4.37327	-3.83076	0.070586
	293	0.027909	0.026364	0.040091	0.029727		36.4	3.00731	5.41353	9.04751	13.582	18.162	21.8399		36.4	9.79149	17.6224	28.8604	43.3285	57.5132	69.6682		36.4	0.80081	0.846309	0.893589	0.939018	0.987088	1.03621		240.7	-4.46535	-3.83087	-0.5512
	294	0.026818	0.026727	0.039182	0.028455		37.4	3.01828	5.43147	9.09065	13.6688	18.2665	21.9351		37.4	9.73118	17.6103	29.2085	43.9617	57.9198	69.2525		37.4	0.818073	0.864464	0.913543	0.962168	1.00875	1.05657		240.6	-4.52556	-3.97012	-1.09884
	295	0.025818	0.027091	0.038545	0.027455		38.4	3.03353	5.46485	9.11383	13.711	18.3515	21.9782		38.4	10.0128	17.7626	29.4702	44.2081	59.3265	70.4817		38.4	0.830021	0.880568	0.92855	0.978564	1.025	1.07279		240.5	-4.58177	-4.09478	-0.87428
	296	0.025	0.027545	0.038	0.026455		39.4	3.0416	5.49255	9.17563	13.7702	18.4229	22.1162		39.4	10.0279	17.9307	30.0103	44.4271	59.5647	71.654		39.4	0.841497	0.890142	0.937539	0.988382	1.03795	1.0867		240.4	-4.64484	-4.22151	-0.52805
	297	0.024273	0.028	0.037545	0.025545		40.4	3.05785	5.50813	9.20112	13.8641	18.5123	22.1862		40.4	10.0598	18.0588	30.493	45.1629	60.2552	71.4096		40.4	0.85264	0.901686	0.951337	1.00364	1.05381	1.10063		240.3	-4.74423	-4.31839	-1.83182
	298	0.023636	0.028455	0.037273	0.024818		41.4	3.07031	5.54797	9.2406	13.8751	18.5361	22.3005		41.4	10.1561	18.4336	30.7651	45.9666	60.7108	73.0732		41.4	0.862375	0.9121	0.963904	1.01238	1.06285	1.11204		240.2	-4.80845	-4.36295	-1.62906
	299	0.023182	0.029	0.037182	0.024182		42.4	3.09427	5.5608	9.29281	13.9569	18.6779	22.4218		42.4	10.2772	18.6704	30.8999	45.8117	61.6867	72.6235		42.4	0.87205	0.92369	0.974274	1.02418	1.07862	1.13008		240.1	-4.88889	-4.49611	-1.65504
	300	0.022818	0.029636	0.037273	0.023636		43.4	3.10036	5.59861	9.32911	14.0199	18.7606	22.4842		43.4	10.3399	18.7471	31.039	46.5356	61.673	74.5636		43.4	0.880599	0.933292	0.985427	1.0372	1.09018	1.13971		240	-5.00687	-4.51875	-1.47154
	301	0.022455	0.030273	0.037545	0.023273		44.4	3.11965	5.62817	9.39294	14.0971	18.8629	22.6043		44.4	10.489	18.8797	31.22	46.4409	62.0951	74.2316		44.4	0.892066	0.945892	0.998101	1.04872	1.10526	1.15769		239.9	-5.15875	-4.61073	-1.09291
	302	0.022182	0.030818	0.037727	0.022909		45.4	3.13754	5.63714	9.43924	14.1839	18.9395	22.7578		45.4	10.6184	19.1897	31.8286	46.8541	62.381	74.8623		45.4	0.902684	0.952531	1.00868	1.06099	1.11503	1.16815		239.8	-5.25502	-4.61664	-1.32298
	303	0.021909	0.031455	0.037909	0.022455		46.4	3.14908	5.68079	9.47322	14.2135	18.9908	22.8559		46.4	10.568	19.1536	32.0939	47.3002	63.4905	76.2311		46.4	0.915095	0.968513	1.01949	1.07495	1.12976	1.18418		239.7	-5.2878	-4.68471	-2.21446
	304	0.021818	0.032091	0.038182	0.022091		47.4	3.15759	5.70035	9.49768	14.2939	19.0897	22.9832		47.4	10.6728	19.4748	32.1848	48.1923	64.1329	76.3175		47.4	0.922854	0.978179	1.03239	1.08566	1.1374	1.19553		239.6	-5.41314	-4.74016	-2.20171
	305	0.021636	0.032727	0.038455	0.021727		48.4	3.17706	5.72301	9.56518	14.3524	19.1419	23.0531		48.4	10.9152	19.5561	32.3195	48.8405	64.6449	76.6186		48.4	0.936288	0.989771	1.04516	1.09806	1.15437	1.20998		239.5	-5.52824	-4.76392	-1.5051
	306	0.021545	0.033273	0.038727	0.021455		49.4	3.18065	5.74276	9.58382	14.4102	19.2781	23.1018		49.4	10.983	19.6302	32.3817	48.7824	65.0576	77.022		49.4	0.938856	0.996666	1.05192	1.10648	1.16243	1.21888		239.4	-5.64537	-4.86475	-1.78236
	307	0.021364	0.033909	0.039091	0.021182		50.4	3.19597	5.75841	9.6048	14.4365	19.2989	23.2047		50.4	10.9456	19.8619	33.1178	49.3352	65.8815	78.7172		50.4	0.947686	1.0036	1.05768	1.11724	1.17205	1.22568		239.3	-5.78144	-4.92824	-1.98922
	308	0.021273	0.034455	0.039364	0.020909		51.4	3.21105	5.78543	9.62805	14.5004	19.3911	23.3041		51.4	11.1465	19.8158	33.2878	49.8633	65.7161	78.1905		51.4	0.956207	1.01162	1.06914	1.12519	1.17819	1.23616		239.2	-5.91562	-5.01289	-1.58833
	309	0.021273	0.035	0.039727	0.020727		52.4	3.20987	5.79892	9.68522	14.5312	19.4473	23.3004		52.4	11.0664	19.9282	33.0402	49.9577	65.6514	79.3221		52.4	0.959042	1.01893	1.07581	1.1303	1.1869	1.24157		239.1	-5.97039	-5.16826	-1.20073
	310	0.021091	0.035364	0.039909	0.020545		53.4	3.22968	5.81813	9.71681	14.5761	19.515	23.4175		53.4	11.1443	20.0795	33.1153	50.0728	66.4252	79.9675		53.4	0.968639	1.02555	1.08299	1.13962	1.19407	1.25512		239	-6.03992	-5.33375	-1.22455
	311	0.020909	0.035636	0.040091	0.020455		54.4	3.23158	5.83656	9.72657	14.6533	19.5409	23.5318		54.4	11.2324	20.2995	33.7355	49.5445	66.3139	78.8435		54.4	0.972555	1.02824	1.08723	1.14141	1.19964	1.25618		238.9	-6.13402	-5.42806	-1.56758
	312	0.020909	0.035818	0.040182	0.020364		55.4	3.25041	5.84993	9.76438	14.6819	19.5765	23.5759		55.4	11.2025	20.0647	33.4381	49.8296	66.3059	79.6038		55.4	0.977898	1.03571	1.09297	1.15082	1.2053	1.26235		238.8	-6.30977	-5.52836	-1.02129
	313	0.020909	0.036091	0.040364	0.020273		56.4	3.25311	5.87381	9.77236	14.7397	19.7008	23.5885		56.4	11.3793	20.4216	33.9588	50.3441	67.1893	79.8621		56.4	0.977684	1.03398	1.09364	1.1517	1.20691	1.26416		238.7	-6.41549	-5.65784	-1.41172
	314	0.020818	0.036273	0.040455	0.020182		57.4	3.26925	5.87596	9.80985	14.77	19.7074	23.7066		57.4	11.22	20.4378	33.4037	49.9858	67.6092	80.5489		57.4	0.985081	1.043	1.1014	1.15995	1.21797	1.27286		238.6	-6.52224	-5.77448	-1.71095
	315	0.020636	0.036273	0.040455	0.020182		58.4	3.28209	5.9116	9.85778	14.8403	19.7845	23.8213		58.4	11.2624	20.2297	34.0063	50.8439	67.0337	80.1341		58.4	0.992933	1.0506	1.10765	1.16447	1.22301	1.28327		238.5	-6.63719	-5.81559	-2.3318
	316	0.020545	0.036273	0.040455	0.020182		59.4	3.275	5.90139	9.85138	14.8047	19.7843	23.8122		59.4	11.389	20.4571	33.4361	50.0902	67.1746	80.7426		59.4	0.993056	1.04931	1.10681	1.16692	1.22595	1.28381		238.4	-6.78166	-5.90097	-2.18773
	317	0.020545	0.036364	0.040455	0.020091		60.4	2.53408	4.561	7.62875	11.4707	15.3189	18.38		60.4	10.2585	18.5887	30.8566	45.7267	61.1524	73.4544		60.4	0.990412	1.04773	1.10814	1.16455	1.22229	1.28241		238.3	-6.91986	-5.92623	-2.50319
	318	0.020636	0.036182	0.040364	0.020182		61.4	1.12815	2.27558	3.96701	5.99951	7.98909	9.71931		61.4	9.30482	16.9682	27.7643	41.3841	55.7462	66.0346		61.4	0.983325	1.0445	1.10039	1.15608	1.20975	1.27152		238.2	-7.12239	-6.08575	-2.54448
	319	0.020636	0.036	0.040273	0.020273		62.4	0.978354	2.01331	3.54017	5.33601	7.12832	8.65373		62.4	9.00564	16.0132	26.891	40.0228	53.5786	62.6847		62.4	0.899636	0.952189	1.00746	1.06473	1.11925	1.17178		238.1	-7.2337	-6.18662	-2.1611
	320	0.020455	0.035818	0.04	0.020182		63.4	0.883763	1.83323	3.22927	4.85034	6.48157	7.96089		63.4	8.77834	15.4384	25.7315	39.1856	52.3142	60.8151		63.4	0.85212	0.908696	0.9546	1.00979	1.05242	1.10714		238	-7.32301	-6.3457	-1.49433
	321	0.020455	0.035727	0.039909	0.020182		64.4	0.808132	1.70226	3.05307	4.57945	6.10794	7.42314		64.4	8.53736	15.3565	25.0558	37.4028	50.2538	60.2582		64.4	0.820269	0.875047	0.9199	0.965644	1.01579	1.06227		237.9	-7.46697	-6.53489	-0.88357
	322	0.020455	0.035636	0.039727	0.020091		65.4	0.764534	1.61562	2.8817	4.35783	5.77872	7.07634		65.4	8.33768	14.7727	24.9145	37.6274	48.9327	58.3539		65.4	0.800597	0.842993	0.892765	0.936701	0.986179	1.03143		237.8	-7.56782	-6.70321	-1.10779
	323	0.020364	0.035364	0.039455	0.020091		66.4	0.726481	1.53987	2.77587	4.17806	5.55507	6.78882		66.4	8.11868	14.9096	24.7264	36.1553	48.1864	58.3079		66.4	0.778154	0.826836	0.873826	0.917246	0.958283	1.0067		237.7	-7.71515	-6.86765	-0.85081
	324	0.020182	0.035273	0.039182	0.019909		67.4	0.694278	1.4936	2.68523	4.02623	5.39737	6.55658		67.4	8.10472	14.3599	24.0172	36.3066	47.2219	56.4676		67.4	0.758124	0.807834	0.852371	0.898184	0.936064	0.983902		237.6	-7.73491	-6.94828	-0.88501
	325	0.020182	0.035091	0.039091	0.02		68.4	0.669055	1.45003	2.60313	3.93269	5.25652	6.42553		68.4	8.0989	14.2374	23.8091	35.9843	46.9451	56.4747		68.4	0.745968	0.787116	0.829272	0.874835	0.917443	0.958598		237.5	-7.86394	-7.03932	-1.67154
	326	0.020182	0.035	0.038909	0.019909		69.4	0.645758	1.40327	2.54255	3.80541	5.09199	6.21404		69.4	7.88179	14.074	23.6868	35.6705	47.0194	56.4226		69.4	0.733028	0.771173	0.814553	0.856883	0.905207	0.942672		237.4	-7.93429	-7.16882	-1.55515
	327	0.020182	0.035	0.038818	0.019818		70.4	0.627378	1.36496	2.48909	3.71903	4.98625	6.08437		70.4	7.82159	14.0872	23.6189	34.9806	46.288	55.6819		70.4	0.72313	0.760575	0.801567	0.848362	0.891932	0.931704		237.3	-8.14704	-7.29484	-0.07704
	328	0.020182	0.034818	0.038636	0.019818		71.4	0.612244	1.34478	2.42399	3.64173	4.88003	5.98803		71.4	7.80611	13.8747	22.7053	34.5033	46.205	54.6688		71.4	0.705574	0.743931	0.788263	0.824349	0.870874	0.913343		237.2	-8.26615	-7.44722	0.9307
	329	0.02	0.034909	0.038545	0.019636		72.4	0.596173	1.31014	2.39997	3.59732	4.80022	5.87418		72.4	7.57608	13.7867	22.8112	33.6946	44.9903	55.0533		72.4	0.693551	0.73635	0.770599	0.815943	0.859095	0.899985		237.1	-8.40129	-7.60062	0.755104
	330	0.019909	0.035	0.038545	0.019545		73.4	0.582026	1.28896	2.35919	3.53042	4.69975	5.79783		73.4	7.57417	13.6368	22.8554	33.7356	44.3436	53.5037		73.4	0.682579	0.718202	0.757552	0.802324	0.84042	0.883027		237	-8.41671	-7.70646	0.851431
	331	0.019909	0.035091	0.038636	0.019545		74.4	0.568539	1.26381	2.31197	3.4643	4.63926	5.69014		74.4	7.42481	13.3575	22.5721	33.9333	44.1779	53.0366		74.4	0.667443	0.710235	0.748405	0.788915	0.822208	0.866891		236.9	-8.48639	-7.8694	0.781011
	332	0.019909	0.035182	0.038727	0.019545		75.4	0.558283	1.24573	2.28854	3.40606	4.58667	5.63015		75.4	7.44728	13.4712	22.2669	33.5392	44.6214	52.6521		75.4	0.655869	0.69864	0.730764	0.770499	0.812611	0.852058		236.8	-8.57874	-8.02867	0.873873
	333	0.019909	0.035364	0.038818	0.019455		76.4	0.551179	1.22996	2.26308	3.38669	4.52288	5.55589		76.4	7.483	13.2887	22.1349	33.2918	44.2531	52.4829		76.4	0.64238	0.684597	0.721491	0.755514	0.799205	0.830998		236.7	-8.72894	-8.22495	1.05833
	334	0.019909	0.035818	0.039091	0.019273		77.4	0.542031	1.21403	2.21765	3.32376	4.43321	5.44383		77.4	7.32496	13.1724	21.888	32.8848	43.7797	51.699		77.4	0.637389	0.66838	0.711599	0.742914	0.783486	0.822764		236.6	-8.9355	-8.42182	0.775664
	335	0.02	0.036091	0.039364	0.019273		78.4	0.534037	1.19581	2.2014	3.3015	4.38717	5.38748		78.4	7.34946	13.0704	21.7772	32.43	42.8367	51.2184		78.4	0.622483	0.659891	0.698689	0.732654	0.769849	0.809281		236.5	-9.05983	-8.59626	0.54735
	336	0.02	0.036455	0.039636	0.019182		79.4	0.525858	1.1774	2.1735	3.25678	4.3699	5.37141		79.4	7.25089	13.0083	21.2735	32.2315	43.3291	50.7005		79.4	0.612273	0.649298	0.688812	0.721831	0.755732	0.795856		236.4	-9.22402	-8.81663	0.366019
	337	0.02	0.036818	0.040091	0.019273		80.4	0.516562	1.17116	2.15927	3.22782	4.31252	5.28212		80.4	7.2662	12.6803	21.2087	31.5264	43.1243	51.1062		80.4	0.603941	0.639339	0.676371	0.709304	0.745535	0.783368		236.3	-9.38017	-8.96071	0.31901
	338	0.02	0.037182	0.040455	0.019273		81.4	0.511054	1.15872	2.13498	3.1822	4.27722	5.26095		81.4	7.11816	12.6512	21.1134	31.7516	41.7962	50.9016		81.4	0.596041	0.634046	0.669261	0.703675	0.736651	0.768168		236.2	-9.60887	-9.12566	0.490393
	339	0.019909	0.037818	0.041	0.019182		82.4	0.501364	1.14925	2.10164	3.18482	4.21725	5.20951		82.4	7.02144	12.8496	20.9988	31.1555	41.9569	50.5607		82.4	0.591006	0.620899	0.660538	0.692116	0.723544	0.761504		236.1	-9.70742	-9.2797	0.526523
	340	0.019909	0.038455	0.041545	0.019091		83.4	0.495546	1.13464	2.08401	3.15041	4.1972	5.16653		83.4	6.94593	12.7432	20.9834	31.5365	41.2167	50.7121		83.4	0.57974	0.612621	0.64631	0.686062	0.718628	0.752085		236	-9.842	-9.43861	0.668697
	341	0.019818	0.039091	0.042182	0.019091		84.4	0.490405	1.12156	2.07108	3.11177	4.17408	5.12514		84.4	7.02168	12.3951	20.6699	31.2962	41.812	49.5213		84.4	0.568183	0.603838	0.635381	0.669458	0.706262	0.74245		235.9	-10.0659	-9.62161	0.681541
	342	0.019727	0.039909	0.043	0.019091		85.4	0.486074	1.11096	2.05586	3.09689	4.11624	5.09322		85.4	6.88325	12.4106	21.0462	31.2902	41.8139	49.2034		85.4	0.56393	0.595148	0.625014	0.662995	0.690478	0.723906		235.8	-10.2235	-9.817	1.83949
	343	0.019636	0.040818	0.043818	0.019		86.4	0.479903	1.10186	2.03708	3.06809	4.0803	5.05445		86.4	6.84712	12.3902	20.4394	30.8771	40.844	49.0131		86.4	0.555675	0.592531	0.624126	0.655538	0.685937	0.720668		235.7	-10.4183	-9.98247	1.27413
	344	0.019545	0.041727	0.044636	0.018909		87.4	0.474676	1.09124	2.03489	3.04538	4.0489	4.98833		87.4	6.87448	12.3697	20.5583	30.7983	41.3321	48.9428		87.4	0.553866	0.587457	0.618898	0.651533	0.684818	0.714417		235.6	-10.5369	-10.0862	2.08877
	345	0.019455	0.042636	0.045545	0.018909		88.4	0.468113	1.08317	2.0116	3.02109	4.04615	4.96031		88.4	6.86984	12.329	20.4719	31.0068	41.0492	48.1524		88.4	0.542552	0.576405	0.608295	0.637368	0.673427	0.704381		235.5	-10.732	-10.2857	1.65326
	346	0.019364	0.043545	0.046545	0.019		89.4	0.463205	1.07531	1.98957	3.00573	3.97892	4.93845		89.4	6.92773	12.4563	20.5761	30.1923	41.0336	49.163		89.4	0.536769	0.569996	0.603244	0.633379	0.668776	0.698251		235.4	-10.928	-10.4174	1.67504
	347	0.019273	0.044545	0.047455	0.018909		90.4	0.458684	1.07164	1.97961	2.97372	3.98284	4.90714		90.4	6.85843	12.3639	20.1577	30.2553	39.9681	48.4101		90.4	0.530543	0.562985	0.591524	0.625026	0.65335	0.683309		235.3	-11.0873	-10.6336	1.98083
	348	0.019273	0.045636	0.048364	0.018727		91.4	0.475028	1.09514	2.02474	3.05516	4.04438	5.0178		91.4	6.71487	12.1044	20.3061	30.5841	40.5435	48.8751		91.4	0.52261	0.552158	0.583439	0.614436	0.647445	0.677719		235.2	-11.3029	-10.738	1.62076
	349	0.019273	0.046636	0.049364	0.018727		92.4	0.469042	1.08762	2.01384	3.02838	4.02928	4.98946		92.4	6.71563	12.1725	20.0395	29.8841	39.8069	47.7179		92.4	0.515688	0.54805	0.578471	0.60818	0.639666	0.6676		235.1	-11.414	-10.8997	1.50954
	350	0.019182	0.047727	0.050364	0.018636		93.4	0.467415	1.08123	2.0073	3.01564	4.01661	4.95749		93.4	6.6301	11.9307	19.8883	30.3589	39.442	47.8285		93.4	0.511504	0.542902	0.57216	0.602434	0.634226	0.662135		235	-11.645	-11.0309	1.95925
	351	0.019182	0.048727	0.051273	0.018545		94.4	0.463773	1.0761	1.99049	2.98223	3.9919	4.92975		94.4	6.78192	12.0291	19.9455	30.1728	39.3671	47.4197		94.4	0.508633	0.542819	0.572721	0.603105	0.631431	0.662412		234.9	-11.7574	-11.1842	1.55612
	352	0.019273	0.049909	0.052364	0.018455		95.4	0.460468	1.07393	1.97961	2.97134	3.9798	4.89116		95.4	6.67879	12.1529	19.6868	29.3391	39.5873	47.2318		95.4	0.503618	0.533733	0.559661	0.593246	0.617718	0.649		234.8	-11.941	-11.3389	0.785868
	353	0.019273	0.050909	0.053273	0.018364		96.4	0.458331	1.06087	1.9758	2.96754	3.94835	4.85869		96.4	6.69111	12.0728	19.777	29.8145	38.854	47.8846		96.4	0.495874	0.523392	0.551675	0.584656	0.61203	0.643533		234.7	-12.0795	-11.4322	0.59722
	354	0.019273	0.051909	0.054273	0.018364		97.4	0.454275	1.05428	1.96248	2.93425	3.94144	4.82702		97.4	6.62975	11.8402	19.5807	29.1101	39.6921	47.0122		97.4	0.490944	0.517972	0.547684	0.578294	0.601868	0.631761		234.6	-12.2045	-11.5465	0.42436
	355	0.019273	0.052909	0.055273	0.018364		98.4	0.45254	1.05728	1.94732	2.94314	3.91596	4.81248		98.4	6.64081	11.8518	19.467	29.2066	38.877	46.4484		98.4	0.483036	0.510655	0.537832	0.568521	0.595158	0.620811		234.5	-12.2959	-11.7094	0.366126
	356	0.019273	0.053909	0.056182	0.018273		99.4	0.449837	1.0462	1.95457	2.93217	3.89541	4.79715		99.4	6.51864	11.6509	19.3921	29.6059	39.0136	47.1546		99.4	0.474642	0.50273	0.530464	0.561934	0.586419	0.615329		234.4	-12.4419	-11.8791	0.398617
	357	0.019273	0.055	0.057182	0.018182		100.4	0.44773	1.04072	1.93042	2.91432	3.87715	4.77994		100.4	6.52321	11.8988	19.2415	28.7684	38.317	46.4909		100.4	0.473058	0.501564	0.52958	0.55513	0.585805	0.613269		234.3	-12.5746	-11.9871	0.256864
	358	0.019273	0.056091	0.058273	0.018182		101.4	0.441233	1.03272	1.92282	2.91043	3.85593	4.76002		101.4	6.53484	11.8428	19.4599	28.9663	38.4109	45.9294		101.4	0.464708	0.494846	0.522631	0.548251	0.577514	0.602416		234.2	-12.719	-12.1002	0.288275
	359	0.019182	0.057091	0.059273	0.018182		102.4	0.440027	1.02994	1.9243	2.89622	3.83564	4.73487		102.4	6.53937	11.6564	19.2848	28.8093	38.4726	45.9374		102.4	0.462645	0.48686	0.517464	0.541769	0.570574	0.600234		234.1	-12.8486	-12.2667	0.777076
	360	0.019091	0.058182	0.060273	0.018091		103.4	0.41876	0.99427	1.86198	2.77671	3.73002	4.57756		103.4	6.40353	11.7313	19.1696	28.7299	38.3547	45.7128		103.4	0.456827	0.48744	0.511636	0.54223	0.567497	0.591078		234	-12.9516	-12.3531	0.524545
	361	0.019091	0.059091	0.061273	0.018182		104.4	0.414714	0.986797	1.85373	2.76407	3.71681	4.555		104.4	6.45743	11.6773	19.1157	28.5494	38.3949	46.4044		104.4	0.457434	0.480687	0.51056	0.536957	0.565456	0.589842		233.9	-13.0646	-12.4759	1.0637
	362	0.019091	0.06	0.062273	0.018273		105.4	0.41134	0.984847	1.83658	2.75789	3.68319	4.54951		105.4	6.41978	11.3762	19.0144	28.61	38.4062	45.5735		105.4	0.451306	0.476898	0.506934	0.532983	0.560456	0.584005		233.8	-13.1659	-12.7358	1.95177
	363	0.019	0.060818	0.063091	0.018273		106.4	0.410854	0.977751	1.84048	2.76114	3.68054	4.54853		106.4	6.38784	11.6387	19.2074	28.5334	38.1005	45.949		106.4	0.44429	0.469428	0.497413	0.523575	0.550638	0.578445		233.7	-13.2864	-12.893	2.83763
	364	0.019	0.061727	0.064	0.018273		107.4	0.411592	0.9804	1.82914	2.7548	3.66586	4.52918		107.4	6.493	11.4957	18.8459	28.7833	38.304	45.6069		107.4	0.438923	0.465601	0.49026	0.514462	0.54177	0.565189		233.6	-13.4837	-13.0488	2.44481
	365	0.019	0.062545	0.064818	0.018273		108.4	0.406614	0.972794	1.82367	2.72753	3.63512	4.4996		108.4	6.42094	11.6334	19.3354	28.2119	37.5007	44.8577		108.4	0.432601	0.460164	0.485553	0.510644	0.533937	0.560161		233.5	-13.6406	-13.2087	1.50169
	366	0.019	0.063364	0.065636	0.018273		109.4	0.40384	0.971818	1.81722	2.72848	3.65115	4.48687		109.4	6.39766	11.4764	19.268	28.4038	38.0042	44.9494		109.4	0.428529	0.453675	0.481165	0.502568	0.527746	0.556935		233.4	-13.8273	-13.3754	1.45393
	367	0.019	0.064182	0.066455	0.018273		110.4	0.403222	0.967948	1.80729	2.70738	3.60816	4.48008		110.4	6.2676	11.3852	18.9049	27.9682	38.0871	45.0309		110.4	0.426213	0.455592	0.47672	0.505414	0.531523	0.556383		233.3	-14.0103	-13.5996	2.20112
	368	0.018909	0.064818	0.067	0.018182		111.4	0.401902	0.956471	1.79478	2.70007	3.61044	4.45385		111.4	6.23466	11.3377	18.6563	28.536	37.701	45.015		111.4	0.423992	0.451978	0.474569	0.498911	0.525745	0.549243		233.2	-14.2973	-13.9178	1.56665
	369	0.018818	0.065273	0.067455	0.018182		112.4	0.396666	0.957206	1.8007	2.68809	3.58551	4.42668		112.4	6.25455	11.3693	18.8252	28.3668	37.2136	44.3761		112.4	0.420306	0.443936	0.46794	0.49116	0.518868	0.54213		233.1	-14.4604	-14.0895	1.30348
	370	0.018727	0.065727	0.067909	0.018182		113.4	0.395605	0.954869	1.79945	2.69266	3.57311	4.42745		113.4	6.28939	11.3558	18.9033	27.8108	36.7931	44.8588		113.4	0.417713	0.441156	0.464491	0.487762	0.513131	0.537321		233	-14.6102	-14.2691	1.08996
	371	0.018636	0.066182	0.068273	0.018091		114.4	0.396107	0.952765	1.78886	2.66497	3.58477	4.41585		114.4	6.34034	11.3856	18.5857	27.8057	37.4549	44.5064		114.4	0.41112	0.436805	0.461247	0.483443	0.508722	0.532085		232.9	-14.8813	-14.47	1.77757
	372	0.018545	0.066636	0.068545	0.017909		115.4	0.40554	0.964651	1.81108	2.71461	3.65302	4.49433		115.4	6.17882	11.1221	18.648	28.0856	36.7089	43.9297		115.4	0.410676	0.43302	0.456253	0.483472	0.505845	0.531502		232.8	-15.1479	-14.5916	1.93347
	373	0.018455	0.067	0.068818	0.017818		116.4	0.402443	0.962888	1.80861	2.73018	3.63292	4.46821		116.4	6.19264	11.0945	18.6949	27.7872	37.5338	44.7197		116.4	0.405567	0.426941	0.453564	0.477984	0.500011	0.521502		232.7	-15.3497	-14.8412	2.29347
	374	0.018455	0.067273	0.069	0.017727		117.4	0.403088	0.960968	1.80875	2.7131	3.625	4.45408		117.4	6.16774	11.2328	18.6076	27.5318	36.9342	43.9875		117.4	0.396057	0.419541	0.444936	0.4674	0.49163	0.51166		232.6	-15.4691	-15.0785	1.87242
	375	0.018364	0.067364	0.069091	0.017727		118.4	0.398504	0.959872	1.80169	2.71396	3.61869	4.46302		118.4	6.15562	11.1082	18.7439	27.432	36.4331	43.5511		118.4	0.393316	0.420132	0.443	0.465607	0.489329	0.512668		232.5	-15.5901	-15.2086	1.89269
	376	0.018273	0.067455	0.069	0.017545		119.4	0.399909	0.958785	1.79675	2.69161	3.59958	4.42327		119.4	6.12038	11.2153	18.5855	27.7676	36.2281	43.4299		119.4	0.395571	0.417746	0.444783	0.468536	0.491408	0.51523		232.4	-15.8129	-15.4024	1.93546
	377	0.018182	0.067455	0.068909	0.017455		120.4	0.394916	0.958866	1.80066	2.68205	3.59922	4.41099		120.4	6.10192	11.1713	18.4011	27.4036	36.7471	43.5529		120.4	0.390131	0.411189	0.433953	0.456529	0.479454	0.505089		232.3	-16.0858	-15.5907	1.89917
	378	0.018091	0.067273	0.068636	0.017364		121.4	0.396275	0.951575	1.79165	2.69408	3.56873	4.41932		121.4	6.07235	11.1244	18.4806	27.2743	36.7765	43.7658		121.4	0.382016	0.403388	0.426482	0.450073	0.472446	0.494389		232.2	-16.278	-15.8078	2.23115
	379	0.018091	0.067091	0.068455	0.017364		122.4	0.395203	0.950131	1.77843	2.66944	3.55928	4.40929		122.4	6.1434	11.13	18.2475	27.4052	36.725	44.0476		122.4	0.376499	0.399058	0.423761	0.446802	0.464618	0.491179		232.1	-16.4612	-16.072	2.9966
	380	0.018091	0.066909	0.068182	0.017273		123.4	0.390669	0.948033	1.77057	2.67178	3.54673	4.41437		123.4	6.19433	11.0169	18.4386	27.1777	36.6681	43.7135		123.4	0.375293	0.397696	0.421651	0.445501	0.463582	0.487992		232	-16.6548	-16.2722	2.98821
	381	0.018091	0.066636	0.067818	0.017182		124.4	0.389339	0.947009	1.77353	2.66384	3.5423	4.36245		124.4	6.13342	11.0233	18.1361	27.1486	36.0183	43.7527		124.4	0.380263	0.400875	0.423458	0.446376	0.469583	0.490499		231.9	-16.7862	-16.5027	2.14981
	382	0.018091	0.066182	0.067364	0.017182		125.4	0.387792	0.937951	1.76432	2.64168	3.55056	4.37922		125.4	6.16016	10.9522	17.9917	27.225	36.0954	43.7104		125.4	0.377686	0.399653	0.423104	0.441473	0.465409	0.488658		231.8	-17.0175	-16.7005	1.99515
	383	0.018091	0.065636	0.066818	0.017182		126.4	0.389626	0.941344	1.76691	2.64792	3.5278	4.37875		126.4	6.06288	10.8871	18.0433	27.3584	36.4868	43.3421		126.4	0.368527	0.393076	0.414428	0.435727	0.456294	0.478303		231.7	-17.2534	-16.8928	1.77967
	384	0.018091	0.065	0.066182	0.017182		127.4	0.386471	0.937472	1.76797	2.64447	3.51876	4.35459		127.4	6.04978	10.7484	18.0185	26.9927	36.0886	42.8315		127.4	0.361312	0.383074	0.406183	0.425167	0.450504	0.469147		231.6	-17.4979	-17.1945	2.05727
	385	0.018	0.064273	0.065545	0.017273		128.4	0.371202	0.905563	1.72158	2.57811	3.45271	4.26208		128.4	6.13211	10.7826	18.0404	26.8248	35.769	43.5883		128.4	0.361346	0.381153	0.403779	0.423191	0.447824	0.466833		231.5	-17.6323	-17.4445	1.62387
	386	0.018	0.063545	0.064727	0.017182		129.4	0.370482	0.904867	1.71571	2.55974	3.43384	4.22832		129.4	6.01341	10.9272	17.8087	26.7996	36.3086	43.0177		129.4	0.356337	0.380147	0.400596	0.420583	0.443069	0.463271		231.4	-17.8769	-17.7955	2.39852
	387	0.018	0.062727	0.063909	0.017182		130.4	0.371609	0.908653	1.71657	2.56955	3.4431	4.23302		130.4	5.94714	10.9532	18.1932	27.2959	35.8099	43.189		130.4	0.355397	0.375349	0.396635	0.414993	0.437943	0.456776		231.3	-18.0782	-17.9839	2.5234
	388	0.018	0.061727	0.063	0.017273		131.4	0.369382	0.90804	1.70887	2.5703	3.41552	4.21259		131.4	5.96689	10.8635	17.8723	27.1271	35.7726	43.1522		131.4	0.351527	0.373548	0.390716	0.411446	0.434742	0.45502		231.2	-18.2219	-18.229	2.40701
	389	0.018	0.060727	0.062091	0.017364		132.4	0.366719	0.905501	1.70265	2.55003	3.41819	4.20019		132.4	6.07084	10.872	18.0112	26.5157	35.6676	42.8568		132.4	0.348762	0.369912	0.39101	0.410926	0.431267	0.450633		231.1	-18.4206	-18.4615	1.58261
	390	0.018	0.059727	0.061091	0.017364		133.4	0.367844	0.898407	1.70709	2.56151	3.39897	4.21355		133.4	6.07025	10.8021	17.9239	27.0343	35.6893	42.6759		133.4	0.345835	0.368451	0.385732	0.406586	0.425961	0.448245		231	-18.6984	-18.6246	1.61965
	391	0.018	0.058636	0.06	0.017364		134.4	0.366095	0.901458	1.69397	2.53736	3.39862	4.18285		134.4	5.92683	10.8188	17.7145	26.3618	35.5583	43.0855		134.4	0.345341	0.366786	0.387672	0.404742	0.427456	0.447794		230.9	-18.8771	-18.8337	1.64786
	392	0.018	0.057455	0.058909	0.017455		135.4	0.365168	0.893059	1.70026	2.53624	3.40888	4.1981		135.4	6.03623	10.7359	17.7473	26.503	35.918	42.1949		135.4	0.342675	0.360405	0.380522	0.40294	0.422635	0.443083		230.8	-19.0747	-18.9852	2.02353
	393	0.018	0.056273	0.057818	0.017545		136.4	0.362693	0.896198	1.68541	2.53869	3.37262	4.19419		136.4	5.99115	10.6643	17.8551	26.9758	35.354	42.7308		136.4	0.335416	0.357816	0.374945	0.395918	0.413819	0.434464		230.7	-19.2805	-19.2417	1.97865
	394	0.018	0.055	0.056636	0.017636		137.4	0.360498	0.891674	1.68048	2.537	3.36434	4.17833		137.4	5.91249	10.594	17.5742	26.4257	35.0204	42.7042		137.4	0.336051	0.35451	0.373823	0.395652	0.413107	0.434142		230.6	-19.498	-19.411	2.50109
	395	0.018	0.053727	0.055455	0.017727		138.4	0.361106	0.893886	1.67801	2.53087	3.37043	4.18766		138.4	5.95572	10.5304	17.6121	26.6923	34.8717	42.4687		138.4	0.330481	0.352366	0.371861	0.388733	0.409577	0.428183		230.5	-19.7912	-19.6999	2.36535
	396	0.018	0.052364	0.054091	0.017727		139.4	0.358566	0.886409	1.67792	2.53508	3.36501	4.14278		139.4	5.87403	10.6469	17.8992	26.7902	35.0877	42.5664		139.4	0.329376	0.346695	0.365694	0.38473	0.404507	0.423909		230.4	-20.0099	-19.9559	1.39295
	397	0.018	0.051	0.052818	0.017818		140.4	0.358453	0.881492	1.681	2.52132	3.3445	4.13169		140.4	5.8323	10.4956	17.7729	26.7033	34.7409	41.8847		140.4	0.326352	0.342797	0.363558	0.381268	0.403289	0.421921		230.3	-20.114	-20.0946	0.640075
	398	0.018	0.049636	0.051455	0.017818		141.4	0.355969	0.887794	1.67854	2.51585	3.33995	4.16223		141.4	5.82091	10.7122	17.7196	26.4652	35.5526	42.4598		141.4	0.323575	0.343465	0.359419	0.378391	0.400721	0.419152		230.2	-20.3117	-20.27	0.874538
	399	0.018	0.048273	0.050091	0.017818		142.4	0.357502	0.882465	1.67108	2.50589	3.3617	4.15779		142.4	5.91255	10.6668	17.441	26.4532	34.8353	41.2585		142.4	0.320945	0.341205	0.358222	0.378705	0.396802	0.416422		230.1	-20.6487	-20.5586	0.373228
	400	0.018	0.046818	0.048636	0.017818		143.4	0.355619	0.88291	1.66541	2.49565	3.34017	4.14052		143.4	5.85536	10.5654	17.6474	26.1418	34.6855	41.5937		143.4	0.320342	0.33647	0.357294	0.377266	0.393225	0.411452		230	-20.9707	-20.7496	0.737372
	401	0.018	0.045364	0.047182	0.017818		144.4	0.355539	0.880587	1.67024	2.49447	3.33819	4.11159		144.4	5.79591	10.4577	17.3945	26.0572	34.6093	42.2319		144.4	0.313982	0.332763	0.351102	0.371633	0.388087	0.407026		229.9	-21.3015	-20.9372	0.923171
	402	0.018	0.043818	0.045727	0.017909		145.4	0.353357	0.880506	1.6667	2.50097	3.34394	4.12813		145.4	5.8063	10.6211	17.4332	26.2705	35.3048	41.9642		145.4	0.311947	0.330216	0.349379	0.36629	0.382882	0.400834		229.8	-21.4748	-21.1697	0.578979
	403	0.018	0.042273	0.044182	0.017909		146.4	0.353397	0.878028	1.66466	2.48263	3.32834	4.12235		146.4	5.93999	10.3994	17.4909	25.9275	34.31	41.2116		146.4	0.310096	0.327055	0.34492	0.36447	0.382677	0.397556		229.7	-21.5224	-21.3272	0.261005
	404	0.018	0.040727	0.042636	0.017909		147.4	0.353811	0.87864	1.65526	2.48362	3.31682	4.10558		147.4	5.82099	10.52	17.557	26.0204	35.0543	41.7063		147.4	0.306174	0.324252	0.343355	0.359558	0.376533	0.39405		229.6	-21.6453	-21.5173	0.322726
	405	0.018	0.039182	0.041091	0.017909		148.4	0.351469	0.873641	1.65176	2.48311	3.31191	4.09143		148.4	5.88254	10.3543	17.6166	25.8389	34.4466	41.0093		148.4	0.304257	0.322367	0.337764	0.355809	0.374165	0.393932		229.5	-21.8538	-21.737	0.290186
	406	0.018	0.037636	0.039545	0.017909		149.4	0.350055	0.864957	1.65021	2.47023	3.31472	4.09244		149.4	5.87035	10.3282	17.3599	25.6222	34.7566	41.5272		149.4	0.299435	0.316621	0.334124	0.3509	0.370703	0.389161		229.4	-22.1109	-21.9558	-0.0073
	407	0.018	0.036091	0.038091	0.018		150.4	0.350807	0.870102	1.65403	2.47224	3.30335	4.06361		150.4	5.73176	10.2948	17.2061	25.6712	34.5943	41.8749		150.4	0.295107	0.314334	0.331841	0.349232	0.365119	0.383244		229.3	-22.1138	-22.1041	-0.54166
	408	0.018	0.034545	0.036545	0.018																										229.2	-22.2195	-22.2609	-1.0239
	409	0.018	0.032909	0.035091	0.018182																										229.1	-22.4531	-22.423	-1.37252
	410	0.018	0.031364	0.033545	0.018182																										229	-22.6104	-22.6389	-1.20482
	411	0.018	0.029909	0.032091	0.018182																										228.9	-22.9275	-22.8147	-1.90382
	412	0.018	0.028455	0.030636	0.018182																										228.8	-23.2829	-23.0922	-1.87487
	413	0.018	0.027091	0.029273	0.018182																										228.7	-23.4167	-23.3453	-1.59692
	414	0.018	0.025727	0.028	0.018273																										228.6	-23.5687	-23.5199	-1.83211
	415	0.018	0.024364	0.026727	0.018364																										228.5	-23.6591	-23.7111	-1.74378
	416	0.018	0.023091	0.025545	0.018455																										228.4	-23.9253	-24.0089	-1.06356
	417	0.017909	0.021909	0.024364	0.018455																										228.3	-24.2113	-24.2303	-0.6592
	418	0.017909	0.020818	0.023182	0.018364																										228.2	-24.4882	-24.5163	0.149479
	419	0.017909	0.019727	0.022091	0.018364																										228.1	-24.7484	-24.8049	-0.49464
	420	0.017909	0.018727	0.021	0.018273																										228	-25.1283	-24.9636	-0.16957
	421	0.017909	0.017727	0.02	0.018273																										227.9	-25.3612	-25.107	-0.33878
	422	0.017909	0.016818	0.019091	0.018273																										227.8	-25.2619	-25.356	-0.12388
	423	0.017818	0.015909	0.018182	0.018273																										227.7	-25.5751	-25.5613	0.043123
	424	0.017727	0.015	0.017364	0.018364																										227.6	-25.7554	-25.7401	-0.10447
	425	0.017636	0.014273	0.016545	0.018273																										227.5	-26.041	-25.9701	-0.21605
	426	0.017636	0.013545	0.015727	0.018182																										227.4	-26.3644	-26.1476	-0.14481
	427	0.017545	0.012818	0.015	0.018182																										227.3	-26.2735	-26.4443	0.010335
	428	0.017545	0.012091	0.014273	0.018182																										227.2	-26.593	-26.7475	0.101937
	429	0.017455	0.011455	0.013636	0.018182																										227.1	-26.6318	-26.965	-1.16975
	430	0.017364	0.010818	0.013091	0.018273																										227	-26.8886	-27.1331	-1.99184
	431	0.017273	0.010273	0.012545	0.018273																										226.9	-27.0662	-27.3146	-1.80556
	432	0.017182	0.009727	0.012091	0.018364																										226.8	-27.2909	-27.5047	-1.64611
	433	0.017091	0.009182	0.011545	0.018364																										226.7	-27.4088	-27.7129	-1.93397
	434	0.017091	0.008727	0.011091	0.018364																										226.6	-27.4281	-27.9477	-1.76613
	435	0.017091	0.008273	0.010636	0.018364																										226.5	-27.4772	-28.0483	-1.88511
	436	0.017091	0.007818	0.010182	0.018364																										226.4	-27.3591	-28.2553	-1.77583
	437	0.017	0.007455	0.009818	0.018364																										226.3	-27.4575	-28.3425	-2.07701
	438	0.017	0.007091	0.009455	0.018364																										226.2	-27.1954	-28.5605	-2.29737
	439	0.017	0.006727	0.009182	0.018455																										226.1	-27.5569	-28.7678	-2.43192
	440	0.017	0.006364	0.008818	0.018455																										226	-28.0383	-28.8976	-2.65969
	441	0.017	0.006091	0.008455	0.018364																										225.9	-28.3021	-29.0695	-2.62869
	442	0.017	0.005818	0.008182	0.018364																										225.8	-28.287	-29.2125	-1.84521
	443	0.017	0.005545	0.007909	0.018364																										225.7	-27.4341	-29.4447	-2.26446
	444	0.017	0.005273	0.007636	0.018364																										225.6	-27.2539	-29.6032	-1.56233
	445	0.017	0.005	0.007364	0.018364																										225.5	-26.8424	-29.7808	-2.17269
	446	0.017	0.004818	0.007091	0.018273																										225.4	-26.9778	-29.873	-2.31605
	447	0.017	0.004545	0.006909	0.018364																										225.3	-27.1365	-30.0762	-2.09629
	448	0.017	0.004273	0.006727	0.018455																										225.2	-26.979	-30.2357	-2.19798
	449	0.017	0.004091	0.006455	0.018364																										225.1	-27.6163	-30.3309	-1.59245
	450	0.017	0.003909	0.006182	0.018273																										225	-27.5693	-30.468	-1.41084
	451	0.017	0.003727	0.006	0.018273																										224.9	-27.1357	-30.6015	-1.40918
	452	0.017	0.003545	0.005818	0.018273																										224.8	-26.9689	-30.7272	-1.72376
	453	0.017	0.003364	0.005636	0.018273																										224.7	-26.6713	-30.9107	-1.79825
	454	0.017	0.003182	0.005455	0.018273																										224.6	-26.1379	-31.0681	-1.41049
	455	0.017	0.003	0.005364	0.018364																										224.5	-25.7393	-31.2311	-1.56714
	456	0.017	0.002818	0.005182	0.018364																										224.4	-25.7825	-31.4654	-1.63081
	457	0.017	0.002636	0.005	0.018364																										224.3	-25.587	-31.5515	-1.75729
	458	0.017	0.002545	0.004818	0.018273																										224.2	-25.3186	-31.6849	-1.22245
	459	0.017	0.002455	0.004636	0.018182																										224.1	-25.9493	-31.8537	-1.31905
	460	0.017	0.002364	0.004545	0.018182																										224	-25.3787	-32.0497	-1.78004
	461	0.017	0.002273	0.004455	0.018182																										223.9	-24.7566	-32.2241	-1.44911
	462	0.017	0.002182	0.004364	0.018182																										223.8	-23.5622	-32.317	-1.75657
	463	0.017	0.002091	0.004273	0.018182																										223.7	-23.1542	-32.5316	-1.35639
	464	0.017	0.002	0.004182	0.018182																										223.6	-22.7382	-32.6751	-0.92719
	465	0.017	0.002	0.004091	0.018091																										223.5	-22.822	-32.725	-0.95903
	466	0.017	0.001909	0.004	0.018091																										223.4	-21.8741	-32.8877	-1.27332
	467	0.017	0.001909	0.004	0.018091																										223.3	-21.67	-33.0867	-1.59165
	468	0.017	0.001909	0.004	0.018091																										223.2	-21.4175	-33.1954	-1.08917
	469	0.017	0.001818	0.003909	0.018091																										223.1	-21.5899	-33.3689	-0.89438
	470	0.017	0.001727	0.003818	0.018091																										223	-20.9096	-33.4378	-0.91865
	471	0.017	0.001636	0.003727	0.018091																										222.9	-20.797	-33.6624	-0.59938
	472	0.017	0.001545	0.003636	0.018091																										222.8	-20.5721	-33.7672	0.07449
	473	0.017	0.001455	0.003545	0.018091																										222.7	-19.8995	-33.9547	0.50817
	474	0.017	0.001364	0.003455	0.018091																										222.6	-19.3097	-34.0832	0.380917
	475	0.017	0.001273	0.003364	0.018091																										222.5	-18.9574	-34.1389	0.701735
	476	0.017	0.001182	0.003273	0.018091																										222.4	-18.4797	-34.2101	0.658095
	477	0.017	0.001182	0.003182	0.018																										222.3	-18.1706	-34.4641	1.01736
	478	0.017	0.001091	0.003091	0.018																										222.2	-18.0423	-34.5974	0.449523
	479	0.017	0.001	0.003	0.018																										222.1	-17.6366	-34.596	1.06738
	480	0.017	0.001	0.003	0.018																										222	-17.4751	-34.6605	1.01568
	481	0.017	0.001	0.003	0.018																										221.9	-17.1086	-34.7938	0.592637
	482	0.017	0.001	0.003	0.018																										221.8	-16.1251	-34.9342	-0.18907
	483	0.017	0.001	0.003	0.018																										221.7	-15.4442	-35.0473	-0.76079
	484	0.017	0.001	0.003	0.018																										221.6	-15.1081	-35.1082	-0.38405
	485	0.017	0.001	0.003	0.018																										221.5	-15.045	-35.202	-0.35239
	486	0.017	0.001	0.003	0.018																										221.4	-14.1392	-35.3491	-0.14108
	487	0.017	0.001	0.003	0.018																										221.3	-14.5363	-35.4983	-0.69846
	488	0.017	0.001	0.003	0.018																										221.2	-15.0891	-35.5495	-0.58402
	489	0.017	0.001	0.003	0.018																										221.1	-14.6125	-35.6045	-0.78586
	490	0.017	0.001	0.002909	0.017909																										221	-15.297	-35.632	-0.67322
	491	0.017	0.001	0.002909	0.017909																										220.9	-14.4471	-35.7053	-0.05162
	492	0.017	0.001	0.002818	0.017818																										220.8	-14.0368	-35.8974	-0.15907
	493	0.017	0.001	0.002727	0.017727																										220.7	-13.6187	-35.9357	-0.47156
	494	0.017	0.001	0.002636	0.017636																										220.6	-12.3909	-35.9997	-0.8393
	495	0.017	0.001	0.002545	0.017545																										220.5	-11.6182	-36.0656	0.061521
	496	0.017	0.001	0.002455	0.017455																										220.4	-10.9845	-36.2015	0.572276
	497	0.017	0.001	0.002364	0.017364																										220.3	-10.5974	-36.3698	-0.03372
	498	0.017	0.001	0.002273	0.017273																										220.2	-10.2941	-36.4469	0.25128
	499	0.017	0.001	0.002182	0.017182																										220.1	-10.0388	-36.4655	0.105197
	500	0.017	0.001	0.002091	0.017091																										220	-9.1343	-36.5985	0.321404
	501	0.017	0.001	0.002091	0.017091																										219.9	-8.69443	-36.6826	0.185138
	502	0.017	0.001	0.002	0.017																										219.8	-8.83668	-36.7859	0.122729
	503	0.017	0.001	0.002	0.017																										219.7	-9.5728	-36.9594	0.40974
	504	0.017	0.001	0.002	0.017																										219.6	-9.00522	-37.0374	0.067774
	505	0.017	0.001	0.002	0.017																										219.5	-8.68037	-37.1587	-0.08681
	506	0.017	0.001	0.002	0.017																										219.4	-7.15545	-37.3337	-0.40558
	507	0.017	0.001	0.002	0.017																										219.3	-7.77457	-37.4415	-0.88279
	508	0.017	0.001	0.002	0.017																										219.2	-8.1609	-37.4757	-0.73873
	509	0.017	0.001	0.002	0.017																										219.1	-8.25627	-37.5255	-1.00239
	510	0.017	0.001	0.002	0.017																										219	-7.87349	-37.587	-0.80279
	511	0.017	0.001	0.002	0.017																										218.9	-7.53975	-37.6501	-1.05905
	512	0.017	0.001	0.002	0.017																										218.8	-7.64243	-37.723	-1.45817
	513	0.017	0.001	0.002	0.017																										218.7	-7.7224	-37.8188	-1.27164
	514	0.017	0.001	0.002	0.017																										218.6	-6.61704	-37.9915	-0.85527
	515	0.017	0.001	0.002	0.017																										218.5	-5.30311	-37.9097	-0.53298
	516	0.017	0.001	0.002	0.017																										218.4	-5.01059	-38.0439	-0.80451
	517	0.017	0.001	0.002091	0.017091																										218.3	-5.14606	-38.0134	-0.75354
	518	0.017	0.001	0.002091	0.017091																										218.2	-4.40374	-38.0779	-0.60862
	519	0.017	0.001	0.002091	0.017091																										218.1	-4.07284	-38.0491	-0.18467
	520	0.017	0.001	0.002091	0.017091																										218	-3.87357	-38.0829	0.010558
	521	0.017	0.001	0.002091	0.017091																										217.9	-3.81017	-38.1465	0.36881
	522	0.017	0.001	0.002091	0.017091																										217.8	-3.71832	-38.2878	0.480843
	523	0.017	0.001	0.002182	0.017182																										217.7	-4.07462	-38.2997	0.531677
	524	0.017	0.001	0.002273	0.017273																										217.6	-4.39847	-38.4238	-0.12024
	525	0.017	0.001	0.002364	0.017364																										217.5	-2.65043	-38.4404	-0.27106
	526	0.017	0.001	0.002455	0.017455																										217.4	-2.28433	-38.5045	0.265615
	527	0.017	0.001	0.002545	0.017545																										217.3	-2.4835	-38.4742	0.450664
	528	0.017	0.001	0.002545	0.017545																										217.2	-2.09667	-38.4911	0.755717
	529	0.016909	0.001	0.002636	0.017636																										217.1	-3.13898	-38.4693	0.76737
	530	0.016909	0.001	0.002727	0.017727																										217	-2.76294	-38.6316	0.875644
	531	0.016818	0.001	0.002818	0.017818																										216.9	-2.13197	-38.7898	0.783568
	532	0.016818	0.001	0.002909	0.017909																										216.8	-2.31711	-38.8545	0.50384
	533	0.016818	0.001	0.003	0.018																										216.7	-2.33912	-38.946	0.691836
	534	0.016818	0.001091	0.003	0.017909																										216.6	-1.61483	-38.9973	0.458899
	535	0.016818	0.001182	0.003	0.017818																										216.5	-0.94595	-38.9879	0.301379
	536	0.016818	0.001273	0.003	0.017727																										216.4	-0.55539	-39.0492	0.181253
	537	0.016818	0.001364	0.003	0.017636																										216.3	-0.39631	-38.9984	0.502049
	538	0.016818	0.001455	0.003	0.017545																										216.2	-0.1996	-39.0104	0.468775
	539	0.016818	0.001545	0.003	0.017455																										216.1	-0.60907	-39.194	0.52299
	540	0.016818	0.001636	0.003	0.017364																										216	-0.73182	-39.2757	0.475902
	541	0.016818	0.001727	0.003	0.017273																										215.9	-0.41727	-39.3444	0.358263
	542	0.016818	0.001818	0.003	0.017182																										215.8	-0.11021	-39.4701	-0.0027
	543	0.016818	0.001909	0.003091	0.017182																										215.7	-0.42111	-39.4509	0.80047
	544	0.016727	0.002	0.003182	0.017182																										215.6	-0.29001	-39.4732	0.7704
	545	0.016727	0.002	0.003273	0.017273																										215.5	0.148698	-39.5454	0.245319
	546	0.016636	0.002	0.003364	0.017364																										215.4	-0.43769	-39.6302	-0.07751
	547	0.016545	0.002	0.003455	0.017455																										215.3	-0.74653	-39.6078	0.366726
	548	0.016455	0.002091	0.003545	0.017455																										215.2	-0.03332	-39.8325	0.061449
	549	0.016364	0.002182	0.003636	0.017455																										215.1	-1.23634	-39.8778	0.690273
	550	0.016364	0.002273	0.003727	0.017455																										215	-1.8643	-39.7701	1.58843
	551	0.016364	0.002364	0.003818	0.017455																										214.9	-1.31548	-39.8777	1.30526
	552	0.016273	0.002455	0.003909	0.017455																										214.8	-0.73288	-39.8784	1.14658
	553	0.016273	0.002545	0.004	0.017455																										214.7	-0.8761	-39.7693	1.24384
	554	0.016273	0.002636	0.004	0.017364																										214.6	-0.1385	-39.9091	1.07744
	555	0.016364	0.002727	0.004	0.017273																										214.5	0.046574	-39.9693	0.945019
	556	0.016364	0.002818	0.004	0.017182																										214.4	0.594393	-39.9657	0.966227
	557	0.016455	0.002909	0.004	0.017091																										214.3	1.11435	-40.0184	0.914714
	558	0.016545	0.003	0.004	0.017																										214.2	1.1853	-40.0369	0.414308
	559	0.016636	0.003091	0.004091	0.017																										214.1	1.52833	-40.0115	0.674242
	560	0.016727	0.003182	0.004182	0.017																										214	1.03929	-40.1112	0.407938
	561	0.016727	0.003273	0.004273	0.017																										213.9	0.308153	-40.277	0.348702
	562	0.016727	0.003364	0.004364	0.017																										213.8	-0.95799	-40.4915	0.377166
	563	0.016727	0.003455	0.004455	0.017																										213.7	0.173773	-40.5418	0.28775
	564	0.016818	0.003545	0.004545	0.017																										213.6	-0.19267	-40.7251	0.193474
	565	0.016727	0.003636	0.004636	0.017																										213.5	0.536945	-40.7469	0.029911
	566	0.016727	0.003727	0.004818	0.017091																										213.4	0.560176	-40.7685	0.299618
	567	0.016636	0.003818	0.005	0.017182																										213.3	-0.01748	-40.7852	0.127848
	568	0.016545	0.004	0.005182	0.017182																										213.2	0.085552	-40.864	0.481447
	569	0.016455	0.004182	0.005364	0.017182																										213.1	-0.17333	-40.9132	0.237531
	570	0.016364	0.004273	0.005455	0.017182																										213	-0.29109	-40.9408	0.692879
	571	0.016364	0.004364	0.005545	0.017182																										212.9	0.182233	-41.1122	1.47861
	572	0.016273	0.004455	0.005636	0.017182																										212.8	0.436353	-41.1692	1.39384
	573	0.016273	0.004545	0.005727	0.017182																										212.7	0.375608	-41.2155	1.29009
	574	0.016273	0.004636	0.005818	0.017182																										212.6	-0.20784	-41.2724	1.55808
	575	0.016182	0.004727	0.005909	0.017182																										212.5	0.310351	-41.3913	1.52151
	576	0.016182	0.004909	0.006091	0.017182																										212.4	0.402394	-41.4397	1.22227
	577	0.016091	0.005091	0.006182	0.017091																										212.3	0.419759	-41.3815	1.27744
	578	0.016091	0.005273	0.006273	0.017																										212.2	0.149522	-41.5966	1.82118
	579	0.016091	0.005364	0.006364	0.017																										212.1	1.07345	-41.6512	1.50545
	580	0.016091	0.005455	0.006455	0.017																										212	1.57297	-41.6072	1.11475
	581	0.016091	0.005545	0.006545	0.017																										211.9	0.763767	-41.6294	0.227543
	582	0.016	0.005636	0.006636	0.017																										211.8	0.360095	-41.8781	-0.29246
	583	0.016	0.005818	0.006818	0.017																										211.7	1.00765	-41.9094	-0.67216
	584	0.016091	0.006	0.007	0.017																										211.6	0.31649	-42.1192	-0.78455
	585	0.016091	0.006182	0.007182	0.017																										211.5	0.664594	-42.0541	-1.08888
	586	0.016091	0.006364	0.007364	0.017																										211.4	0.833312	-42.1991	-1.09174
	587	0.016091	0.006455	0.007455	0.017																										211.3	0.65092	-42.2101	-0.98883
	588	0.016091	0.006545	0.007545	0.017																										211.2	0.925343	-42.4433	-0.36667
	589	0.016091	0.006636	0.007636	0.017																										211.1	1.14646	-42.5389	-0.59577
	590	0.016091	0.006727	0.007727	0.017																										211	1.91297	-42.6074	0.04109
	591	0.016091	0.006909	0.007909	0.017																										210.9	0.949463	-42.6917	0.244273
	592	0.016091	0.007091	0.008091	0.017																										210.8	0.134387	-42.7551	-0.05904
	593	0.016091	0.007273	0.008273	0.017																										210.7	0.784977	-42.9334	0.199705
	594	0.016091	0.007364	0.008364	0.017																										210.6	-0.27534	-42.8836	-0.61555
	595	0.016	0.007455	0.008455	0.017																										210.5	-0.09205	-42.9583	-0.22704
	596	0.016	0.007636	0.008545	0.016909																										210.4	0.480667	-43.1589	-0.11956
	597	0.016	0.007818	0.008636	0.016818																										210.3	0.131151	-43.3074	-0.04761
	598	0.016	0.008	0.008818	0.016818																										210.2	0.367088	-43.0411	0.388412
	599	0.016	0.008182	0.009	0.016818																										210.1	-0.082	-43.0422	0.395739
	600	0.016	0.008364	0.009182	0.016818																										210	-0.2168	-43.0644	0.421519
	601	0.016	0.008545	0.009364	0.016818																										209.9	-0.68236	-43.0663	-0.63881
	602	0.016	0.008727	0.009455	0.016727																										209.8	-1.1568	-43.0228	-0.56734
	603	0.016	0.008909	0.009545	0.016636																										209.7	-0.88326	-43.1993	-1.37388
	604	0.016	0.009091	0.009636	0.016545																										209.6	-0.4431	-42.8942	-1.56315
	605	0.016	0.009273	0.009818	0.016545																										209.5	-0.65556	-42.8445	-0.64908
	606	0.016	0.009455	0.01	0.016545																										209.4	-0.9418	-42.8976	-0.56455
	607	0.016	0.009636	0.010182	0.016545																										209.3	-1.42594	-42.99	-0.5131
	608	0.016	0.009818	0.010364	0.016545																										209.2	-1.71076	-43.3503	-0.26858
	609	0.016	0.01	0.010455	0.016455																										209.1	-1.46062	-43.2531	-0.33332
	610	0.016	0.010182	0.010545	0.016364																										209	-1.66125	-43.1628	-0.16302
	611	0.016	0.010364	0.010636	0.016273																										208.9	-1.39194	-43.2063	0.092389
	612	0.016	0.010545	0.010818	0.016273																										208.8	-0.93551	-43.0707	0.493627
	613	0.016	0.010636	0.011	0.016364																										208.7	-0.34775	-42.6949	0.201122
	614	0.016	0.010818	0.011182	0.016364																										208.6	0.082754	-42.3078	0.30113
	615	0.016	0.011	0.011364	0.016364																										208.5	0.626267	-42.3553	-0.52295
	616	0.016	0.011182	0.011455	0.016273																										208.4	0.897928	-42.2539	-0.7605
	617	0.016	0.011364	0.011545	0.016182																										208.3	0.967689	-42.3573	-0.3717
	618	0.016	0.011455	0.011727	0.016273																										208.2	1.17699	-42.3285	-0.11527
	619	0.016	0.011545	0.011909	0.016364																										208.1	0.782101	-41.9421	0.200389
	620	0.016	0.011727	0.012091	0.016364																										208	1.13205	-42.0332	0.710065
	621	0.016	0.011909	0.012273	0.016364																										207.9	1.39939	-41.8733	1.02185
	622	0.016	0.012091	0.012455	0.016364																										207.8	1.05294	-41.8023	1.09088
	623	0.016	0.012273	0.012545	0.016273																										207.7	1.1874	-41.4318	0.818273
	624	0.016	0.012455	0.012636	0.016182																										207.6	1.14911	-41.4149	1.0653
	625	0.016	0.012545	0.012818	0.016273																										207.5	1.87707	-41.1985	1.05004
	626	0.016	0.012636	0.013	0.016364																										207.4	1.9093	-41.0088	1.63758
	627	0.016	0.012818	0.013182	0.016364																										207.3	2.88993	-40.9331	0.966586
	628	0.016	0.013	0.013364	0.016364																										207.2	3.21472	-40.0956	1.54
	629	0.016	0.013182	0.013455	0.016273																										207.1	2.72104	-39.574	2.12584
	630	0.016	0.013364	0.013545	0.016182																										207	1.9581	-39.4278	2.54138
	631	0.016	0.013455	0.013727	0.016273																										206.9	1.81802	-38.9719	2.67198
	632	0.016	0.013545	0.013909	0.016364																										206.8	2.22541	-38.4084	1.71836
	633	0.016	0.013727	0.014091	0.016364																										206.7	1.84456	-38.1289	1.43048
	634	0.016	0.013909	0.014273	0.016364																										206.6	1.90697	-37.5537	1.80018
	635	0.016	0.014091	0.014455	0.016364																										206.5	2.86806	-36.8933	1.03351
	636	0.016	0.014273	0.014545	0.016273																										206.4	2.69802	-36.3085	0.653122
	637	0.016	0.014455	0.014636	0.016182																										206.3	1.88443	-36.2433	0.495767
	638	0.016	0.014545	0.014727	0.016182																										206.2	1.77751	-35.2635	0.102408
	639	0.016	0.014636	0.014818	0.016182																										206.1	1.92668	-34.6082	-0.46308
	640	0.016	0.014727	0.014909	0.016182																										206	1.2344	-34.2158	-0.6495
	641	0.016	0.014818	0.015	0.016182																										205.9	1.2131	-34.125	-0.42253
	642	0.016	0.015	0.015091	0.016091																										205.8	1.49669	-33.8452	0.225259
	643	0.016	0.015182	0.015182	0.016																										205.7	1.90593	-33.5041	-0.63369
	644	0.016	0.015273	0.015273	0.016																										205.6	1.63501	-32.4507	-1.23932
	645	0.016	0.015364	0.015364	0.016																										205.5	1.57449	-32.208	-1.01783
	646	0.016	0.015455	0.015455	0.016																										205.4	1.97527	-31.5598	-0.18562
	647	0.016	0.015545	0.015545	0.016																										205.3	1.34845	-31.0098	0.435712
	648	0.016	0.015636	0.015636	0.016																										205.2	1.25871	-30.9498	1.1004
	649	0.016	0.015727	0.015727	0.016																										205.1	1.15245	-30.0684	0.736747
	650	0.016	0.015818	0.015818	0.016																										205	0.166126	-29.2984	-0.59095
	651	0.016	0.016	0.016	0.016																										204.9	0.725965	-28.8158	-1.11589
	652	0.016	0.016091	0.016182	0.016091																										204.8	0.441118	-27.9874	-2.05554
	653	0.016	0.016182	0.016273	0.016091																										204.7	0.942743	-27.3896	-1.94953
	654	0.016	0.016273	0.016364	0.016091																										204.6	0.074636	-26.9633	-2.50992
	655	0.016	0.016364	0.016455	0.016091																										204.5	0.92208	-26.2806	-2.50036
	656	0.016	0.016455	0.016545	0.016091																										204.4	0.892925	-25.4854	-3.34176
	657	0.016	0.016545	0.016636	0.016091																										204.3	-0.00609	-25.0205	-3.6517
	658	0.016	0.016636	0.016727	0.016091																										204.2	0.347262	-24.5489	-3.5755
	659	0.016	0.016727	0.016818	0.016091																										204.1	0.485703	-24.1038	-3.65519
	660	0.016	0.016818	0.016909	0.016091																										204	-1.01868	-23.6508	-3.78018
	661	0.016	0.016909	0.017	0.016091																										203.9	-0.80044	-22.9313	-4.21918
	662	0.016	0.016909	0.017	0.016091																										203.8	-0.35716	-22.8092	-4.9802
	663	0.016	0.017	0.017	0.016																										203.7	-0.95288	-22.0657	-5.51267
	664	0.016	0.017	0.017	0.016																										203.6	-0.62465	-20.6773	-5.10083
	665	0.016	0.017	0.017	0.016																										203.5	-0.76067	-20.5222	-5.52324
	666	0.016	0.017	0.017	0.016																										203.4	-1.1279	-20.2385	-4.51078
	667	0.016	0.017	0.017	0.016																										203.3	-1.12238	-19.5488	-4.34404
	668	0.016	0.017	0.017091	0.016091																										203.2	-1.35926	-18.5127	-4.11793
	669	0.016	0.017	0.017091	0.016091																										203.1	-2.68166	-17.8581	-4.52455
	670	0.016	0.017	0.017091	0.016091																										203	-2.98284	-16.7391	-5.51833
	671	0.016	0.017	0.017091	0.016091																										202.9	-2.63214	-16.1581	-5.64433
	672	0.016	0.017	0.017182	0.016182																										202.8	-2.86897	-15.1343	-5.1597
	673	0.016	0.017	0.017182	0.016182																										202.7	-2.79151	-14.2627	-5.64879
	674	0.016	0.017	0.017273	0.016273																										202.6	-2.77463	-13.3281	-4.93789
	675	0.016	0.017	0.017273	0.016273																										202.5	-3.46926	-12.6181	-5.13764
	676	0.016	0.017	0.017364	0.016364																										202.4	-3.80826	-12.6944	-5.94086
	677	0.016	0.017	0.017455	0.016455																										202.3	-3.76769	-13.0077	-6.40147
	678	0.016	0.017	0.017455	0.016455																										202.2	-3.7966	-11.9892	-6.98494
	679	0.016	0.017	0.017364	0.016364																										202.1	-3.40774	-10.893	-6.88063
	680	0.016	0.017	0.017364	0.016364																										202	-4.09989	-10.5346	-6.4469
	681	0.016	0.017	0.017364	0.016364																										201.9	-3.76535	-8.95245	-6.85507
	682	0.016	0.017	0.017364	0.016364																										201.8	-2.87807	-8.86753	-6.70325
	683	0.016	0.017	0.017273	0.016273																										201.7	-3.37369	-7.81844	-7.27114
	684	0.016	0.017	0.017273	0.016273																										201.6	-2.5483	-7.86607	-7.04151
	685	0.016	0.017	0.017182	0.016182																										201.5	-2.3997	-7.84618	-6.63408
	686	0.016	0.017	0.017182	0.016182																										201.4	-1.32187	-6.60562	-6.0047
	687	0.016	0.017	0.017091	0.016091																										201.3	-1.8719	-5.98588	-6.07674
	688	0.016	0.017	0.017	0.016																										201.2	-2.52883	-4.69117	-6.00905
	689	0.016	0.017	0.017	0.016																										201.1	-2.30481	-4.06442	-5.92389
	690	0.016	0.016909	0.017	0.016091																										201	-2.62867	-4.0767	-5.69184
	691	0.016	0.016818	0.016909	0.016091																										200.9	-2.30282	-4.27483	-5.5636
	692	0.016	0.016727	0.016909	0.016182																										200.8	-1.84964	-4.35107	-5.96133
	693	0.016	0.016636	0.016818	0.016182																										200.7	-1.87403	-4.62209	-6.00509
	694	0.016	0.016545	0.016727	0.016182																										200.6	-1.95071	-4.55784	-4.80966
	695	0.016	0.016455	0.016636	0.016182																										200.5	-0.72722	-3.64098	-4.42833
	696	0.016	0.016318	0.016518	0.0162																										200.4	-0.40519	-3.79574	-5.24822
	697	0.016	0.016182	0.0164	0.016218																										200.3	-0.54988	-3.62024	-4.30584
	698	0.016	0.016045	0.016282	0.016236																										200.2	-0.05867	-2.97938	-4.38513
	699	0.016	0.015909	0.016164	0.016255																										200.1	0.893853	-2.85165	-3.78452
	700	0.016	0.015773	0.016045	0.016273																										200	1.24295	-2.33947	-3.43493

## Sheet: Fig. 3
	Fig. 3a					Fig. 3b					Fig. 3d
	Time (h)	Untreated				24h					TcdB1	Untreated	TcdB1	10 μM	30 μM	50 μM	100 μM	E3
	24	100	100	100		Untreated	88470	86470	87970			100	0	10.48	59.88	99.67	100.33	100.66
	48	102.3	104.2	102.1		10 μM	90197	90231	90270			98.34	0	11.51	51.43	100.67	101	100
	72	103.2	103.4	104.2		30 μM	96970	94470	93570			100	0	9.78	48.45	100	98.68	98.68
						50 μM	88270	91865	89870
		10uM				100 μM	93670	91070	89070
	24	103.4	106.2	104.7							TcdB2	Untreated	TcdB2	10 μM	30 μM	50 μM	100 μM	E3
	48	111	113.2	119		48h						100	0	5.8	92.42	99.67	99.67	99.67
	72	114.6	123	121.5		Untreated	91770	94870	95070			100	0	7.82	94.03	100.33	100.66	98.67
						10 μM	93870	95764	96570			100	0	7.09	98.69	98.69	99.34	99.02
		30uM				30 μM	94270	86270	94770
	24	102	119.3	105.4		50 μM	94570	94836	95970
	48	102.5	103.6	110		100 μM	86570	87470	98770		TcdB3	Untreated	TcdB3	10 μM	30 μM	50 μM	100 μM	E3
	72	114.6	105.2	115								100	0	7.09	59.29	98.36	98.36	98.36
						72h						100	0	8.49	52.59	100.33	100.33	100.66
		50uM				Untreated	94070	93836	94207			100	0	5.16	61	100.33	99.34	99.67
	24	117	110.8	103.1		10 μM	98435	97770	83770
	48	120.3	111.6	119		30 μM	101770	94370	91270
	72	123.3	113.5	122.8		50 μM	100270	99865	102470		TcdB4	Untreated	TcdB4	10 μM	30 μM	50 μM	100 μM	E3
						100 μM	106970	95970	96970			100	0	7.8	93.72	97.03	98.68	100.66
		100uM										100	0	9.78	99.67	96.36	99.34	100
	24	104.3	114.8	116.32								100	0	5.8	97.69	98.68	100.33	99.01
	48	125.3	117.3	122
	72	125.7	127.4	122.6
	Fig. 3e
	Untreated	TcdB2	TcdB2+BV
	0	48.2143	81.1071
	0	40.5	71.5357
	0	57.8214	103.786
	Fig. 3f
	Time(h)	Untreated				4ug/mL Vancomycin				8ug/mL Vancomycin				16ug/mL Vancomycin
	1	0.019	0.024	0.025		0.001	0.006	0.007		0.006	0.002	0.004		0.001	0.001	0.004
	2	0.142	0.16	0.162		0.002	0.004	0.005		0.001	0.006	0.003		0.006	0.006	0.007
	3	0.284	0.304	0.305		0.004	0.003	0.004		0.001	0.005	0.005		0.006	0.004	0.007
	4	0.379	0.402	0.4		0.007	0.006	0.006		0.006	0.005	0.005		0.006	0.006	0.005
	5	0.467	0.518	0.535		0.008	0.007	0.001		0.007	0.005	0.008		0.007	0.007	0.005
	6	0.53	0.54	0.541		0.009	0.015	0.001		0.008	0.0084	0.007		0.008	0.008	0.009
	8	0.683	0.61	0.614		0.005	0.001	0.006		0.005	0.001	0.06		0.003	0.006	0.004
	10	0.778	0.751	0.803		0.012	0.016	0.013		0.003	0.004	0.005		0.001	0.002	0.002
	12	0.802	0.842	0.827		0.019	0.022	0.02		0.009	0.009	0.007		0.001	0.004	0.003
	14	0.94	0.979	1.023		0.02	0.024	0.003		0.01	0.019	0.004		0.002	0.006	0.003
	16	1.202	1.537	1.247		0.028	0.034	0.013		0.005	0.009	0.007		0.012	0.015	0.014
	Time(h)	30μM BV				50μM BV				100μM BV
	1	0.029	0.03	0.039		0.02	0.016	0.031		0.034	0.029	0.031
	2	0.162	0.178	0.182		0.17	0.192	0.193		0.139	0.144	0.158
	3	0.304	0.333	0.34		0.287	0.317	0.318		0.324	0.293	0.291
	4	0.42	0.454	0.468		0.401	0.419	0.416		0.423	0.432	0.427
	5	0.423	0.471	0.484		0.426	0.43	0.438		0.456	0.475	0.479
	6	0.535	0.562	0.536		0.564	0.562	0.572		0.587	0.586	0.592
	8	0.683	0.692	0.702		0.628	0.633	0.636		0.646	0.661	0.667
	10	0.741	0.757	0.781		0.733	0.751	0.746		0.746	0.765	0.772
	12	0.853	0.876	0.883		0.815	0.809	0.814		0.872	0.821	0.847
	14	0.989	0.985	1.052		0.945	0.961	0.952		0.924	0.913	0.952
	16	1.073	1.266	1.184		1.344	1.149	1.314		1.354	1.223	1.431

## Sheet: Fig. 4
	Fig. 4b						Fig. 4c
	I-EVs			I-EV-BV				Zeta potential (mV)
	Size / nm	Particles / mL		Size / nm	Particles / mL		I-EV-BV	-51.47	-50.27	-52.67
	0	0		2.5	0		I-EVs	-48.23	-48.73	-47.73
	7.5	0		7.5	0
	7.5	0		12.5	0
	17.5	245		17.5	0
	22.5	0		22.5	0		Fig. 4e
	27.5	7329		27.5	0
	32.5	0		32.5	62040		Time(h)	PH=2				PH=5				PH=7.4
	37.5	0		37.5	0		0	0	0			0	0	0		0	0	0
	42.5	102300		42.5	124100		0.5	11.934	12.434	12.184		19.89	18.437	19.1635		0	16.234	8.117
	47.5	0		47.5	186100		1	12.502	12.753	12.6275		20.837	19.343	20.09		15.533	25.802	20.6675
	52.5	0		52.5	0		2	13.071	14.753	13.912		21.784	21.754	21.769		15.533	27.834	21.6835
	57.5	161300		57.5	186100		4	13.639	14.135	13.887		22.732	31.066	26.899		61.375	63.16	62.2675
	62.5	175600		62.5	186100		6	14.207	15.724	14.9655		23.679	31.066	27.3725		78.045	84.486	81.2655
	67.5	256700		67.5	194100		8	14.776	15.256	15.016		32.203	31.824	32.0135		95.094	85.812	90.453
	72.5	324500		72.5	200200		12	15.344	16.823	16.0835		41.106	32.582	36.844		97.367	87.138	92.2525
	77.5	384400		77.5	286100		24	15.912	18.631	17.2715		42.811	33.34	38.0755		100	100	100
	82.5	234900		82.5	372300		36	16.48	18.732	17.606		44.516	41.87	43.193		100	100	100
	87.5	734300		87.5	582500		48	17.049	19.289	18.169		46.221	50.009	48.115		100	100	100
	92.5	473800		92.5	758400
	97.5	1034100		97.5	992700		Time(h)	PH=7.4 free drug BV				in Simulated Gastric Fluid
	97.5	1246700		102.5	1117000		0	0	14.666	7.333		0	0	0
	107.5	1342000		107.5	1217000		0.5	80.543	75.234	77.8885		0	0	0
	112.5	1623000		112.5	1544500		1	85.386	85.802	85.594		0.02	0	0
	117.5	1739400		117.5	1737000		2	90.238	91.834	91.036		0.1	0.04	0.052
	122.5	1843000		122.5	1675000		4	96.484	93.16	94.822		0.12	0.1	0.089
	127.5	2081000		127.5	1710000		6	100	100	100		0.15	0.11	0.11
	132.5	2173000		132.5	1899000		8	100	100	100		0.2	0	0.035
	137.5	2204000		137.5	1985000		12	100	100	100		0	0	0
	142.5	2542000		142.5	2027000		24	100	100	100		0	0	0
	147.5	2890000		147.5	2110000		36	100	100	100		0	0	0
	152.5	2710000		152.5	2450000		48	100	100	100		0	0	0
	157.5	2663000		157.5	2648000
	162.5	2581000		162.5	2978000
	167.5	2347600		167.5	2796000
	172.5	2253000		172.5	2696000
	177.5	2047000		177.5	2558000
	182.5	1978000		182.5	2606000
	187.5	1896000		187.5	2413000
	192.5	1745000		192.5	2347000
	197.5	1666000		197.5	2123000
	202.5	1641000		202.5	1965000
	207.5	1573000		207.5	1717000
	212.5	1693000		212.5	1923000
	217.5	1598000		217.5	1655000
	222.5	1506000		222.5	1565000
	227.5	1431000		227.5	1489000
	232.5	1347000		232.5	1365000
	237.5	1223000		237.5	1303000
	242.5	1165000		242.5	1268600
	247.5	946200		247.5	1006600
	252.5	729400		252.5	992700
	257.5	604300		257.5	865000
	262.5	597000		262.5	1079000
	267.5	163000		267.5	806600
	272.5	155000		272.5	730700
	277.5	135000		277.5	682500
	282.5	109000		282.5	406600
	287.5	95000		287.5	620400
	292.5	63000		292.5	582500
	297.5	34600		297.5	368600
	302.5	56570		302.5	320400
	307.5	42700		307.5	182300
	312.5	34570		312.5	60400
	317.5	17460		317.5	70200
	322.5	12380		322.5	96400
	327.5	16340		327.5	58400
	332.5	10350		332.5	46400
	337.5	9240		337.5	30200
	342.5	5440		342.5	16400
	347.5	5280		347.5	24100
	352.5	4620		352.5	10200
	357.5	1650		357.5	2040
	362.5	850		362.5	8200
	367.5	630		367.5	4100
	372.5	310		372.5	640
	377.5	140		377.5	200
	382.5	0		382.5	200
	387.5	7630		387.5	0
	392.5	0		392.5	0
	397.5	0		397.5	0
	402.5	0		402.5	0
	407.5	0		407.5	0
	412.5	0		412.5	142
	417.5	0		417.5	0
	422.5	14800		422.5	0
	427.5	0		427.5	0
	432.5	0		432.5	0
	437.5	0		437.5	0
	442.5	0		442.5	0
	447.5	0		447.5	0
	452.5	0		452.5	0
	457.5	0		457.5	0
	462.5	0		462.5	0
	467.5	0		467.5	0
	472.5	0		472.5	0
	477.5	0		477.5	0
	482.5	0		482.5	0
	487.5	0		487.5	0
	492.5	0		492.5	0
	497.5	0		497.5	0
	502.5	0		502.5	0
	507.5	0		507.5	0
	512.5	0		512.5	0
	517.5	0		517.5	0
	522.5	0		522.5	0
	527.5	0		527.5	0
	532.5	0		532.5	0
	537.5	0		537.5	0
	542.5	0		542.5	0
	547.5	0		547.5	0
	552.5	0		552.5	0
	557.5	0		557.5	0
	562.5	0		562.5	0
	567.5	0		567.5	0
	572.5	0		572.5	0
	577.5	0		577.5	0
	582.5	0		582.5	0
	587.5	0		587.5	0
	592.5	0		592.5	0
	597.5	0		597.5	0
	602.5	0		602.5	0
	607.5	0		607.5	0

## Sheet: Fig. 5
	Fig. 5b
	Time(d)	Untreated								CDI
	1	1	1	1	1					1	1	1	1	1	1	1
	2	1.00284	0.923221	1.01502	0.90246					0.981785	0.999376	0.974565	0.969223	0.971473	0.919654	1.01038
	3	1.04528	1.04171	1.02708	1.03201					0.914238	0.936827	0.928525	0.958243	0.98017	0.9755	0.963687
	4	1.04968	1.04869	1.07131	1.08012					0.906193	0.909375	0.910013	0.903344	0.932858	0.966132	0.923783
	5	1.12051	1.08563	1.15806	1.15241					0.879326	0.874591	0.895364	0.917318	0.933032	0.944154	0.899242
	6	1.0934	1.06707	1.11447	1.11126					0.837887	0.845734	0.850451	0.862419	0.891111	0.894433	0.873703
	7	1.14038	1.13126	1.21816	1.21337					0.819824	0.831696	0.778171	0.802362	0.826926	0.717709
	8	1.13144	1.08887	1.1697	1.14392						0.814693	0.747424	0.781733	0.796486
	9	1.14776	1.14879	1.28608	1.23666						0.801747	0.732775	0.724339	0.738563
	10	1.14336	1.13534	1.25391	1.19639						0.777258	0.715551	0.674763
	11	1.15614	1.15577	1.27127	1.19029						0.743878	0.700419	0.657794
	Time(d)	CDI+BV								CDI+I-EV-BV
	1	1	1	1	1	1	1	1		1	1	1	1	1	1	1
	2	0.971391	1.00509	1.00719	0.992122	0.989188	0.995315	0.987881		1.01106	1.00647	1.00389	0.981625	1.01601	1.02622	1.01939
	3	0.919923	0.98636	0.943351	0.940743	0.939763	0.959917	0.92687		1.01699	0.989876	1.00864	0.994161	1.01938	1.00129	0.972158
	4	0.898245	0.991619	0.931371	0.903922	0.900978	0.9443	0.884664		1.00094	1.018	1.04064	0.986433	0.973146	1.00702	0.943164
	5	0.949565	1.00805	0.959267	0.939716	0.920027	0.920875	0.922064		0.994742	1.00562	1.04318	0.96428	0.930998	0.994645	0.923003
	6	0.907536	0.919474	0.9223	0.903751	0.87455	0.899531	0.898036		0.952811	0.944882	0.965622	0.933196	0.921039	0.941828	0.918203
	7	0.873323	0.88825	0.861544	0.876177	0.860134	0.849037	0.846427		0.927734	0.783183	0.942252	0.919973	0.867153	0.861865	0.893433
	8	0.844861	0.869187	0.848708	0.854427		0.811036			0.900903	0.802868	0.919898	0.907093	0.8451	0.854109	0.873656
	9	0.828786	0.857847	0.841006	0.848097		0.781537			0.886881	0.839708	0.917528	0.888374	0.880669	0.863527
	10	0.823772	0.852424	0.838268	0.836273		0.775464			0.887556	0.829865	0.916511	0.889061	0.878001	0.854294
	11	0.838372	0.84848	0.834845	0.834389		0.7654			0.889308	0.834786	0.917189	0.892495	0.881736	0.861311
	Time(d)	CDI+I-EV								CDI+vancomycin
	1	1	1	1	1	1	1	1		1	1	1	1	1	1	1
	2	0.996577	0.995118	0.980244	0.978686	0.968984	1.00415	0.99637		0.996041	0.991585	0.993019	0.992338	0.998277	0.993809	0.990874
	3	0.926882	0.924654	0.944082	0.946979	0.921525	0.955583	0.930354		0.991327	0.984318	0.984452	0.980926	0.989492	0.981626	0.980126
	4	0.926882	0.879577	0.866064	0.889026	0.894058	0.86841	0.901316		0.982089	0.975521	0.979692	0.975709	0.970715	0.973038	0.975461
	5	0.926882	0.90057	0.901724	0.946627	0.931801	0.888335	0.922641		0.972285	0.959266	0.970332	0.953049	0.956934	0.951268	0.956398
	6	0.845986	0.873556	0.8962	0.895191	0.888453	0.899543	0.94578		0.935897	0.95219	0.946692	0.942941	0.935401	0.936489	0.946664
	7	0.829185	0.851749		0.876519	0.859305	0.834164	0.893829		0.921192	0.94148	0.931937	0.931855	0.920586	0.923907	0.940174
	8	0.815961	0.751668		0.783689	0.759155	0.766916	0.801951		0.909502	0.931727	0.919245	0.921748	0.900258	0.915319	0.926181
	9	0.815961	0.853539		0.759556					0.900075	0.928476	0.915278	0.912129	0.88441	0.90693	0.918475
	10	0.772869	0.739951		0.756385					0.902526	0.934978	0.914168	0.911803		0.910525	0.91523
	11	0.772869	0.729211		0.745288					0.910822	0.941098	0.915437	0.912455		0.911923	0.914216
	Fig. 5d
		TcdB concentration （ng/mL）
	Untreated	0	0	0	0
	CDI	11107.1	10935.7	10817.9
	CDI+BV	7667.86	7132.14	6839.29	7039.29
	CDI+I-EV-BV	4853.57	5607.14	4557.14	5100	5203.57	5385.71
	CDI+I-EVs	7407.14	9667.86	9614.29
	CDI+vancomycin	10657.1	10139.3	10667.9	11057.1	10725	10471.4
	Fig. 5e
	Time (days)	Untreated								CDI
	1	0	0	0	0					0	0	0	0	0	0	0
	2	0	0	0	0					0.5	0.5	0.5	0.5	0.5	0.5	0.5
	3	0	0	0	0					1.5	1	1.5	2	1	1	1.5
	4	0	0	0	0					2	2	2.5	2	2.5	2.5	2
	5	0	0	0	0					2.5	2.5	3	2.5	3	3	2.5
	6	0	0	0	0					3.5	3.5	4	3	3.5	3.5	3
	7	0	0	0	0						4	3.5	3.5	3.5
	8	0	0	0	0						4	3.5	4	3.5
	9	0	0	0	0						3.5	3.5	3.5	4
	10	0	0	0	0						3.5	3.5	3
	11	0	0	0	0						3.5	3	2.5
	Time (days)	CDI+BV								CDI+I-EV-BV
	1	0	0	0	0	0	0	0		0	0	0	0	0	0	0
	2	0.5	0.5	1	0.5	1	0.5	1		0.5	0.5	1	0.5	0	1	0.5
	3	1	1	1.5	1.5	1.5	1	1.5		1	1	1.5	1.5	1	1.5	1
	4	1.5	2	2	2	2.5	2	2		2.5	2	2	2	2	2.5	2.5
	5	2	2.5	2.5	2.5	3	2.5	2		3	3	2.5	3	2.5	3	3
	6	3	3	3.5	3	3.5	3	3		3.5	3.5	3	3.5	3.5	3.5	4
	7	3.5	3.5	4	3.5	3.5	3.5	3.5		4	3.5	3.5	4	3.5	3.5	3.5
	8	4	3.5	3.5	3.5		3.5			3.5	3	3	3.5	3	3	3.5
	9	3.5	3	2.5	3		3			2.5	2	2	2.5	2	2.5
	10	3	2.5	1.5	2.5		2			2	1	1.5	1	1.5	1
	11	1.5	1	1	1.5		1.5			1	0	1	0.5	0.5	0
	Time (days)	CDI+I-EVs								CDI+vancomycin
	1	0	0	0	0	0	0	0		0	0	0	0	0	0	0
	2	0.5	1	0.5	0.5	1	1	0.5		1	0.5	1	0.5	0.5	0.5	0
	3	1	1.5	1.5	1.5	2	2	1.5		1.5	1	1.5	1.5	1.5	1	1.5
	4	1.5	2	2	2.5	2.5	3	2.5		2	2	2	2	2	2	2.5
	5	2	3	2.5	3	2.5	3.5	3		2.5	2.5	2.5	2.5	3	2.5	2.5
	6	3	3.5	3	3.5	3	3.5	3.5		3	3	2	3	3.5	3	3
	7	3.5	4	3.5	4	3.5	3.5	4		3.5	3.5	3	3.5	4	3.5	3.5
	8	4	3.5	4	3.5	3.5	4	3		4	3.5	3	4	3.5	3.5	3
	9	3	3	3						3.5	1.5	2		2.5	2	2
	10	3	3	3						2.5	1	1		1.5	1	1
	11	2.5	2.5	2						1	0	0.5		0.5	0.5	0
	Fig. 5f
	IL-6	Untreated	CDI	CDI+BV	CDI+I-EV-BV	CDI+I-EVs	CDI+vancomycin
		0	149.645	97.7095	78.3547	126.419	53.8387
		0	136.419	94.8063	37.0645	129.968	57.0645
		0	134.161	108.355	74.8064	125.129	69.3225
		0		91.2579	72.2257		76.0967
					85.4515		95.4515
					71.5806		88.3547
	TNF-α	Untreated	CDI	CDI+BV	CDI+I-EV-BV	CDI+I-EVs	CDI+vancomycin
		0	169	100.935	101.903	137.709	108.677
		0	163.193	84.8063	38.3548	149	44.4838
		0	149.322	101.903	59.3225	152.871	76.4193
		0		119.645	81.5805		68.9999
					55.4516		44.4838
					31.2581		86.4192
	Fig. 5g						Fig. 5h
	Fluorescence signal values（p/s/(μw/cm2)						CFU/100mg
	I-EVs	Heart	15200000	13900000			Untreated	0	0	0	0
		Liver	77600000	64900000			CDI	550000	480000	630000
		Spleen	46600000	25500000			CDI+BV	200000	190000	210000
		Lung	22000000	17900000			CDI+I-EV-BV	60000	90000	10000	80000	100000	110000
		Kidney	77200000	72300000			CDI+I-EVs	380000	460000	410000
		Colon	503000000	786000000			CDI+vancomycin	60000	100000	40000	80000	90000	130000
	I-EV-BV	Heart	13000000	14300000
		Liver	68800000	51100000
		Spleen	23500000	20700000
		Lung	20000000	18400000
		Kidney	46700000	36400000
		Colon	577000000	638000000

## Sheet: Fig. 6
	Fig.6a
	Shanno
	Untreated	BV	Vancomycin	Fidaxomicin
	4.15618	5.21531	2.3616	4.71757
	3.30179	3.57641	2.50245	4.56702
	3.02287	4.60652	2.86577	4.85663
	4.40056	4.21794	2.33565	4.77922
	3.65626		1.96042	4.63268
	ace
	Untreated	BV	Vancomycin	Fidaxomicin
	509.103	557.453	203.844	337.491
	418.426	461.512	301.046	448.26
	465.39	554.186	195.245	389.247
	519.597	477.608	259.714	437.046
	496.596		219.214	305.488
	Fig.6d
	Shanno
	Untreated	CDI	CDI+BV
	3.82385	1.67315	3.76648
	4.03305	2.47934	3.87803
	4.4237	2.41776	3.88807
	3.73251	2.38451	3.0441
	4.42729	1.24828	2.52649
	ace
	Untreated	CDI	CDI+BV
	364.11	264.065	327.201
	352.51	232.42	318.951
	373.088	284.405	333.235
	311.027	268.328	333.953
	335.268	267.096	303.603

## Sheet: Fig. 7
	Fig. 7a
		（ng/g）					（ng/g）
	Lactic acid	Untreated	CDI	CDI+BV		Butyric Acid	Untreated	CDI	CDI+BV
		16627.5	128590	68021.2			355004	155292	246186
		13332.7	98771.2	7973.04			338327	140010	280867
		10609.5	60961.7	51530			230883	211146	183149
		7923.65	139286	31055.1			467812	148455	284365
		7057.68	77410.9	5875.17			436925	101918	382251
	Propionic acid	Untreated	CDI	CDI+BV		Pentanoic acid	Untreated	CDI	CDI+BV
		427872	292841	392754			132617	3969.39	58736.9
		319246	102904	621095			85679.4	5746.15	45142
		411204	113452	430288			79780.2	3878.12	25936.5
		321771	229166	265671			105141	6113.44	33490.9
		398958	259930	327294			109652	6494.23	44935.2
	Succinic acid	Untreated	CDI	CDI+BV		Acetic Acid	Untreated	CDI	CDI+BV
		535.176	14575.5	15531.6			1033728	859287	994030
		416.353	19899.8	14010.3			1454912	745381	1180936
		645.012	118006	11195.7			1514689	856368	870280
		1003.47	119622	5904.61			1289615	755833	1107366
		363.31	132487	9629.69			1151887	672646	983720
	Fig. 7b
		（ng/g）						（ng/g）
	Lactic acid	Untreated	BV	Fidaxomicin	Vancomycin		Butyric Acid	Untreated	BV	Fidaxomicin	Vancomycin
		16627.5	98901.3	27143.7	5039.55			355004	844420	206433	39.6315
		13332.7	72428.8	23512.9	1035.03			338327	554656	199538	99.4056
		18609.5	28932.5	14729.6	1387.64			230883	489081	160234	79.0309
		17923.7	18791.2	22693.7	1634.56			467812	673156	288669	46.9609
		27057.7	56423.9	19506.3	2972.46			436925	384614	110013	47.7908
	Propionic acid	Untreated	BV	Fidaxomicin	Vancomycin		Pentanoic acid	Untreated	BV	Fidaxomicin	Vancomycin
		427872	298380	613230	48551.4			102617	99769.1	36531.3	0
		319246	271047	373909	136855			85679.4	95795.5	26094.5	0
		411204	256889	385677	121048			139780	87413	36855.3	0
		321771	279957	388696	126789			105141	95422.7	12299.4	0
		398958	212104	222651	109016			109652	76191.7	24071.7	366.499
	Succinic acid	Untreated	BV	Fidaxomicin	Vancomycin		Acetic Acid	Untreated	BV	Fidaxomicin	Vancomycin
		535.176	2978.58	8270.95	610.032			1033728	1712128	715269	199586
		416.353	3389.85	1914.52	65.7554			1454912	695586	640737	251723
		645.012	4188.03	3401.53	24.531			1514689	1088480	707978	208207
		1003.47	1952.51	1558.91	39.4153			1289615	1024091	689545	269708
		363.31	8165.56	5753.05	144.262			1151887	1021270	501446	271295

## Sheet: Fig. 8
	Fig. 8a			Fig. 8b
	Physicochemical Property			Toxicity
	nHA	10		DILI	0.998
	nHD	5		AMES Toxicity	0.406
	nRot	11		Skin Sensitization	0.999
	nRing	4		Hematotoxicity	0.948
	MaxRing	5		Carcinogenicity	0.749
	nHet	10		Respiratory	0.901
	fChar	0		Human Hepatotoxicity	0.971
	nRig	29		Genotoxicity	1
	logS	-3.516		A549 Cytotoxicity	0.004
	logP	2.43		Hek293 Cytotoxicity	0.571
